# Supplementary material for: Meningeal lymphatic supporting cells govern the formation and maintenance of zebrafish mural lymphatic endothelial cells
Source: Nat Commun. 2024 Jul 2;15:5547. doi: 10.1038/s41467-024-49818-5 (PMC11220022; doi:10.1038/s41467-024-49818-5)
Supplement: Supplementary file 4 — Supplementary Data 1 [file 41467_2024_49818_MOESM4_ESM.xlsx]

## Sheet: Luo_Supplementary Data 1
	p_val	avg_log2FC	pct.1	pct.2	p_val_adj	cluster	gene
1	0	5.32819	0.811	0.05	0	epd+ cells	apof
2	0	6.7438	0.674	0.021	0	epd+ cells	si:dkeyp-106c3.1
3	0	6.25119	0.606	0.011	0	epd+ cells	zgc:158423
4	0	6.61351	0.606	0.021	0	epd+ cells	igfbp2a
5	0	6.39901	0.406	0.008	0	epd+ cells	slc4a4a
6	1.05007e-278	6.24349	0.486	0.021	3.05907e-274	epd+ cells	CABZ01073265.1
7	5.53191e-247	5.05401	0.697	0.059	1.61156e-242	epd+ cells	FO704741.1
8	1.71224e-224	6.0091	0.703	0.069	4.9881e-220	epd+ cells	atp1b4
9	7.14931e-218	5.86405	0.446	0.024	2.08274e-213	epd+ cells	slc38a3a
10	5.64514e-217	4.15804	0.926	0.134	1.64454e-212	epd+ cells	tfpia
11	9.72102e-186	5.41774	0.937	0.177	2.83193e-181	epd+ cells	fxyd1
12	5.21703e-184	4.44311	0.851	0.135	1.51982e-179	epd+ cells	cygb1
13	1.67971e-182	3.54683	0.909	0.153	4.89333e-178	epd+ cells	zic3
14	7.19214e-182	5.08705	0.434	0.028	2.09521e-177	epd+ cells	si:ch1073-303k11.2
15	7.86179e-178	3.7777	0.554	0.049	2.2903e-173	epd+ cells	ndnfl
16	8.05711e-165	3.07667	0.88	0.149	2.3472e-160	epd+ cells	zic2a
17	2.33613e-152	4.95248	0.411	0.031	6.80562e-148	epd+ cells	flvcr2b
18	8.49059e-149	5.21101	0.383	0.027	2.47348e-144	epd+ cells	slc6a22.1
19	1.90238e-145	11.4355	0.377	0.028	5.542e-141	epd+ cells	epd
20	2.60356e-140	3.53179	0.491	0.049	7.58468e-136	epd+ cells	zic5
21	1.19036e-138	4.23612	0.72	0.121	3.46776e-134	epd+ cells	cx43
22	6.07826e-133	4.07707	0.834	0.187	1.77072e-128	epd+ cells	fabp11a
23	1.07657e-125	4.2907	0.32	0.022	3.13625e-121	epd+ cells	chst2b
24	1.43515e-123	8.36709	0.474	0.055	4.18087e-119	epd+ cells	ggctb
25	4.17925e-114	4.40948	0.257	0.015	1.2175e-109	epd+ cells	fpr1
26	2.44098e-113	3.27705	0.863	0.236	7.11107e-109	epd+ cells	nid1b
27	9.43022e-111	3.72228	0.48	0.059	2.74721e-106	epd+ cells	osr1
28	4.36917e-105	3.71329	0.611	0.103	1.27283e-100	epd+ cells	cox4i2
29	1.44471e-103	3.75056	0.794	0.206	4.20874e-99	epd+ cells	ramp2
30	2.84776e-103	3.79405	0.583	0.095	8.2961e-99	epd+ cells	cldn11a
31	6.68384e-103	7.07882	0.28	0.021	1.94714e-98	epd+ cells	wu:fj16a03
32	2.59945e-98	4.23342	0.371	0.04	7.57271e-94	epd+ cells	gpr146
33	2.31025e-97	3.47581	0.629	0.128	6.73023e-93	epd+ cells	gas6
34	2.33166e-97	3.55854	0.829	0.234	6.79259e-93	epd+ cells	si:ch73-86n18.1
35	3.48287e-97	2.71783	0.589	0.098	1.01463e-92	epd+ cells	zgc:162612
36	2.27675e-91	3.046	0.474	0.068	6.63264e-87	epd+ cells	si:ch211-160j14.3
37	8.00967e-91	3.68735	0.68	0.162	2.33338e-86	epd+ cells	smox
38	2.60891e-90	2.71151	0.64	0.128	7.60029e-86	epd+ cells	foxd1
39	4.06192e-90	3.34723	0.52	0.085	1.18332e-85	epd+ cells	cyp1d1
40	4.18334e-90	2.7438	0.76	0.196	1.21869e-85	epd+ cells	gulp1a
41	2.05394e-85	2.56405	0.834	0.25	5.98354e-81	epd+ cells	fstl1a
42	1.89137e-82	4.16407	0.28	0.026	5.50994e-78	epd+ cells	rbm47
43	3.96051e-82	3.34842	0.64	0.149	1.15377e-77	epd+ cells	sort1a
44	5.71713e-82	2.56745	0.709	0.175	1.66552e-77	epd+ cells	foxc1b
45	2.61919e-81	2.9218	0.851	0.287	7.63022e-77	epd+ cells	lpl
46	5.91335e-80	5.38842	0.354	0.046	1.72268e-75	epd+ cells	slc7a2
47	1.08323e-76	2.41726	0.743	0.207	3.15567e-72	epd+ cells	foxc1a
48	1.14059e-74	3.88816	0.354	0.047	3.32277e-70	epd+ cells	ahcyl1
49	6.89979e-69	4.0179	0.526	0.118	2.01005e-64	epd+ cells	gpt2l
50	6.96902e-69	2.43422	0.703	0.208	2.03022e-64	epd+ cells	anxa13
51	1.60683e-67	3.04695	0.886	0.425	4.68101e-63	epd+ cells	bhmt
52	4.34706e-67	3.57131	0.84	0.375	1.26639e-62	epd+ cells	atp1a1a.1
53	9.48898e-67	4.09102	0.269	0.03	2.76433e-62	epd+ cells	slc16a12b
54	3.67112e-64	2.49202	0.8	0.299	1.06947e-59	epd+ cells	colec12
55	1.04434e-63	2.40082	0.629	0.168	3.04238e-59	epd+ cells	lhfpl6
56	6.90596e-62	2.55881	0.971	0.684	2.01185e-57	epd+ cells	mdka
57	3.99414e-60	3.61583	0.263	0.032	1.16357e-55	epd+ cells	grtp1a
58	5.58297e-60	3.08835	0.371	0.063	1.62643e-55	epd+ cells	vcam1b
59	9.85351e-60	3.12349	0.52	0.128	2.87052e-55	epd+ cells	slc12a2
60	1.29911e-58	2.5828	0.686	0.231	3.78456e-54	epd+ cells	ndrg3a
61	3.0972e-56	2.90956	0.463	0.101	9.02278e-52	epd+ cells	calcrla
62	1.21231e-55	2.20298	0.674	0.22	3.5317e-51	epd+ cells	tpm1
63	2.72979e-55	2.53308	0.429	0.085	7.95241e-51	epd+ cells	bmp4
64	8.08477e-55	2.98003	0.32	0.05	2.35526e-50	epd+ cells	foxo1a
65	7.73804e-54	3.07708	0.68	0.257	2.25425e-49	epd+ cells	ak1
66	1.87971e-52	3.58718	0.451	0.107	5.47599e-48	epd+ cells	slc6a9
67	1.61645e-50	4.23559	0.371	0.076	4.70904e-46	epd+ cells	slc38a4
68	3.73552e-50	3.4298	0.32	0.056	1.08823e-45	epd+ cells	pcxa
69	1.17214e-49	5.8238	0.343	0.066	3.41469e-45	epd+ cells	soul5
70	1.35876e-49	2.22128	0.554	0.153	3.95835e-45	epd+ cells	foxd2
71	1.61722e-49	3.188	0.269	0.039	4.71127e-45	epd+ cells	lamc3
72	4.07069e-49	2.70173	0.903	0.653	1.18587e-44	epd+ cells	glulb
73	7.59705e-48	2.57505	0.589	0.203	2.21317e-43	epd+ cells	msi2b
74	1.67698e-47	1.70999	0.829	0.387	4.88538e-43	epd+ cells	tgfbi
75	2.5769e-47	2.93706	0.377	0.079	7.50702e-43	epd+ cells	jcada
76	4.57941e-47	3.44465	0.291	0.049	1.33407e-42	epd+ cells	CABZ01076275.1
77	2.51123e-46	3.49293	0.251	0.037	7.31573e-42	epd+ cells	mao
78	2.94939e-46	2.5045	0.497	0.137	8.59217e-42	epd+ cells	cdo1
79	4.11586e-45	2.02554	0.554	0.162	1.19903e-40	epd+ cells	rnd3b
80	9.09221e-45	4.07534	0.434	0.117	2.64874e-40	epd+ cells	slc20a2
81	1.03822e-44	2.84784	0.417	0.101	3.02455e-40	epd+ cells	pros1
82	4.39557e-44	4.21868	0.394	0.097	1.28052e-39	epd+ cells	slc38a2
83	5.7551e-44	1.84612	0.777	0.346	1.67658e-39	epd+ cells	zfp36l2
84	5.06799e-43	1.87777	0.697	0.268	1.47641e-38	epd+ cells	fibina
85	7.00081e-42	1.85842	0.52	0.15	2.03948e-37	epd+ cells	pdgfrl
86	3.73985e-41	1.45549	0.823	0.372	1.08949e-36	epd+ cells	tmem176
87	4.26099e-41	1.75268	0.783	0.363	1.24131e-36	epd+ cells	akap12b
88	7.40748e-41	1.82168	0.703	0.3	2.15795e-36	epd+ cells	alcama
89	1.12938e-39	2.61646	0.36	0.082	3.29012e-35	epd+ cells	zic2b
90	1.44278e-39	3.67189	0.389	0.101	4.2031e-35	epd+ cells	tsc22d2
91	1.48145e-39	2.29138	0.457	0.13	4.31577e-35	epd+ cells	col4a6
92	2.13089e-39	3.05524	0.72	0.329	6.20771e-35	epd+ cells	selenop
93	1.12712e-38	2.52452	0.274	0.05	3.28352e-34	epd+ cells	ppp1r14aa
94	2.41218e-38	2.37959	0.451	0.13	7.02715e-34	epd+ cells	pcdh19
95	6.62734e-38	2.20632	0.349	0.079	1.93068e-33	epd+ cells	spon1b
96	1.05545e-36	2.16199	0.509	0.169	3.07473e-32	epd+ cells	ehd1b
97	1.1669e-36	3.76648	0.503	0.175	3.39941e-32	epd+ cells	slc7a8a
98	6.47277e-36	2.20847	0.503	0.168	1.88565e-31	epd+ cells	foxp1a
99	5.17116e-34	3.12592	0.326	0.079	1.50646e-29	epd+ cells	ndrg1a
100	7.05018e-34	2.10986	0.371	0.093	2.05386e-29	epd+ cells	rhoq
101	9.18235e-34	1.59747	0.674	0.295	2.675e-29	epd+ cells	crtap
102	6.15748e-33	1.56296	0.663	0.269	1.7938e-28	epd+ cells	cthrc1a
103	8.53064e-33	2.4791	0.423	0.133	2.48515e-28	epd+ cells	lrp1aa
104	1.07985e-32	1.80455	0.72	0.367	3.14583e-28	epd+ cells	tcf12
105	1.43152e-32	2.43937	0.371	0.101	4.17029e-28	epd+ cells	col4a5
106	1.78917e-32	3.54295	0.337	0.09	5.2122e-28	epd+ cells	azin1b
107	2.35337e-32	2.05085	0.509	0.185	6.85583e-28	epd+ cells	add3a
108	1.18357e-31	2.62049	0.48	0.173	3.44797e-27	epd+ cells	cyp3c1
109	1.7309e-31	2.40435	0.303	0.071	5.04246e-27	epd+ cells	slc3a2a
110	1.96578e-31	2.13702	0.434	0.138	5.7267e-27	epd+ cells	cgnl1
111	2.01019e-31	1.61328	0.583	0.229	5.85609e-27	epd+ cells	pdgfra
112	2.80959e-31	1.58963	0.6	0.236	8.18489e-27	epd+ cells	si:ch1073-291c23.2
113	2.89256e-31	1.7297	0.703	0.372	8.4266e-27	epd+ cells	2024-09-10
114	4.41048e-31	2.00571	0.394	0.114	1.28486e-26	epd+ cells	ugt1b5
115	2.5808e-30	1.81524	0.446	0.14	7.5184e-26	epd+ cells	zgc:66433
116	6.31577e-30	2.04983	0.463	0.155	1.83991e-25	epd+ cells	cd248a
117	6.46236e-30	1.5716	0.497	0.172	1.88262e-25	epd+ cells	ca6
118	1.49201e-29	1.44598	0.617	0.251	4.34653e-25	epd+ cells	prrx1a
119	5.88565e-29	2.46363	0.32	0.084	1.71461e-24	epd+ cells	sik2b
120	1.53449e-28	1.89363	0.497	0.176	4.47026e-24	epd+ cells	ednraa
121	2.79793e-28	1.57019	0.743	0.418	8.15093e-24	epd+ cells	itm2ba
122	1.91455e-27	1.71515	0.646	0.341	5.57746e-23	epd+ cells	ddt
123	6.50548e-27	1.40849	0.811	0.548	1.89518e-22	epd+ cells	2024-09-02
124	2.13213e-26	1.99409	0.274	0.066	6.21133e-22	epd+ cells	tbx15
125	2.79582e-25	1.45155	0.749	0.453	8.14479e-21	epd+ cells	angptl4
126	1.38436e-24	1.68781	0.4	0.136	4.03292e-20	epd+ cells	efemp2a
127	1.70543e-24	1.68514	0.531	0.229	4.96827e-20	epd+ cells	si:dkeyp-94b4.1
128	1.70907e-24	1.41356	0.589	0.26	4.97886e-20	epd+ cells	lrrc17
129	4.18405e-24	2.70179	0.36	0.122	1.2189e-19	epd+ cells	si:dkey-188i13.11
130	1.82058e-23	2.37487	0.274	0.073	5.30371e-19	epd+ cells	pdgfrb
131	5.68392e-23	1.57934	0.291	0.081	1.65584e-18	epd+ cells	timp2b
132	6.66451e-23	2.26143	0.274	0.076	1.94151e-18	epd+ cells	si:ch211-106j24.1
133	7.30511e-23	2.37118	0.257	0.067	2.12812e-18	epd+ cells	mob1bb
134	1.11206e-22	2.18272	0.257	0.068	3.23965e-18	epd+ cells	ppargc1b
135	3.48127e-22	2.15376	0.286	0.083	1.01416e-17	epd+ cells	sh3bp5a
136	7.85255e-22	1.33473	0.469	0.185	2.28761e-17	epd+ cells	eya1
137	2.3009e-21	1.95879	0.326	0.104	6.70299e-17	epd+ cells	agtr2
138	2.68705e-21	1.95584	0.286	0.086	7.82791e-17	epd+ cells	ppdpfa
139	3.87994e-21	1.78636	0.503	0.228	1.1303e-16	epd+ cells	serpine2
140	5.60485e-21	1.7037	0.429	0.173	1.63281e-16	epd+ cells	cntfr
141	2.02246e-19	1.78933	0.354	0.126	5.89183e-15	epd+ cells	gstk1
142	4.38315e-19	1.62647	0.354	0.128	1.2769e-14	epd+ cells	fam198a
143	8.88099e-19	1.76112	0.286	0.091	2.58721e-14	epd+ cells	fmnl3
144	2.52496e-18	1.57368	0.48	0.231	7.35571e-14	epd+ cells	tjp1a
145	4.32201e-18	1.61865	0.291	0.094	1.25909e-13	epd+ cells	si:ch211-212k18.9
146	4.9332e-18	1.96926	0.286	0.096	1.43714e-13	epd+ cells	rnf24
147	5.24549e-18	2.30996	0.251	0.079	1.52812e-13	epd+ cells	zgc:85777
148	8.75718e-18	2.149	0.251	0.078	2.55114e-13	epd+ cells	CR382370.2
149	2.10693e-17	1.95839	0.331	0.125	6.1379e-13	epd+ cells	cited4a
150	2.88927e-17	3.11164	0.28	0.101	8.41701e-13	epd+ cells	pdk2b
151	4.71111e-17	2.21884	0.263	0.088	1.37244e-12	epd+ cells	phactr3b
152	6.77172e-17	1.69876	0.491	0.249	1.97274e-12	epd+ cells	vdrb
153	9.96073e-17	1.85708	0.251	0.08	2.90176e-12	epd+ cells	hspb1
154	1.69892e-16	1.65745	0.349	0.139	4.94929e-12	epd+ cells	cldn12
155	1.74143e-16	1.82856	0.32	0.123	5.07313e-12	epd+ cells	nid2a
156	2.92007e-16	1.59524	0.291	0.101	8.50676e-12	epd+ cells	tgfb1a
157	4.48345e-16	1.82528	0.451	0.23	1.30612e-11	epd+ cells	acadm
158	5.11671e-16	3.00707	0.423	0.215	1.4906e-11	epd+ cells	tsc22d3
159	5.40907e-16	1.33154	0.543	0.303	1.57577e-11	epd+ cells	hsdl2
160	5.51483e-16	1.74913	0.331	0.13	1.60658e-11	epd+ cells	cast
161	6.92987e-16	1.83486	0.36	0.151	2.01881e-11	epd+ cells	gyg1a
162	1.39265e-15	1.51597	0.651	0.437	4.05708e-11	epd+ cells	sat1a.2
163	1.81272e-15	1.69427	0.263	0.089	5.28082e-11	epd+ cells	twsg1a
164	2.25449e-15	1.52633	0.423	0.199	6.56777e-11	epd+ cells	axin2
165	2.63317e-15	1.47124	0.32	0.123	7.67096e-11	epd+ cells	plecb
166	1.95216e-14	1.68253	0.269	0.096	5.68703e-10	epd+ cells	tmtc1
167	2.04351e-14	1.38928	0.537	0.323	5.95314e-10	epd+ cells	sept8a
168	2.88518e-14	2.34247	0.543	0.344	8.40512e-10	epd+ cells	tdh
169	2.91885e-14	1.41415	0.606	0.385	8.50319e-10	epd+ cells	socs3b
170	3.65971e-14	1.35486	0.44	0.215	1.06615e-09	epd+ cells	cyp2ad3
171	7.61385e-14	1.50842	0.429	0.216	2.21807e-09	epd+ cells	dag1
172	9.17164e-14	1.36262	0.28	0.104	2.67188e-09	epd+ cells	alx4a
173	1.0418e-13	1.38579	0.434	0.208	3.03496e-09	epd+ cells	s100v2
174	1.06879e-13	1.74743	0.257	0.095	3.11361e-09	epd+ cells	SVIP
175	1.08671e-13	1.54006	0.337	0.142	3.1658e-09	epd+ cells	palm1a
176	2.68089e-13	1.79657	0.32	0.139	7.80997e-09	epd+ cells	pttg1ipb
177	2.80576e-13	3.07888	0.451	0.268	8.17374e-09	epd+ cells	rbp4
178	4.3171e-13	1.78375	0.291	0.121	1.25766e-08	epd+ cells	chchd10
179	5.20283e-13	1.87627	0.349	0.159	1.51569e-08	epd+ cells	gpx4a
180	7.82051e-13	1.56426	0.469	0.248	2.27827e-08	epd+ cells	gadd45ba
181	8.96426e-13	1.46503	0.389	0.19	2.61147e-08	epd+ cells	tmed5
182	1.13485e-12	1.79562	0.251	0.096	3.30605e-08	epd+ cells	TST
183	1.67687e-12	2.37239	0.349	0.169	4.88506e-08	epd+ cells	lpin1
184	3.01847e-12	1.43853	0.331	0.149	8.7934e-08	epd+ cells	NDUFA13
185	6.3775e-12	1.53688	0.28	0.116	1.85789e-07	epd+ cells	acsf2
186	7.43696e-12	1.81407	0.274	0.115	2.16653e-07	epd+ cells	prkag1
187	1.19737e-11	1.39211	0.354	0.172	3.48817e-07	epd+ cells	lhfpl2b
188	7.50813e-11	1.34125	0.337	0.163	2.18727e-06	epd+ cells	gng12a
189	1.2462e-10	1.5832	0.286	0.129	3.63042e-06	epd+ cells	mfap3l
190	5.47879e-10	1.4734	0.263	0.116	1.59608e-05	epd+ cells	acadl
191	9.63365e-10	1.45695	0.486	0.296	2.80647e-05	epd+ cells	carhsp1
192	1.41739e-09	1.62434	0.354	0.192	4.12915e-05	epd+ cells	gamt
193	2.30699e-09	1.45217	0.366	0.203	6.72073e-05	epd+ cells	isca1
194	2.41643e-09	1.51927	0.257	0.117	7.03955e-05	epd+ cells	ggcx
195	1.36838e-08	1.33191	0.257	0.121	0.000398636	epd+ cells	cldn11b
196	1.86857e-08	1.48476	0.269	0.133	0.000544352	epd+ cells	pnp5a
197	8.4989e-08	1.49591	0.377	0.231	0.0024759	epd+ cells	leo1
198	1.78778e-07	1.5038	0.263	0.135	0.00520817	epd+ cells	inka1a
199	3.12466e-06	1.35067	0.257	0.143	0.0910277	epd+ cells	fgfr4
200	1.05013e-05	1.35176	0.257	0.145	0.305925	epd+ cells	wu:fc21g02
201	0	3.40247	0.991	0.246	0	Fibroblasts	pmp22a
202	0	4.22482	0.851	0.111	0	Fibroblasts	col5a1
203	0	4.44043	0.867	0.158	0	Fibroblasts	col1a2
204	0	3.12567	0.902	0.223	0	Fibroblasts	mfap2
205	0	3.95578	0.829	0.164	0	Fibroblasts	col1a1a
206	0	3.37299	0.945	0.302	0	Fibroblasts	sparc
207	0	4.69337	0.722	0.105	0	Fibroblasts	col1a1b
208	0	2.21794	0.749	0.146	0	Fibroblasts	bhmt
209	0	3.77687	0.689	0.088	0	Fibroblasts	col2a1b
210	0	3.90769	0.677	0.078	0	Fibroblasts	fmoda
211	0	2.37202	0.806	0.219	0	Fibroblasts	fstl1b
212	0	4.33174	0.627	0.063	0	Fibroblasts	twist1a
213	0	1.64407	0.928	0.364	0	Fibroblasts	krt8
214	0	1.90009	0.95	0.39	0	Fibroblasts	sdc4
215	0	3.79681	0.645	0.098	0	Fibroblasts	mmp2
216	0	3.80585	0.6	0.064	0	Fibroblasts	col11a1b
217	0	3.73412	0.679	0.148	0	Fibroblasts	postnb
218	0	3.30148	0.669	0.147	0	Fibroblasts	tgfbi
219	0	2.59624	0.648	0.137	0	Fibroblasts	tmem176
220	0	3.59304	0.616	0.105	0	Fibroblasts	cyr61
221	0	2.85314	0.687	0.18	0	Fibroblasts	si:ch211-286o17.1
222	0	3.70902	0.567	0.071	0	Fibroblasts	fkbp7
223	0	1.89418	0.831	0.335	0	Fibroblasts	jun
224	0	2.37873	0.658	0.171	0	Fibroblasts	myl9b
225	0	3.73028	0.542	0.069	0	Fibroblasts	dcn
226	0	2.82729	0.607	0.138	0	Fibroblasts	boc
227	0	3.34417	0.519	0.055	0	Fibroblasts	fibina
228	0	2.97499	0.566	0.111	0	Fibroblasts	emp2
229	0	2.85588	0.59	0.136	0	Fibroblasts	rbp5
230	0	3.64625	0.512	0.062	0	Fibroblasts	cthrc1a
231	0	3.06365	0.575	0.126	0	Fibroblasts	fkbp9
232	0	2.50966	0.598	0.154	0	Fibroblasts	yap1
233	0	2.76974	0.651	0.208	0	Fibroblasts	aldob
234	0	2.30196	0.54	0.098	0	Fibroblasts	colec12
235	0	2.29875	0.619	0.18	0	Fibroblasts	socs3b
236	0	3.16906	0.493	0.059	0	Fibroblasts	lrrc17
237	0	3.17914	0.523	0.092	0	Fibroblasts	fkbp14
238	0	1.88172	0.602	0.177	0	Fibroblasts	zgc:77517
239	0	2.67445	0.651	0.227	0	Fibroblasts	eif4ebp3l
240	0	2.05876	0.665	0.254	0	Fibroblasts	wls
241	0	2.68338	0.546	0.138	0	Fibroblasts	cebpd
242	0	3.48724	0.472	0.064	0	Fibroblasts	col12a1a
243	0	1.99132	0.574	0.167	0	Fibroblasts	plpp3
244	0	1.93015	0.59	0.185	0	Fibroblasts	2024-09-10
245	0	1.73726	0.671	0.269	0	Fibroblasts	jdp2b
246	0	3.14849	0.459	0.06	0	Fibroblasts	cxcl18b
247	0	3.18233	0.466	0.068	0	Fibroblasts	prrx1a
248	0	2.92565	0.532	0.134	0	Fibroblasts	asph
249	0	3.02592	0.517	0.12	0	Fibroblasts	cdh11
250	0	1.85558	0.562	0.165	0	Fibroblasts	zfp36l2
251	0	4.16448	0.461	0.066	0	Fibroblasts	tnn
252	0	1.77377	0.532	0.141	0	Fibroblasts	ms4a17a.8
253	0	4.14343	0.426	0.038	0	Fibroblasts	twist1b
254	0	2.15667	0.58	0.194	0	Fibroblasts	cd82a
255	0	3.70969	0.433	0.049	0	Fibroblasts	loxl2b
256	0	2.54763	0.529	0.145	0	Fibroblasts	slc38a5b
257	0	3.00353	0.497	0.113	0	Fibroblasts	zgc:153675
258	0	3.36401	0.464	0.081	0	Fibroblasts	serpinh1b
259	0	3.62283	0.431	0.049	0	Fibroblasts	serpinf1
260	0	4.50146	0.408	0.033	0	Fibroblasts	col5a2a
261	0	5.85484	0.413	0.038	0	Fibroblasts	vwde
262	0	3.03293	0.432	0.058	0	Fibroblasts	pdgfra
263	0	1.76346	0.964	0.595	0	Fibroblasts	fosab
264	0	2.80693	0.461	0.094	0	Fibroblasts	fzd7b
265	0	3.97215	0.448	0.084	0	Fibroblasts	col11a1a
266	0	3.6258	0.409	0.049	0	Fibroblasts	rrbp1b
267	0	5.13745	0.413	0.063	0	Fibroblasts	matn4
268	0	3.30451	0.405	0.056	0	Fibroblasts	hgd
269	0	4.55765	0.38	0.031	0	Fibroblasts	col6a1
270	0	3.0446	0.419	0.075	0	Fibroblasts	snai1a
271	0	4.60131	0.411	0.069	0	Fibroblasts	cnmd
272	0	4.93701	0.362	0.021	0	Fibroblasts	thbs4b
273	0	3.007	0.411	0.072	0	Fibroblasts	lsp1
274	0	3.57655	0.37	0.039	0	Fibroblasts	mmp14a
275	0	1.85876	0.843	0.52	0	Fibroblasts	id1
276	0	4.38118	0.344	0.032	0	Fibroblasts	nid1a
277	0	5.16108	0.326	0.018	0	Fibroblasts	si:ch1073-459j12.1
278	3.3093e-305	3.88333	0.332	0.027	9.64065e-301	Fibroblasts	twist3
279	2.10796e-304	2.63936	0.485	0.131	6.1409e-300	Fibroblasts	pleca
280	3.90246e-304	4.09254	0.345	0.036	1.13686e-299	Fibroblasts	mxra8b
281	5.30268e-302	5.30619	0.307	0.017	1.54478e-297	Fibroblasts	angptl7
282	7.06156e-302	3.54703	0.411	0.077	2.05717e-297	Fibroblasts	wnt11r
283	3.52925e-301	2.10525	0.576	0.204	1.02814e-296	Fibroblasts	mycb
284	4.55486e-300	2.40579	0.487	0.133	1.32692e-295	Fibroblasts	crtap
285	2.64004e-294	1.63876	0.462	0.105	7.69097e-290	Fibroblasts	ctsk
286	4.03853e-290	2.37208	0.484	0.136	1.1765e-285	Fibroblasts	net1
287	1.47589e-288	1.72328	0.593	0.215	4.29957e-284	Fibroblasts	her6
288	1.37258e-286	2.43663	0.499	0.148	3.99859e-282	Fibroblasts	zfp36l1b
289	1.02422e-278	2.57245	0.414	0.087	2.98376e-274	Fibroblasts	si:ch1073-291c23.2
290	2.1587e-269	3.53232	0.322	0.036	6.28874e-265	Fibroblasts	fkbp10b
291	3.8973e-268	2.88396	0.424	0.103	1.13536e-263	Fibroblasts	ndnf
292	5.36157e-267	2.58836	0.423	0.104	1.56193e-262	Fibroblasts	tram2
293	1.16731e-266	2.39069	0.446	0.121	3.40059e-262	Fibroblasts	rgmd
294	1.05139e-263	1.79862	0.58	0.229	3.06292e-259	Fibroblasts	socs3a
295	1.74515e-262	5.01968	0.289	0.023	5.08397e-258	Fibroblasts	lum
296	2.37787e-262	2.13462	0.464	0.132	6.9272e-258	Fibroblasts	metrnla
297	9.62714e-261	2.90677	0.362	0.063	2.80458e-256	Fibroblasts	gstt1a
298	4.67217e-258	3.76837	0.306	0.035	1.3611e-253	Fibroblasts	fgfrl1a
299	4.79089e-255	1.66416	0.521	0.169	1.39568e-250	Fibroblasts	ahnak
300	1.35757e-253	2.71808	0.386	0.084	3.95488e-249	Fibroblasts	meis1a
301	3.77428e-252	2.35292	0.364	0.064	1.09952e-247	Fibroblasts	gulp1a
302	3.17939e-248	3.19805	0.333	0.054	9.26219e-244	Fibroblasts	p3h1
303	1.5748e-247	3.96846	0.301	0.036	4.58771e-243	Fibroblasts	meox1
304	2.85843e-247	3.77684	0.305	0.038	8.32718e-243	Fibroblasts	snai2
305	2.72425e-243	3.50549	0.293	0.032	7.93629e-239	Fibroblasts	six1a
306	2.27969e-239	2.90389	0.391	0.098	6.64119e-235	Fibroblasts	tnc
307	6.03458e-239	4.06885	0.269	0.022	1.75799e-234	Fibroblasts	rcn3
308	1.40917e-238	2.04012	0.425	0.131	4.1052e-234	Fibroblasts	rbp4
309	1.1121e-236	2.39787	0.387	0.091	3.23976e-232	Fibroblasts	fzd2
310	2.19739e-236	5.34528	0.269	0.025	6.40144e-232	Fibroblasts	col9a1a
311	8.37654e-236	1.68784	0.544	0.219	2.44025e-231	Fibroblasts	glula
312	8.47363e-236	2.99313	0.298	0.037	2.46854e-231	Fibroblasts	cd248a
313	3.20772e-235	2.44618	0.372	0.08	9.34473e-231	Fibroblasts	cyp2ad3
314	2.19668e-234	1.76427	0.531	0.213	6.39936e-230	Fibroblasts	gsta.1
315	6.75312e-234	3.38167	0.404	0.11	1.96732e-229	Fibroblasts	cxcl12a
316	2.20802e-233	2.94156	0.308	0.044	6.43239e-229	Fibroblasts	rnd3b
317	2.10685e-232	4.88162	0.253	0.018	6.13768e-228	Fibroblasts	COMP
318	3.48116e-232	3.20811	0.297	0.038	1.01413e-227	Fibroblasts	tmem119b
319	2.41588e-231	1.88654	0.488	0.173	7.03794e-227	Fibroblasts	cd151l
320	1.99632e-227	1.78947	0.513	0.2	5.81569e-223	Fibroblasts	ptbp1b
321	2.96743e-227	2.64805	0.366	0.084	8.64471e-223	Fibroblasts	cdon
322	4.69592e-226	2.0074	0.457	0.15	1.36802e-221	Fibroblasts	fzd7a
323	4.52522e-218	2.73421	0.338	0.07	1.31829e-213	Fibroblasts	atoh8
324	1.42598e-217	3.58174	0.427	0.155	4.15417e-213	Fibroblasts	si:ch211-251b21.1
325	1.47886e-217	3.26445	0.286	0.039	4.30822e-213	Fibroblasts	pdgfrl
326	1.2288e-216	4.07733	0.269	0.033	3.57975e-212	Fibroblasts	tcf15
327	3.73511e-215	2.42219	0.357	0.084	1.08811e-210	Fibroblasts	si:ch211-212k18.8
328	8.20578e-215	3.58162	0.262	0.028	2.39051e-210	Fibroblasts	six1b
329	9.68866e-215	2.83107	0.32	0.062	2.8225e-210	Fibroblasts	gpx8
330	2.574e-211	2.35959	0.422	0.141	7.49859e-207	Fibroblasts	eif4ebp3
331	7.92966e-206	3.76752	0.253	0.028	2.31007e-201	Fibroblasts	pcolcea
332	3.10374e-203	2.69644	0.377	0.114	9.04182e-199	Fibroblasts	gstz1
333	4.49886e-203	2.34046	0.32	0.064	1.31061e-198	Fibroblasts	foxc1b
334	4.84672e-200	1.99475	0.427	0.146	1.41195e-195	Fibroblasts	spry2
335	5.00271e-200	2.2234	0.35	0.087	1.45739e-195	Fibroblasts	s100v2
336	1.25787e-199	2.43459	0.351	0.09	3.66444e-195	Fibroblasts	calub
337	8.55241e-199	2.41872	0.431	0.16	2.49149e-194	Fibroblasts	mych
338	6.59997e-197	4.40797	0.27	0.044	1.9227e-192	Fibroblasts	col9a2
339	8.97813e-194	4.51617	0.265	0.041	2.61551e-189	Fibroblasts	ccl25b
340	2.25096e-191	4.88692	0.261	0.041	6.55749e-187	Fibroblasts	col9a3
341	1.05017e-187	3.94186	0.269	0.047	3.05936e-183	Fibroblasts	hpdb
342	7.74135e-187	3.32054	0.298	0.062	2.25521e-182	Fibroblasts	ctgfa
343	2.26825e-185	2.57936	0.323	0.081	6.60786e-181	Fibroblasts	tmem263
344	1.22277e-184	2.91485	0.255	0.037	3.56219e-180	Fibroblasts	aebp1
345	2.48338e-182	1.72694	0.381	0.115	7.23457e-178	Fibroblasts	gstt1b
346	5.4089e-182	2.09198	0.425	0.16	1.57572e-177	Fibroblasts	pcbd1
347	1.84734e-181	2.64826	0.282	0.055	5.38166e-177	Fibroblasts	tsku
348	3.16847e-181	2.29472	0.418	0.158	9.2304e-177	Fibroblasts	si:dkey-239h2.3
349	1.71002e-179	2.45771	0.325	0.085	4.98164e-175	Fibroblasts	fgfr2
350	3.28485e-179	2.38982	0.346	0.099	9.56942e-175	Fibroblasts	timp2a
351	2.82143e-178	3.04304	0.253	0.039	8.21939e-174	Fibroblasts	efemp2a
352	4.84361e-178	2.54301	0.266	0.047	1.41104e-173	Fibroblasts	thbs1b
353	1.50754e-177	1.9888	0.35	0.097	4.39178e-173	Fibroblasts	foxc1a
354	3.03024e-177	1.90762	0.406	0.144	8.8277e-173	Fibroblasts	adh8b
355	3.03536e-176	2.21922	0.316	0.077	8.84262e-172	Fibroblasts	eya1
356	2.33261e-173	2.62613	0.309	0.079	6.79535e-169	Fibroblasts	ckap4
357	1.37244e-169	2.52314	0.332	0.095	3.9982e-165	Fibroblasts	ackr3b
358	3.77775e-169	1.71202	0.438	0.177	1.10053e-164	Fibroblasts	znf395a
359	1.02594e-167	1.85418	0.43	0.176	2.98877e-163	Fibroblasts	FQ323156.1
360	2.33603e-166	2.56513	0.302	0.076	6.80532e-162	Fibroblasts	f3b
361	3.12687e-166	2.19357	0.297	0.071	9.1092e-162	Fibroblasts	ca6
362	6.3967e-165	3.75636	0.272	0.062	1.86349e-160	Fibroblasts	ptgdsb.2
363	3.25059e-164	2.20503	0.321	0.09	9.46962e-160	Fibroblasts	igf2b
364	1.57451e-162	2.00809	0.336	0.1	4.58685e-158	Fibroblasts	nr2f5
365	1.34051e-160	2.62249	0.298	0.079	3.90516e-156	Fibroblasts	fkbp11
366	2.72945e-160	1.91414	0.348	0.111	7.95142e-156	Fibroblasts	smco4
367	4.29866e-160	2.21622	0.333	0.103	1.25228e-155	Fibroblasts	plod3
368	5.33893e-157	2.49046	0.353	0.121	1.55534e-152	Fibroblasts	crabp2a
369	3.89201e-155	2.08368	0.271	0.061	1.13382e-150	Fibroblasts	foxd2
370	2.34842e-154	1.98015	0.337	0.109	6.84143e-150	Fibroblasts	rras
371	5.37547e-153	1.82255	0.388	0.147	1.56598e-148	Fibroblasts	rcn1
372	1.7052e-152	1.87258	0.34	0.109	4.96758e-148	Fibroblasts	tuba8l2
373	7.92488e-151	1.91458	0.383	0.142	2.30868e-146	Fibroblasts	entpd1
374	1.41229e-149	4.40947	0.319	0.107	4.11429e-145	Fibroblasts	col2a1a
375	1.00823e-148	2.16112	0.309	0.094	2.93719e-144	Fibroblasts	si:dkey-6n21.12
376	1.61177e-147	2.26347	0.269	0.065	4.6954e-143	Fibroblasts	sgms1
377	1.10922e-146	2.20059	0.309	0.095	3.23137e-142	Fibroblasts	cyyr1
378	2.17303e-145	1.69878	0.394	0.155	6.33046e-141	Fibroblasts	lxn
379	1.16745e-142	2.60064	0.266	0.068	3.40101e-138	Fibroblasts	ugdh
380	2.31561e-139	2.58928	0.27	0.074	6.74584e-135	Fibroblasts	cish
381	5.306e-138	1.98636	0.292	0.085	1.54574e-133	Fibroblasts	pcdh18b
382	1.11565e-137	1.97241	0.318	0.107	3.25011e-133	Fibroblasts	slc43a1a
383	6.37994e-137	2.67451	0.268	0.073	1.8586e-132	Fibroblasts	rdh10a
384	5.55573e-136	1.62254	0.45	0.224	1.61849e-131	Fibroblasts	lrrc59
385	5.8598e-134	1.73921	0.326	0.112	1.70708e-129	Fibroblasts	emd
386	1.31244e-133	1.88761	0.283	0.081	3.82341e-129	Fibroblasts	lhfpl6
387	9.78955e-133	2.10784	0.295	0.093	2.85189e-128	Fibroblasts	gas1a
388	8.79481e-127	1.97354	0.275	0.082	2.5621e-122	Fibroblasts	notch2
389	6.3653e-126	2.02128	0.301	0.103	1.85434e-121	Fibroblasts	CU929070.1
390	1.832e-122	1.7063	0.361	0.152	5.33698e-118	Fibroblasts	yif1a
391	2.63947e-121	1.84596	0.268	0.08	7.6893e-117	Fibroblasts	sept9a
392	1.15383e-119	1.92756	0.267	0.08	3.36133e-115	Fibroblasts	kirrel1a
393	1.99454e-115	3.32999	0.32	0.133	5.81048e-111	Fibroblasts	ptgdsb.1
394	2.24279e-114	1.73402	0.329	0.133	6.5337e-110	Fibroblasts	CABZ01058650.1
395	2.15992e-105	1.77318	0.313	0.128	6.29229e-101	Fibroblasts	junbb
396	1.88202e-100	1.62035	0.25	0.081	5.48269e-96	Fibroblasts	zcchc24
397	1.49587e-98	1.66591	0.286	0.111	4.35776e-94	Fibroblasts	tcf7l1a
398	4.2656e-83	1.63703	0.255	0.103	1.24265e-78	Fibroblasts	ctdsp1
399	4.31992e-69	1.62487	0.251	0.111	1.25848e-64	Fibroblasts	cntfr
400	7.40284e-58	1.76106	0.347	0.209	2.1566e-53	Fibroblasts	krt91
401	0	8.8658	0.758	0.008	0	Mural cells	tkta
402	0	7.26209	0.697	0.006	0	Mural cells	pitx1
403	0	7.66982	0.515	0.004	0	Mural cells	tubb6
404	0	8.48114	0.5	0.003	0	Mural cells	FO681288.1
405	0	8.63537	0.288	0.001	0	Mural cells	tmtops2a
406	1.86532e-301	5.39116	0.712	0.018	5.43404e-297	Mural cells	lmx1ba
407	2.63055e-262	6.22961	0.576	0.013	7.66331e-258	Mural cells	wnt4a
408	1.18926e-256	7.11871	0.318	0.003	3.46457e-252	Mural cells	gbe1a
409	3.79736e-252	5.4173	0.273	0.002	1.10625e-247	Mural cells	ccka
410	4.00435e-232	6.20394	0.682	0.023	1.16655e-227	Mural cells	fgl2a
411	8.15015e-227	5.02143	0.712	0.026	2.3743e-222	Mural cells	pitx3
412	1.53705e-209	6.793	0.348	0.006	4.47772e-205	Mural cells	ptger2b
413	6.35863e-172	5.58848	0.364	0.008	1.8524e-167	Mural cells	thrap3a
414	1.81826e-161	6.59438	0.788	0.05	5.29695e-157	Mural cells	gyg1b
415	4.20094e-159	3.75691	0.939	0.07	1.22382e-154	Mural cells	pitx2
416	6.81408e-138	7.24151	0.788	0.059	1.98508e-133	Mural cells	si:dkey-164f24.2
417	5.78385e-129	5.68381	0.273	0.006	1.68495e-124	Mural cells	bco2a
418	1.9618e-123	5.39382	0.273	0.006	5.71511e-119	Mural cells	alpl
419	6.68079e-119	4.39101	0.636	0.041	1.94625e-114	Mural cells	pawr
420	5.48558e-106	5.67195	0.455	0.023	1.59806e-101	Mural cells	fhl2a
421	1.98172e-105	5.83556	0.273	0.008	5.77314e-101	Mural cells	dkk1a
422	2.94762e-104	4.3179	0.591	0.041	8.58699e-100	Mural cells	igf2a
423	6.24675e-104	10.0328	0.712	0.065	1.8198e-99	Mural cells	scinla
424	2.83198e-92	4.07727	0.576	0.043	8.25013e-88	Mural cells	AL954322.2
425	4.12977e-89	4.85686	0.258	0.008	1.20308e-84	Mural cells	bves
426	3.28575e-85	3.41943	0.621	0.054	9.57205e-81	Mural cells	lmx1bb
427	3.31776e-83	4.14683	0.273	0.01	9.6653e-79	Mural cells	pmch
428	1.36128e-73	4.23751	0.591	0.059	3.96569e-69	Mural cells	zgc:195173
429	7.07157e-73	4.55545	0.273	0.012	2.06009e-68	Mural cells	slc4a2a
430	3.77039e-71	3.59788	0.864	0.135	1.09839e-66	Mural cells	qdpra
431	5.36576e-71	4.69074	0.5	0.043	1.56315e-66	Mural cells	FQ323119.1
432	1.36586e-68	3.73988	0.636	0.072	3.97903e-64	Mural cells	crlf1a
433	3.60606e-67	4.42536	0.333	0.02	1.05052e-62	Mural cells	arsj
434	8.66166e-67	1.99439	0.803	0.113	2.52331e-62	Mural cells	fstl3
435	6.49743e-62	3.55385	0.379	0.027	1.89283e-57	Mural cells	kctd12.1
436	6.7851e-60	5.1525	0.53	0.057	1.97664e-55	Mural cells	timp4.3
437	6.52686e-58	7.63479	0.288	0.017	1.9014e-53	Mural cells	acta2
438	1.58641e-57	4.44941	0.348	0.025	4.62154e-53	Mural cells	ppp1r3cb
439	8.5164e-56	3.96565	0.288	0.017	2.481e-51	Mural cells	clcf1
440	9.77802e-55	2.34942	0.379	0.031	2.84853e-50	Mural cells	si:ch211-106h4.12
441	3.09817e-54	2.02169	0.621	0.08	9.02559e-50	Mural cells	tfap2b
442	8.59007e-54	3.25984	0.682	0.101	2.50246e-49	Mural cells	cldn11a
443	1.37651e-53	3.72675	0.273	0.016	4.01004e-49	Mural cells	gpc1b
444	2.27351e-53	3.40982	0.258	0.015	6.62318e-49	Mural cells	rerglb
445	6.3493e-49	3.99677	0.909	0.287	1.84968e-44	Mural cells	si:dkey-16p21.8
446	1.09613e-48	2.0668	0.712	0.112	3.19325e-44	Mural cells	prrx1b
447	5.17922e-48	3.62979	0.364	0.033	1.50881e-43	Mural cells	slc43a3b
448	1.68723e-47	3.95848	0.318	0.025	4.91524e-43	Mural cells	mylka
449	1.22442e-46	4.92024	0.455	0.053	3.56698e-42	Mural cells	tfa
450	1.89546e-46	3.34782	0.818	0.174	5.52185e-42	Mural cells	ca6
451	1.62106e-44	2.67709	0.47	0.058	4.72247e-40	Mural cells	tnmd
452	1.62448e-44	3.1822	0.5	0.066	4.73242e-40	Mural cells	tbx2b
453	1.00585e-43	4.1369	0.333	0.03	2.93023e-39	Mural cells	myh11a
454	3.69771e-42	2.81313	0.379	0.038	1.07722e-37	Mural cells	mxra8a
455	2.12937e-41	2.74829	0.576	0.09	6.20328e-37	Mural cells	rpz5
456	5.17878e-40	3.32434	0.364	0.039	1.50868e-35	Mural cells	pah
457	1.03094e-38	3.24696	0.439	0.058	3.00333e-34	Mural cells	pcxa
458	2.91273e-38	3.63809	0.348	0.038	8.48536e-34	Mural cells	si:ch211-225b11.1
459	1.05514e-37	2.59183	0.621	0.114	3.07382e-33	Mural cells	ttc36
460	6.81492e-37	2.52008	0.455	0.064	1.98532e-32	Mural cells	krt94
461	7.7146e-36	3.12857	0.258	0.022	2.24742e-31	Mural cells	si:dkey-238f9.1
462	2.00663e-35	2.99395	0.636	0.136	5.84572e-31	Mural cells	stk35
463	2.23895e-35	2.58941	0.379	0.045	6.5225e-31	Mural cells	gpc1a
464	2.6468e-35	2.61796	0.939	0.376	7.71065e-31	Mural cells	zgc:77517
465	3.7259e-35	4.53407	0.515	0.089	1.08543e-30	Mural cells	aqp3a
466	7.45117e-35	2.05148	0.591	0.104	2.17067e-30	Mural cells	alx4a
467	8.03106e-35	2.58975	0.879	0.297	2.33961e-30	Mural cells	net1
468	3.19543e-34	3.11882	0.364	0.045	9.30893e-30	Mural cells	msi2a
469	4.12866e-34	3.18189	0.485	0.08	1.20276e-29	Mural cells	emx2
470	1.5474e-33	2.12136	0.727	0.189	4.50787e-29	Mural cells	fxyd1
471	2.70893e-33	2.73231	0.833	0.283	7.89167e-29	Mural cells	pcbd1
472	4.55451e-33	2.81298	0.485	0.08	1.32682e-28	Mural cells	stk17al
473	6.66445e-33	2.26866	0.424	0.06	1.94149e-28	Mural cells	zgc:158852
474	6.90209e-33	3.29809	0.652	0.148	2.01072e-28	Mural cells	thbs1b
475	1.08522e-32	4.81717	0.288	0.031	3.16145e-28	Mural cells	slc38a3a
476	3.5792e-32	2.05425	0.955	0.359	1.04269e-27	Mural cells	fmoda
477	4.76399e-32	3.23277	0.333	0.04	1.38784e-27	Mural cells	arl4ab
478	1.82634e-31	2.64155	0.348	0.043	5.32049e-27	Mural cells	tmeff2a
479	6.80267e-31	2.76105	0.727	0.208	1.98176e-26	Mural cells	sgk1
480	8.73019e-31	3.15416	0.258	0.025	2.54328e-26	Mural cells	sorbs3
481	1.3357e-30	2.15082	0.773	0.215	3.89117e-26	Mural cells	cdon
482	3.95987e-30	2.35057	0.576	0.118	1.15359e-25	Mural cells	col6a3
483	7.705e-30	3.66303	0.273	0.03	2.24462e-25	Mural cells	fuom
484	7.7722e-30	2.59877	0.333	0.042	2.2642e-25	Mural cells	aff2
485	1.77934e-29	2.53543	0.742	0.219	5.18358e-25	Mural cells	hgd
486	9.41711e-29	3.09675	0.303	0.037	2.74339e-24	Mural cells	tnfrsf21
487	4.46457e-28	3.43058	0.303	0.038	1.30062e-23	Mural cells	dhrs13l1
488	2.95181e-27	2.83528	0.864	0.37	8.59923e-23	Mural cells	glula
489	3.27966e-27	2.72604	0.364	0.054	9.55431e-23	Mural cells	clu
490	1.45933e-26	2.25994	0.652	0.169	4.25132e-22	Mural cells	twist3
491	1.5571e-26	3.6417	0.424	0.077	4.53615e-22	Mural cells	myl9a
492	1.93741e-26	2.74133	0.485	0.099	5.64405e-22	Mural cells	gli2a
493	4.64932e-26	2.29265	0.424	0.074	1.35444e-21	Mural cells	cited2
494	5.57043e-26	2.7749	0.561	0.13	1.62278e-21	Mural cells	cx43
495	6.40472e-26	2.63718	0.348	0.052	1.86582e-21	Mural cells	arhgap36
496	1.17721e-25	2.45616	0.379	0.061	3.42945e-21	Mural cells	gli3
497	3.9127e-25	3.92757	0.273	0.034	1.13985e-20	Mural cells	slc12a7b
498	9.27928e-25	3.53681	0.439	0.088	2.70324e-20	Mural cells	myoc
499	9.90616e-25	3.52423	0.364	0.061	2.88586e-20	Mural cells	csrp2
500	1.79447e-24	1.92545	0.515	0.107	5.22766e-20	Mural cells	twist2
501	2.50799e-24	3.38019	0.864	0.411	7.30627e-20	Mural cells	atp1b1a
502	4.05113e-24	2.41759	0.348	0.055	1.18017e-19	Mural cells	zgc:153372
503	7.01712e-24	1.93437	0.545	0.129	2.04423e-19	Mural cells	grb10a
504	9.26392e-24	1.92904	0.667	0.186	2.69876e-19	Mural cells	gas1a
505	1.27313e-23	3.21866	0.273	0.036	3.7089e-19	Mural cells	tpbga
506	3.43722e-23	2.49732	0.379	0.066	1.00133e-18	Mural cells	plxdc2
507	1.00455e-22	2.33598	0.53	0.124	2.92647e-18	Mural cells	zgc:153704
508	5.78846e-22	2.13424	0.333	0.054	1.68629e-17	Mural cells	lin7a
509	9.2297e-22	1.9105	0.621	0.178	2.6888e-17	Mural cells	slc25a43
510	1.0354e-21	2.12687	0.667	0.207	3.01634e-17	Mural cells	alcamb
511	1.18322e-21	2.24385	0.53	0.133	3.44696e-17	Mural cells	actn1
512	1.46176e-21	2.86359	0.394	0.079	4.2584e-17	Mural cells	tnfrsf19
513	2.37219e-21	3.36511	0.439	0.1	6.91065e-17	Mural cells	msx3
514	3.27745e-21	2.46499	0.288	0.043	9.54787e-17	Mural cells	gys1
515	3.51781e-21	1.93785	0.379	0.071	1.02481e-16	Mural cells	zgc:113307
516	4.1586e-21	2.32043	0.348	0.062	1.21148e-16	Mural cells	zgc:172136
517	7.88974e-21	1.96322	0.636	0.187	2.29844e-16	Mural cells	csrp1a
518	1.20201e-20	2.77616	0.333	0.059	3.50171e-16	Mural cells	tbx2a
519	1.74207e-20	2.28615	0.515	0.133	5.07501e-16	Mural cells	slc12a2
520	2.18897e-20	2.15793	0.591	0.168	6.37691e-16	Mural cells	mgst1.2
521	2.77726e-20	1.95705	0.652	0.195	8.09073e-16	Mural cells	cavin2b
522	3.21689e-20	2.66119	0.318	0.054	9.37145e-16	Mural cells	adma
523	4.76522e-20	2.70838	0.303	0.051	1.3882e-15	Mural cells	usp2a
524	9.93022e-20	2.03171	0.409	0.085	2.89287e-15	Mural cells	per2
525	6.99541e-19	2.38237	0.515	0.138	2.0379e-14	Mural cells	arrdc3a
526	7.34613e-19	2.13895	0.909	0.652	2.14008e-14	Mural cells	dap1b
527	1.00068e-18	1.90285	0.742	0.263	2.91518e-14	Mural cells	lrrc17
528	1.03996e-18	2.42714	0.561	0.167	3.02961e-14	Mural cells	spock3
529	1.36773e-18	2.02715	0.545	0.15	3.98446e-14	Mural cells	cald1a
530	1.49589e-18	1.77985	0.712	0.268	4.35784e-14	Mural cells	rbp4
531	2.20286e-18	1.88936	0.47	0.114	6.41738e-14	Mural cells	olfml3b
532	2.46711e-18	2.50906	0.258	0.04	7.18719e-14	Mural cells	eppk1
533	2.66638e-18	2.14014	0.394	0.087	7.76771e-14	Mural cells	sik2b
534	4.92909e-18	1.87292	0.318	0.057	1.43594e-13	Mural cells	ror2
535	5.06194e-18	2.19435	0.333	0.065	1.47464e-13	Mural cells	itgb4
536	7.56919e-18	2.15194	0.394	0.086	2.20506e-13	Mural cells	gnmt
537	8.92829e-18	2.5316	0.348	0.074	2.60099e-13	Mural cells	slc3a2a
538	3.18876e-17	2.09583	0.333	0.068	9.28951e-13	Mural cells	slc7a3a
539	1.41678e-16	2.46255	0.318	0.065	4.12738e-12	Mural cells	fkbp1b
540	2.19828e-16	1.82242	0.455	0.117	6.40403e-12	Mural cells	per3
541	3.862e-16	1.99621	0.409	0.098	1.12508e-11	Mural cells	mylipb
542	4.13966e-16	1.94534	0.667	0.273	1.20597e-11	Mural cells	mknk2b
543	4.23362e-16	2.28218	0.455	0.122	1.23334e-11	Mural cells	cldn5a
544	5.63036e-16	2.02294	0.348	0.076	1.64024e-11	Mural cells	lonrf1l
545	9.62889e-16	2.48682	0.379	0.094	2.80509e-11	Mural cells	fgfr3
546	1.03389e-15	2.05858	0.288	0.054	3.01194e-11	Mural cells	ano5b
547	1.23606e-15	2.14646	0.409	0.105	3.60089e-11	Mural cells	tmcc3
548	1.31429e-15	3.2085	0.288	0.058	3.82878e-11	Mural cells	jag1b
549	4.03726e-15	2.01772	0.273	0.051	1.17613e-10	Mural cells	nr1d2b
550	4.37584e-15	1.69072	0.364	0.083	1.27477e-10	Mural cells	frmd4ba
551	7.31977e-15	2.38554	0.5	0.148	2.13239e-10	Mural cells	gpc4
552	9.22374e-15	2.33049	0.288	0.058	2.68706e-10	Mural cells	enpp6
553	1.49176e-14	1.99121	0.636	0.256	4.3458e-10	Mural cells	si:ch211-140m22.7
554	2.19628e-14	2.19548	0.348	0.082	6.39821e-10	Mural cells	hagh
555	2.22607e-14	2.26612	0.258	0.05	6.485e-10	Mural cells	slc7a2
556	2.37992e-14	2.12899	0.303	0.066	6.93317e-10	Mural cells	angptl5
557	2.95665e-14	3.10182	0.318	0.071	8.61331e-10	Mural cells	wif1
558	3.59306e-14	2.59763	0.333	0.078	1.04673e-09	Mural cells	si:ch211-106j24.1
559	6.5046e-14	1.68458	0.652	0.266	1.89492e-09	Mural cells	ubl3a
560	7.82034e-14	2.02684	0.409	0.116	2.27822e-09	Mural cells	bmpr1aa
561	1.78135e-13	2.31932	0.288	0.065	5.18943e-09	Mural cells	ect2
562	1.92484e-13	1.78764	0.515	0.167	5.60745e-09	Mural cells	adgrl2a
563	2.66027e-13	1.82429	0.288	0.062	7.74991e-09	Mural cells	rab40b
564	2.85166e-13	1.97019	0.379	0.102	8.30747e-09	Mural cells	tgfb1a
565	3.14017e-13	1.84178	0.273	0.056	9.14794e-09	Mural cells	si:ch211-195b13.1
566	3.70189e-13	1.68127	0.379	0.098	1.07844e-08	Mural cells	vstm4a
567	3.98964e-13	1.84639	0.333	0.081	1.16226e-08	Mural cells	nocta
568	5.84998e-13	2.02256	0.348	0.091	1.70422e-08	Mural cells	tjp2b
569	6.09238e-13	1.82523	0.273	0.057	1.77483e-08	Mural cells	msmo1
570	7.59104e-13	1.9317	0.364	0.097	2.21142e-08	Mural cells	rhoq
571	1.86624e-12	2.15918	0.424	0.132	5.43673e-08	Mural cells	cast
572	2.07053e-12	3.74791	0.348	0.101	6.03186e-08	Mural cells	slc38a2
573	2.46683e-12	1.96307	0.712	0.386	7.18636e-08	Mural cells	tob1a
574	2.69658e-12	1.69186	0.455	0.142	7.85568e-08	Mural cells	mgst1.1
575	2.742e-12	2.3811	0.318	0.082	7.98798e-08	Mural cells	palld
576	4.19871e-12	1.88431	0.379	0.11	1.22317e-07	Mural cells	prkar1aa
577	7.05948e-12	3.05469	0.424	0.137	2.05657e-07	Mural cells	cth
578	7.82783e-12	2.25791	0.258	0.057	2.2804e-07	Mural cells	pdxka
579	1.24745e-11	1.87062	0.621	0.279	3.63408e-07	Mural cells	flna
580	1.45008e-11	1.89347	0.818	0.453	4.22436e-07	Mural cells	gstp1
581	2.68366e-11	1.80219	0.576	0.246	7.81802e-07	Mural cells	nid1b
582	3.37481e-11	2.17887	0.394	0.125	9.83151e-07	Mural cells	plecb
583	4.95808e-11	1.91658	0.515	0.211	1.44439e-06	Mural cells	rtn3
584	8.54948e-11	1.72202	0.258	0.06	2.49064e-06	Mural cells	fbxl7
585	1.59655e-10	1.86461	0.515	0.206	4.65106e-06	Mural cells	ackr3b
586	2.30727e-10	1.77922	0.288	0.075	6.72154e-06	Mural cells	hipk3a
587	2.79733e-10	1.81727	0.258	0.063	8.14918e-06	Mural cells	notum1b
588	4.51092e-10	1.88268	0.333	0.101	1.31412e-05	Mural cells	rhbdf1a
589	1.34393e-09	3.26493	0.773	0.447	3.91514e-05	Mural cells	fabp7a
590	3.53632e-09	3.95349	0.515	0.228	0.00010302	Mural cells	s100a10b
591	6.63045e-09	1.69463	0.682	0.393	0.000193158	Mural cells	her6
592	8.28822e-09	1.7247	0.303	0.093	0.000241452	Mural cells	cemip2
593	8.57396e-09	2.21025	0.348	0.122	0.000249777	Mural cells	msx1b
594	1.44061e-08	1.71316	0.439	0.182	0.000419677	Mural cells	f3b
595	4.04252e-08	2.96209	0.258	0.079	0.00117767	Mural cells	csf1b
596	3.06152e-07	1.92832	0.303	0.109	0.00891882	Mural cells	tmem47
597	5.0939e-07	1.77551	0.288	0.097	0.0148396	Mural cells	mt2
598	5.12689e-07	3.72973	0.667	0.362	0.0149357	Mural cells	icn
599	1.43162e-05	2.64659	0.258	0.098	0.417059	Mural cells	tpm4b
600	0.00116179	3.09357	0.394	0.228	1	Mural cells	tpm1
601	0	5.4107	0.979	0.155	0	Neural progenitor cells	elavl3
602	0	4.44577	0.982	0.202	0	Neural progenitor cells	rtn1a
603	0	3.76175	0.886	0.148	0	Neural progenitor cells	gpm6aa
604	0	4.39018	0.881	0.144	0	Neural progenitor cells	rnasekb
605	0	4.83297	0.939	0.21	0	Neural progenitor cells	stmn1b
606	0	5.92385	0.771	0.048	0	Neural progenitor cells	myt1b
607	0	5.16135	0.82	0.11	0	Neural progenitor cells	gng3
608	0	5.05074	0.774	0.077	0	Neural progenitor cells	nsg2
609	0	4.52723	0.837	0.147	0	Neural progenitor cells	tmsb
610	0	4.524	0.813	0.124	0	Neural progenitor cells	epb41a
611	0	4.13369	0.974	0.29	0	Neural progenitor cells	nova2
612	0	4.63521	0.754	0.076	0	Neural progenitor cells	tmed4
613	0	4.98525	0.735	0.06	0	Neural progenitor cells	celf3a
614	0	5.54724	0.728	0.061	0	Neural progenitor cells	mllt11
615	0	4.13234	0.772	0.126	0	Neural progenitor cells	atp6v0cb
616	0	4.68726	0.708	0.063	0	Neural progenitor cells	fez1
617	0	6.07283	0.676	0.035	0	Neural progenitor cells	myt1a
618	0	3.54484	0.848	0.226	0	Neural progenitor cells	gng2
619	0	3.96614	0.988	0.371	0	Neural progenitor cells	tuba1a
620	0	3.7862	0.948	0.337	0	Neural progenitor cells	si:dkey-276j7.1
621	0	3.83067	0.954	0.344	0	Neural progenitor cells	tubb5
622	0	4.39114	0.991	0.383	0	Neural progenitor cells	tuba1c
623	0	5.4472	0.702	0.097	0	Neural progenitor cells	elavl4
624	0	5.42123	0.657	0.053	0	Neural progenitor cells	sncb
625	0	4.93919	0.667	0.071	0	Neural progenitor cells	rtn1b
626	0	5.45493	0.628	0.033	0	Neural progenitor cells	vamp2
627	0	3.79325	0.704	0.112	0	Neural progenitor cells	atpv0e2
628	0	5.45291	0.637	0.048	0	Neural progenitor cells	stx1b
629	0	3.38295	0.759	0.174	0	Neural progenitor cells	si:dkeyp-75h12.5
630	0	4.23454	0.661	0.086	0	Neural progenitor cells	dpysl3
631	0	4.34443	0.643	0.07	0	Neural progenitor cells	dpysl5a
632	0	5.10128	0.601	0.036	0	Neural progenitor cells	cnrip1a
633	0	5.32094	0.593	0.028	0	Neural progenitor cells	jagn1a
634	0	3.3704	0.923	0.365	0	Neural progenitor cells	ywhah
635	0	5.49801	0.621	0.065	0	Neural progenitor cells	gap43
636	0	3.7333	0.658	0.107	0	Neural progenitor cells	tmem35
637	0	4.46997	0.667	0.117	0	Neural progenitor cells	ywhag2
638	0	4.7111	0.603	0.066	0	Neural progenitor cells	id4
639	0	3.12553	0.692	0.156	0	Neural progenitor cells	zgc:100920
640	0	5.13515	0.588	0.063	0	Neural progenitor cells	stmn2b
641	0	5.57066	0.553	0.034	0	Neural progenitor cells	stxbp1a
642	0	3.18914	0.964	0.447	0	Neural progenitor cells	tmeff1b
643	0	3.53992	0.785	0.269	0	Neural progenitor cells	sox11b
644	0	4.62839	0.557	0.042	0	Neural progenitor cells	csdc2a
645	0	3.58674	0.623	0.108	0	Neural progenitor cells	atp1b2a
646	0	5.24075	0.534	0.028	0	Neural progenitor cells	2024-09-03
647	0	3.15438	0.666	0.164	0	Neural progenitor cells	gdi1
648	0	5.41492	0.515	0.024	0	Neural progenitor cells	atcaya
649	0	3.01892	0.664	0.175	0	Neural progenitor cells	nat8l
650	0	5.67469	0.504	0.023	0	Neural progenitor cells	si:dkey-280e21.3
651	0	3.54246	0.672	0.193	0	Neural progenitor cells	hes6
652	0	3.26565	0.604	0.128	0	Neural progenitor cells	ptbp2b
653	0	5.91837	0.499	0.023	0	Neural progenitor cells	onecut1
654	0	4.37379	0.513	0.042	0	Neural progenitor cells	fyna
655	0	4.52265	0.52	0.05	0	Neural progenitor cells	ank2b
656	0	5.15375	0.519	0.049	0	Neural progenitor cells	stmn2a
657	0	4.89442	0.503	0.033	0	Neural progenitor cells	syt11a
658	0	5.60725	0.507	0.041	0	Neural progenitor cells	snap25a
659	0	5.10674	0.519	0.054	0	Neural progenitor cells	dlb
660	0	4.65989	0.499	0.037	0	Neural progenitor cells	zgc:101840
661	0	4.1608	0.51	0.062	0	Neural progenitor cells	atp1a3a
662	0	5.06844	0.471	0.026	0	Neural progenitor cells	aplp1
663	0	3.74173	0.519	0.076	0	Neural progenitor cells	tmem59l
664	0	4.34153	0.49	0.051	0	Neural progenitor cells	insm1a
665	0	4.06239	0.49	0.054	0	Neural progenitor cells	golga7ba
666	0	4.96428	0.462	0.027	0	Neural progenitor cells	ctnna2
667	0	4.82664	0.474	0.041	0	Neural progenitor cells	adcyap1b
668	0	2.98121	0.952	0.519	0	Neural progenitor cells	zc4h2
669	0	4.83403	0.467	0.035	0	Neural progenitor cells	scrt2
670	0	3.44408	0.517	0.085	0	Neural progenitor cells	rheb
671	0	5.99802	0.461	0.03	0	Neural progenitor cells	nhlh2
672	0	4.09858	0.487	0.057	0	Neural progenitor cells	pacsin1b
673	0	4.70203	0.473	0.043	0	Neural progenitor cells	zgc:65894
674	0	3.97294	0.48	0.05	0	Neural progenitor cells	tspan7b
675	0	5.16961	0.45	0.024	0	Neural progenitor cells	elovl4a
676	0	4.7922	0.455	0.033	0	Neural progenitor cells	stap2a
677	0	4.94875	0.441	0.029	0	Neural progenitor cells	tuba2
678	0	3.73258	0.47	0.061	0	Neural progenitor cells	lgi1a
679	0	4.16634	0.481	0.079	0	Neural progenitor cells	pou3f1
680	0	5.04513	0.426	0.026	0	Neural progenitor cells	cxxc4
681	0	6.09582	0.412	0.013	0	Neural progenitor cells	thsd7aa
682	0	3.57698	0.44	0.044	0	Neural progenitor cells	ndrg4
683	0	2.95559	0.531	0.137	0	Neural progenitor cells	atp2b1a
684	0	3.10145	0.549	0.156	0	Neural progenitor cells	si:ch73-386h18.1
685	0	4.22435	0.43	0.039	0	Neural progenitor cells	rab1bb
686	0	5.52655	0.413	0.023	0	Neural progenitor cells	cplx2
687	0	4.2199	0.44	0.051	0	Neural progenitor cells	st8sia1
688	0	4.35361	0.414	0.037	0	Neural progenitor cells	cadm4
689	0	5.15575	0.393	0.016	0	Neural progenitor cells	carmil2
690	0	3.0741	0.516	0.139	0	Neural progenitor cells	cpeb4b
691	0	3.28612	0.457	0.087	0	Neural progenitor cells	dnajc5aa
692	0	4.68642	0.421	0.055	0	Neural progenitor cells	tmsb2
693	0	4.01271	0.41	0.045	0	Neural progenitor cells	pak1
694	0	3.48647	0.433	0.068	0	Neural progenitor cells	clstn1
695	0	5.50139	0.381	0.019	0	Neural progenitor cells	map1aa
696	0	5.57345	0.396	0.034	0	Neural progenitor cells	cplx2l
697	0	3.24927	0.44	0.078	0	Neural progenitor cells	ube2d4
698	0	4.74689	0.388	0.027	0	Neural progenitor cells	nrxn1a
699	0	4.76286	0.386	0.026	0	Neural progenitor cells	necap1
700	0	2.98198	0.583	0.223	0	Neural progenitor cells	her15.1
701	0	5.34219	0.372	0.014	0	Neural progenitor cells	rundc3ab
702	0	5.49074	0.374	0.02	0	Neural progenitor cells	pcsk1nl
703	0	5.34367	0.383	0.033	0	Neural progenitor cells	nrn1a
704	0	4.87044	0.382	0.034	0	Neural progenitor cells	draxin
705	0	4.90923	0.369	0.022	0	Neural progenitor cells	nbeaa
706	0	3.59361	0.406	0.06	0	Neural progenitor cells	plppr3a
707	0	5.44443	0.364	0.018	0	Neural progenitor cells	nfasca
708	0	4.2564	0.382	0.039	0	Neural progenitor cells	gnao1a
709	0	3.31568	0.418	0.076	0	Neural progenitor cells	sept5a
710	0	5.26603	0.354	0.014	0	Neural progenitor cells	kif5aa
711	0	4.72949	0.37	0.031	0	Neural progenitor cells	dclk1b
712	0	5.4066	0.35	0.014	0	Neural progenitor cells	apba2b
713	0	2.99297	0.427	0.091	0	Neural progenitor cells	pou3f3b
714	0	5.90717	0.343	0.011	0	Neural progenitor cells	adam22
715	0	3.67089	0.394	0.067	0	Neural progenitor cells	basp1
716	0	3.32376	0.392	0.066	0	Neural progenitor cells	map2
717	0	3.481	0.383	0.059	0	Neural progenitor cells	nat16
718	0	4.65124	0.346	0.022	0	Neural progenitor cells	nsfa
719	0	5.86545	0.33	0.01	0	Neural progenitor cells	ppfia3
720	0	5.44784	0.338	0.02	0	Neural progenitor cells	lhx5
721	0	4.86777	0.331	0.017	0	Neural progenitor cells	rab39bb
722	0	5.12343	0.334	0.021	0	Neural progenitor cells	syt2a
723	0	5.27685	0.342	0.029	0	Neural progenitor cells	islr2
724	0	4.27196	0.34	0.028	0	Neural progenitor cells	si:dkey-234h16.7
725	0	5.24105	0.332	0.02	0	Neural progenitor cells	lhx1a
726	0	3.43235	0.363	0.057	0	Neural progenitor cells	cyfip2
727	0	4.58231	0.325	0.023	0	Neural progenitor cells	dpysl4
728	0	3.93089	0.335	0.034	0	Neural progenitor cells	coro1b
729	0	4.48706	0.322	0.021	0	Neural progenitor cells	si:dkey-12h9.6
730	0	5.32122	0.319	0.022	0	Neural progenitor cells	nell2b
731	0	4.73554	0.315	0.022	0	Neural progenitor cells	zgc:100906
732	0	3.83689	0.33	0.039	0	Neural progenitor cells	cadm3
733	0	5.2464	0.302	0.012	0	Neural progenitor cells	map7d2a
734	0	5.19958	0.3	0.012	0	Neural progenitor cells	dync1i1
735	0	6.31345	0.294	0.009	0	Neural progenitor cells	map1b
736	0	4.38609	0.314	0.029	0	Neural progenitor cells	maptb
737	0	5.01002	0.299	0.014	0	Neural progenitor cells	sypa
738	0	5.9821	0.292	0.008	0	Neural progenitor cells	clvs2
739	0	4.72958	0.313	0.031	0	Neural progenitor cells	nes
740	0	5.24385	0.304	0.022	0	Neural progenitor cells	insm1b
741	0	5.45442	0.292	0.011	0	Neural progenitor cells	mpp2a
742	0	6.21178	0.293	0.014	0	Neural progenitor cells	scrt1a
743	0	5.19446	0.292	0.014	0	Neural progenitor cells	sv2a
744	0	5.39763	0.282	0.01	0	Neural progenitor cells	si:dkey-153k10.9
745	0	4.57751	0.29	0.019	0	Neural progenitor cells	gpr85
746	0	4.62839	0.285	0.015	0	Neural progenitor cells	si:ch211-150g13.3
747	0	5.24473	0.28	0.011	0	Neural progenitor cells	rab3c
748	0	4.69552	0.278	0.015	0	Neural progenitor cells	atp6ap1a
749	0	5.11923	0.274	0.012	0	Neural progenitor cells	kif1aa
750	1.19821e-307	4.25553	0.3	0.025	3.49064e-303	Neural progenitor cells	sh3gl2a
751	2.66047e-306	3.03495	0.342	0.045	7.75048e-302	Neural progenitor cells	slc1a2b
752	2.69431e-305	4.29382	0.301	0.027	7.84905e-301	Neural progenitor cells	mpnd
753	2.93125e-305	3.32273	0.366	0.059	8.53931e-301	Neural progenitor cells	ap3m2
754	2.81735e-302	3.29452	0.472	0.141	8.2075e-298	Neural progenitor cells	ebf2
755	7.65053e-299	4.8691	0.276	0.018	2.22875e-294	Neural progenitor cells	celf4
756	8.95583e-295	4.5406	0.294	0.027	2.60901e-290	Neural progenitor cells	srrm4
757	1.20035e-294	4.69797	0.272	0.017	3.49686e-290	Neural progenitor cells	si:dkeyp-117h8.2
758	2.88679e-294	3.00003	0.398	0.083	8.40978e-290	Neural progenitor cells	dbn1
759	2.1315e-291	4.88066	0.26	0.013	6.20948e-287	Neural progenitor cells	nmnat2
760	6.43454e-289	5.34023	0.264	0.016	1.87451e-284	Neural progenitor cells	slc32a1
761	8.55366e-288	4.95646	0.264	0.016	2.49185e-283	Neural progenitor cells	ppp1r14ba
762	2.15846e-287	4.5592	0.27	0.018	6.28804e-283	Neural progenitor cells	myh14
763	2.34243e-287	3.59516	0.317	0.039	6.82398e-283	Neural progenitor cells	si:dkey-56f14.7
764	1.87027e-281	3.25679	0.397	0.089	5.44846e-277	Neural progenitor cells	pik3r3b
765	4.25352e-280	3.16773	0.345	0.055	1.23913e-275	Neural progenitor cells	fam49al
766	3.7518e-277	3.31958	0.404	0.096	1.09298e-272	Neural progenitor cells	mab21l1
767	5.68748e-274	3.62671	0.332	0.053	1.65688e-269	Neural progenitor cells	klf7a
768	4.52649e-273	3.29929	0.339	0.057	1.31866e-268	Neural progenitor cells	dab2ipa
769	3.44796e-268	4.39956	0.333	0.057	1.00446e-263	Neural progenitor cells	lmo3
770	6.9536e-267	3.90805	0.316	0.047	2.02572e-262	Neural progenitor cells	rbfox3a
771	3.6239e-265	3.52979	0.305	0.042	1.05571e-260	Neural progenitor cells	rab3ip
772	7.6264e-262	4.44591	0.264	0.023	2.22172e-257	Neural progenitor cells	syt1a
773	2.97731e-260	4.49993	0.251	0.019	8.67349e-256	Neural progenitor cells	XKR4
774	1.822e-257	4.1792	0.255	0.021	5.30785e-253	Neural progenitor cells	tspan13b
775	2.60843e-248	3.98551	0.272	0.031	7.59889e-244	Neural progenitor cells	olfm1b
776	1.68077e-247	3.09203	0.319	0.055	4.89642e-243	Neural progenitor cells	ncam1a
777	3.92258e-245	3.34183	0.333	0.066	1.14273e-240	Neural progenitor cells	cspg5a
778	7.48163e-243	3.43478	0.304	0.05	2.17955e-238	Neural progenitor cells	rnf165a
779	2.20688e-242	3.14948	0.327	0.063	6.4291e-238	Neural progenitor cells	tnrc6c2
780	5.10621e-238	3.76884	0.259	0.028	1.48754e-233	Neural progenitor cells	si:dkey-28b4.8
781	1.63306e-237	3.45788	0.283	0.041	4.75742e-233	Neural progenitor cells	fzd3a
782	1.24938e-236	3.55396	0.276	0.037	3.63968e-232	Neural progenitor cells	rac3a
783	7.44365e-235	3.62899	0.254	0.027	2.16848e-230	Neural progenitor cells	sgip1a
784	2.22146e-222	3.09697	0.449	0.165	6.47156e-218	Neural progenitor cells	meis2a
785	2.74403e-222	2.98877	0.319	0.068	7.99389e-218	Neural progenitor cells	tdg.2
786	1.03012e-221	3.83021	0.251	0.03	3.00094e-217	Neural progenitor cells	scg3
787	2.47458e-218	3.07718	0.301	0.059	7.20895e-214	Neural progenitor cells	kctd13
788	1.25822e-212	3.27872	0.294	0.057	3.66546e-208	Neural progenitor cells	dclk2a
789	2.63362e-208	3.72632	0.39	0.127	7.67227e-204	Neural progenitor cells	abhd6a
790	9.28751e-199	3.09019	0.269	0.048	2.70564e-194	Neural progenitor cells	madd
791	4.56098e-198	2.98232	0.418	0.153	1.32871e-193	Neural progenitor cells	aldocb
792	1.35633e-194	3.14734	0.299	0.068	3.95127e-190	Neural progenitor cells	CU467822.1
793	6.62213e-193	3.11985	0.358	0.109	1.92916e-188	Neural progenitor cells	her4.4
794	1.31483e-192	3.10812	0.251	0.041	3.83037e-188	Neural progenitor cells	CU639469.1
795	5.55413e-186	3.04396	0.27	0.054	1.61803e-181	Neural progenitor cells	kidins220b
796	1.58182e-182	3.22081	0.256	0.049	4.60815e-178	Neural progenitor cells	BX284638.1
797	5.19044e-177	3.23629	0.258	0.052	1.51208e-172	Neural progenitor cells	uncx
798	8.86143e-176	2.93347	0.3	0.079	2.58151e-171	Neural progenitor cells	BX465834.1
799	4.23708e-161	3.0507	0.31	0.094	1.23435e-156	Neural progenitor cells	r3hdm1
800	8.19109e-142	3.00841	0.283	0.086	2.38623e-137	Neural progenitor cells	dla
801	0	9.63242	0.962	0.008	0	Immune cells	coro1a
802	0	7.28299	0.967	0.029	0	Immune cells	rac2
803	0	9.86868	0.912	0.003	0	Immune cells	laptm5
804	0	9.54215	0.857	0.003	0	Immune cells	zgc:64051
805	0	5.00191	0.959	0.113	0	Immune cells	arhgdig
806	0	9.42214	0.79	0.003	0	Immune cells	wasb
807	0	5.59487	0.829	0.046	0	Immune cells	si:dkey-27i16.2
808	0	9.93327	0.776	0.002	0	Immune cells	rgs13
809	0	4.85922	0.976	0.212	0	Immune cells	arpc1b
810	0	5.43224	0.817	0.055	0	Immune cells	capgb
811	0	4.46914	0.967	0.206	0	Immune cells	cebpb
812	0	7.10852	0.763	0.008	0	Immune cells	grap2b
813	0	7.21592	0.765	0.014	0	Immune cells	si:ch211-102c2.4
814	0	9.92429	0.72	0.004	0	Immune cells	ccr9a
815	0	4.45469	0.816	0.1	0	Immune cells	pycard
816	0	8.52954	0.705	0.003	0	Immune cells	ptpn6
817	0	7.12999	0.704	0.008	0	Immune cells	parvg
818	0	5.39523	0.766	0.071	0	Immune cells	srgn
819	0	5.51887	0.717	0.031	0	Immune cells	itm2bb
820	0	6.8403	0.693	0.008	0	Immune cells	si:dkey-262k9.4
821	0	9.4597	0.693	0.009	0	Immune cells	fcer1gl
822	0	9.08879	0.65	0.003	0	Immune cells	lcp1
823	0	5.79787	0.674	0.03	0	Immune cells	cyba
824	0	5.57364	0.664	0.022	0	Immune cells	fam49ba
825	0	6.1657	0.654	0.028	0	Immune cells	si:ch211-212k18.7
826	0	7.7372	0.618	0.004	0	Immune cells	grap2a
827	0	9.12323	0.613	0.003	0	Immune cells	spi1b
828	0	6.54455	0.623	0.013	0	Immune cells	vsir
829	0	9.28895	0.599	0.003	0	Immune cells	ctss2.1
830	0	4.7179	0.622	0.035	0	Immune cells	zgc:63831
831	0	3.82598	0.643	0.057	0	Immune cells	litaf
832	0	6.38371	0.595	0.022	0	Immune cells	BX248082.1
833	0	7.81809	0.565	0.004	0	Immune cells	wasa
834	0	9.70189	0.561	0.001	0	Immune cells	ptprc
835	0	7.93265	0.564	0.004	0	Immune cells	itgb2
836	0	9.06727	0.561	0.002	0	Immune cells	spi1a
837	0	6.31824	0.997	0.438	0	Immune cells	pfn1
838	0	6.87131	0.567	0.009	0	Immune cells	samsn1a
839	0	4.32572	0.635	0.078	0	Immune cells	gm2a
840	0	6.73027	0.568	0.011	0	Immune cells	nrros
841	0	3.73877	0.687	0.137	0	Immune cells	pgd
842	0	7.40869	0.554	0.005	0	Immune cells	hcls1
843	0	5.34688	0.568	0.025	0	Immune cells	cebpa
844	0	8.65737	0.538	0.002	0	Immune cells	hmha1b
845	0	4.79843	0.559	0.025	0	Immune cells	elf1
846	0	9.15567	0.535	0.003	0	Immune cells	si:dkey-102g19.3
847	0	4.38968	0.579	0.051	0	Immune cells	si:ch211-226m16.2
848	0	8.09982	0.53	0.004	0	Immune cells	plxnc1
849	0	7.56698	0.518	0.003	0	Immune cells	gpr183a
850	0	5.0287	0.99	0.485	0	Immune cells	CR318588.4
851	0	5.06569	0.51	0.015	0	Immune cells	dub
852	0	8.14319	0.497	0.005	0	Immune cells	ncf1
853	0	4.45342	0.527	0.036	0	Immune cells	rhogb
854	0	3.56544	0.548	0.057	0	Immune cells	elovl1b
855	0	5.62083	0.504	0.013	0	Immune cells	syk
856	0	10.6096	0.484	0	0	Immune cells	CU499336.2
857	0	8.45509	0.501	0.019	0	Immune cells	lygl1
858	0	8.54232	0.486	0.006	0	Immune cells	il1b
859	0	8.67062	0.48	0.001	0	Immune cells	tnfaip8l2a
860	0	7.83591	0.496	0.02	0	Immune cells	lect2l
861	0	5.03988	0.538	0.063	0	Immune cells	ctsc
862	0	5.75841	0.496	0.027	0	Immune cells	lgals2a
863	0	5.63183	0.482	0.013	0	Immune cells	ppp1r18
864	0	3.61294	0.518	0.05	0	Immune cells	fam49bb
865	0	7.08221	0.473	0.005	0	Immune cells	skap2
866	0	11.1031	0.466	0	0	Immune cells	lpar5a
867	0	9.79122	0.467	0.001	0	Immune cells	alox5ap
868	0	7.8999	0.466	0.003	0	Immune cells	si:ch73-248e21.5
869	0	9.62857	0.46	0.001	0	Immune cells	CABZ01073834.1
870	0	8.89562	0.462	0.005	0	Immune cells	ctss2.2
871	0	7.07573	0.466	0.009	0	Immune cells	slc22a21
872	0	10.2661	0.456	0	0	Immune cells	si:dkeyp-68b7.12
873	0	4.58474	0.492	0.038	0	Immune cells	efhd2
874	0	8.99094	0.448	0.002	0	Immune cells	tagapb
875	0	7.47044	0.443	0.004	0	Immune cells	cybb
876	0	7.09053	0.443	0.005	0	Immune cells	si:zfos-741a10.3
877	0	9.7624	0.445	0.01	0	Immune cells	mfap4
878	0	5.82531	0.448	0.014	0	Immune cells	echdc2
879	0	8.17769	0.436	0.002	0	Immune cells	plek
880	0	4.05251	0.452	0.025	0	Immune cells	BX322618.1
881	0	3.74665	0.486	0.059	0	Immune cells	fuca2
882	0	9.4562	0.425	0.003	0	Immune cells	havcr1
883	0	4.56613	0.445	0.028	0	Immune cells	fybb
884	0	7.92584	0.412	0.002	0	Immune cells	si:ch73-248e21.7
885	0	8.24446	0.412	0.006	0	Immune cells	si:ch211-214p16.1
886	0	3.78651	0.452	0.047	0	Immune cells	pitpnaa
887	0	9.34351	0.409	0.008	0	Immune cells	si:dkey-5n18.1
888	0	8.72486	0.397	0.001	0	Immune cells	FERMT3 (1 of many)
889	0	8.03066	0.395	0.001	0	Immune cells	ikzf1
890	0	10.2163	0.398	0.004	0	Immune cells	si:ch211-147m6.1
891	0	9.00375	0.394	0.001	0	Immune cells	fmnl1a
892	0	10.1155	0.392	0.001	0	Immune cells	mpeg1.1
893	0	8.10978	0.391	0.002	0	Immune cells	CT027744.2
894	0	3.82358	0.419	0.032	0	Immune cells	mfng
895	0	10.0285	0.39	0.004	0	Immune cells	si:ch211-147m6.2
896	0	7.04033	0.384	0.004	0	Immune cells	lcp2a
897	0	4.10371	0.412	0.035	0	Immune cells	dhrs9
898	0	8.12179	0.377	0.001	0	Immune cells	si:dkey-185m8.2
899	0	9.18129	0.377	0.001	0	Immune cells	vaspa
900	0	7.51799	0.375	0.002	0	Immune cells	ccdc88b
901	0	7.12416	0.37	0.006	0	Immune cells	ms4a17a.10
902	0	7.13407	0.368	0.005	0	Immune cells	slc7a7
903	0	7.27697	0.368	0.006	0	Immune cells	CABZ01078737.1
904	0	4.38352	0.38	0.023	0	Immune cells	BX901920.1
905	0	9.23194	0.35	0.001	0	Immune cells	si:rp71-68n21.9
906	0	11.1311	0.343	0	0	Immune cells	ltb4r
907	0	4.91868	0.354	0.012	0	Immune cells	il16
908	0	5.04464	0.356	0.017	0	Immune cells	zgc:123068
909	0	5.54171	0.344	0.008	0	Immune cells	si:ch211-132p1.3
910	0	6.62288	0.339	0.004	0	Immune cells	caspa
911	0	6.39572	0.337	0.004	0	Immune cells	ncf2
912	0	9.26953	0.334	0.001	0	Immune cells	il10ra
913	0	6.82685	0.334	0.003	0	Immune cells	rgs18
914	0	4.59426	0.348	0.019	0	Immune cells	ostf1
915	0	8.07577	0.33	0.003	0	Immune cells	tnfb
916	0	5.69997	0.333	0.008	0	Immune cells	psme2
917	0	6.94818	0.326	0.004	0	Immune cells	wipf1a
918	0	9.80412	0.322	0.001	0	Immune cells	grna
919	0	5.74274	0.326	0.006	0	Immune cells	tnfaip8l2b
920	0	6.48037	0.326	0.006	0	Immune cells	si:ch211-136m16.8
921	0	6.12822	0.323	0.005	0	Immune cells	acp5a
922	0	9.82989	0.32	0.002	0	Immune cells	ccl34a.4
923	0	7.1059	0.322	0.004	0	Immune cells	irf8
924	0	10.2674	0.32	0.002	0	Immune cells	CABZ01001434.1
925	0	7.55394	0.322	0.005	0	Immune cells	cd7al
926	0	9.06162	0.316	0.001	0	Immune cells	adgrg3
927	0	6.33657	0.324	0.009	0	Immune cells	BX649485.1
928	0	6.72507	0.323	0.009	0	Immune cells	il6r
929	0	10.2319	0.312	0	0	Immune cells	si:ch211-243a20.4
930	0	10.6979	0.31	0	0	Immune cells	si:ch211-284o19.8
931	0	8.72893	0.31	0.001	0	Immune cells	CABZ01088134.1
932	0	5.28563	0.316	0.009	0	Immune cells	dock8
933	0	6.27205	0.312	0.005	0	Immune cells	aldh8a1
934	0	9.7193	0.312	0.007	0	Immune cells	ctsl.1
935	0	9.9005	0.305	0.001	0	Immune cells	dok2
936	0	5.81193	0.309	0.006	0	Immune cells	psme1
937	0	6.21654	0.307	0.006	0	Immune cells	si:dkey-25e12.3
938	0	8.697	0.303	0.003	0	Immune cells	BX649485.2
939	0	7.07261	0.3	0.002	0	Immune cells	cyth4b
940	0	7.72911	0.299	0.002	0	Immune cells	card9
941	0	9.14584	0.296	0.001	0	Immune cells	rnaset2l
942	0	7.50943	0.292	0.001	0	Immune cells	arhgef3l
943	0	7.42947	0.29	0.001	0	Immune cells	tppp
944	0	8.07484	0.29	0.002	0	Immune cells	stoml3b
945	0	9.91073	0.282	0.001	0	Immune cells	marco
946	0	8.95355	0.28	0	0	Immune cells	sla1
947	0	4.42641	0.29	0.013	0	Immune cells	agtrap
948	0	10.7355	0.269	0	0	Immune cells	si:ch211-194m7.4
949	0	7.29995	0.268	0.002	0	Immune cells	hck
950	0	7.95268	0.266	0.001	0	Immune cells	dicp3.1
951	0	9.06631	0.266	0.001	0	Immune cells	cfbl
952	0	8.17257	0.265	0.001	0	Immune cells	calhm6
953	0	8.12872	0.262	0.001	0	Immune cells	rasal3
954	0	8.41045	0.262	0.001	0	Immune cells	apbb1ip
955	0	5.43131	0.263	0.008	0	Immune cells	lyn
956	0	10.423	0.254	0	0	Immune cells	si:ch73-343l4.2
957	0	8.20643	0.255	0.001	0	Immune cells	CABZ01109481.1
958	0	6.5491	0.259	0.005	0	Immune cells	lgals9l1
959	0	10.3763	0.254	0.003	0	Immune cells	si:ch211-9d9.1
960	0	10.8743	0.251	0	0	Immune cells	si:ch211-264f5.2
961	0	8.67836	0.254	0.004	0	Immune cells	lgals3bpb
962	0	8.34006	0.251	0.001	0	Immune cells	slc2a6
963	0	6.74547	0.254	0.007	0	Immune cells	CR936442.1
964	0	8.77313	0.255	0.008	0	Immune cells	ccl34b.1
965	5.39728e-302	4.08379	0.272	0.011	1.57233e-297	Immune cells	myh11a
966	5.9844e-302	4.66073	0.424	0.046	1.74338e-297	Immune cells	mafbb
967	1.66645e-300	3.87225	0.432	0.047	4.85469e-296	Immune cells	myh9a
968	3.59303e-300	4.28192	0.326	0.021	1.04672e-295	Immune cells	tspan37
969	3.74188e-299	4.37712	0.306	0.018	1.09008e-294	Immune cells	bin2b
970	1.14724e-294	3.63031	0.39	0.036	3.34214e-290	Immune cells	CR855311.1
971	1.42201e-293	4.60216	0.259	0.01	4.1426e-289	Immune cells	runx3
972	1.52058e-287	4.21477	0.385	0.037	4.42976e-283	Immune cells	gsr
973	3.56317e-284	5.47681	0.255	0.011	1.03802e-279	Immune cells	dnase2
974	2.74242e-283	4.2315	0.382	0.037	7.98921e-279	Immune cells	asah1b
975	3.71961e-282	3.70068	0.458	0.061	1.0836e-277	Immune cells	txn
976	2.44072e-279	5.30107	0.278	0.015	7.1103e-275	Immune cells	vamp8
977	9.03996e-272	4.23043	0.405	0.046	2.63352e-267	Immune cells	slc3a2a
978	3.37867e-265	4.06332	0.261	0.013	9.84275e-261	Immune cells	si:dkey-56i24.1
979	3.7031e-264	3.62984	0.7	0.203	1.07879e-259	Immune cells	gpx1a
980	2.37629e-260	4.33412	0.399	0.047	6.92262e-256	Immune cells	scinlb
981	1.10274e-257	4.19509	0.262	0.015	3.2125e-253	Immune cells	rab32a
982	1.78002e-251	3.6758	0.347	0.033	5.18555e-247	Immune cells	f11r.1
983	1.62173e-246	3.9534	0.259	0.015	4.72442e-242	Immune cells	egr3
984	2.56063e-246	4.94898	0.266	0.017	7.45963e-242	Immune cells	myb
985	3.28587e-242	4.19663	0.38	0.047	9.5724e-238	Immune cells	tcirg1b
986	1.66194e-228	3.65898	0.327	0.033	4.84157e-224	Immune cells	si:dkey-69o16.5
987	3.02101e-224	5.30428	0.513	0.101	8.8008e-220	Immune cells	gsto2
988	5.58717e-217	4.56836	0.49	0.1	1.62765e-212	Immune cells	lta4h
989	2.62381e-207	3.92433	0.443	0.081	7.64369e-203	Immune cells	ctsh
990	1.96691e-184	3.58253	0.282	0.031	5.73e-180	Immune cells	mpp1
991	2.23054e-173	3.6701	0.395	0.074	6.49801e-169	Immune cells	pmaip1
992	8.30304e-150	3.8219	0.459	0.12	2.41884e-145	Immune cells	ctsz
993	1.64156e-123	4.13875	0.263	0.044	4.7822e-119	Immune cells	CR753876.1
994	2.68481e-120	4.28573	0.331	0.071	7.82139e-116	Immune cells	cpa5
995	7.17588e-114	3.6584	0.501	0.167	2.09048e-109	Immune cells	gapdh
996	1.59204e-104	3.80237	0.579	0.274	4.63794e-100	Immune cells	ctsba
997	8.08561e-103	3.97991	0.258	0.05	2.3555e-98	Immune cells	hmox1a
998	2.19569e-86	10.5132	0.262	0.062	6.39649e-82	Immune cells	lyz
999	6.14847e-81	4.10616	0.269	0.069	1.79117e-76	Immune cells	sult2st1
1000	1.08507e-72	3.70094	0.268	0.074	3.16101e-68	Immune cells	ppdpfa
1001	0	9.03324	0.934	0.007	0	Endothelial cells	cdh5
1002	0	8.21666	0.894	0.009	0	Endothelial cells	clec14a
1003	0	6.82369	0.861	0.024	0	Endothelial cells	plk2b
1004	0	8.96948	0.832	0.005	0	Endothelial cells	si:ch211-145b13.6
1005	0	5.64447	0.898	0.079	0	Endothelial cells	si:ch211-156j16.1
1006	0	5.08585	0.884	0.081	0	Endothelial cells	dusp5
1007	0	7.95815	0.813	0.014	0	Endothelial cells	etv2
1008	0	5.00502	0.851	0.053	0	Endothelial cells	yrk
1009	0	8.31747	0.788	0.005	0	Endothelial cells	si:dkeyp-97a10.2
1010	0	9.34863	0.782	0.003	0	Endothelial cells	myct1a
1011	0	6.20514	0.801	0.029	0	Endothelial cells	tmem88a
1012	0	5.3319	0.78	0.013	0	Endothelial cells	sox7
1013	0	6.85813	0.797	0.035	0	Endothelial cells	cldn5b
1014	0	5.5436	0.795	0.036	0	Endothelial cells	egfl7
1015	0	9.759	0.757	0.002	0	Endothelial cells	gpr182
1016	0	6.56901	0.772	0.023	0	Endothelial cells	kdrl
1017	0	8.16788	0.743	0.007	0	Endothelial cells	si:ch211-248e11.2
1018	0	4.75352	0.813	0.083	0	Endothelial cells	lmo2
1019	0	4.15473	0.89	0.162	0	Endothelial cells	tagln2
1020	0	7.96409	0.743	0.016	0	Endothelial cells	plvapb
1021	0	6.27175	0.749	0.034	0	Endothelial cells	podxl
1022	0	6.74022	0.73	0.018	0	Endothelial cells	mcamb
1023	0	9.37797	0.703	0.003	0	Endothelial cells	pecam1
1024	0	9.18561	0.691	0.002	0	Endothelial cells	rasip1
1025	0	3.37274	0.834	0.153	0	Endothelial cells	fli1a
1026	0	5.3225	0.705	0.034	0	Endothelial cells	fli1b
1027	0	3.02763	0.844	0.181	0	Endothelial cells	ramp2
1028	0	4.52276	0.726	0.071	0	Endothelial cells	vamp5
1029	0	4.76592	0.734	0.081	0	Endothelial cells	crip2
1030	0	5.23419	0.687	0.053	0	Endothelial cells	jam2a
1031	0	5.81603	0.656	0.024	0	Endothelial cells	afap1l1b
1032	0	7.79531	0.631	0.005	0	Endothelial cells	esama
1033	0	3.55839	0.747	0.125	0	Endothelial cells	asap1b
1034	0	3.65107	0.716	0.097	0	Endothelial cells	ldb2a
1035	0	5.26598	0.649	0.037	0	Endothelial cells	cav1
1036	0	7.5219	0.616	0.006	0	Endothelial cells	scarf1
1037	0	7.10058	0.614	0.007	0	Endothelial cells	ecscr
1038	0	7.97297	0.622	0.027	0	Endothelial cells	aqp1a.1
1039	0	3.07321	0.658	0.079	0	Endothelial cells	mef2cb
1040	0	6.55515	0.575	0.009	0	Endothelial cells	fgd5a
1041	0	7.57374	0.56	0.016	0	Endothelial cells	dab2
1042	0	5.86765	0.527	0.013	0	Endothelial cells	arhgef9b
1043	0	5.78521	0.533	0.021	0	Endothelial cells	prcp
1044	0	6.95728	0.515	0.007	0	Endothelial cells	adgrl4
1045	0	4.25584	0.566	0.058	0	Endothelial cells	dll4
1046	0	9.5261	0.51	0.004	0	Endothelial cells	stab2
1047	0	5.00244	0.527	0.021	0	Endothelial cells	aplnrb
1048	0	9.51246	0.496	0.003	0	Endothelial cells	lyve1b
1049	0	8.90109	0.494	0.002	0	Endothelial cells	si:ch211-33e4.2
1050	0	4.45785	0.523	0.035	0	Endothelial cells	tmem108
1051	0	7.92501	0.479	0.003	0	Endothelial cells	tie1
1052	0	7.86158	0.479	0.004	0	Endothelial cells	tek
1053	0	4.06751	0.502	0.031	0	Endothelial cells	robo4
1054	0	4.92767	0.485	0.02	0	Endothelial cells	plekhg5a
1055	0	4.19492	0.498	0.036	0	Endothelial cells	myo1cb
1056	0	3.6092	0.498	0.038	0	Endothelial cells	mfng
1057	0	6.45999	0.461	0.006	0	Endothelial cells	si:ch211-14k19.8
1058	0	4.48605	0.481	0.032	0	Endothelial cells	spns2
1059	0	7.62502	0.452	0.006	0	Endothelial cells	bcl6b
1060	0	5.31783	0.465	0.022	0	Endothelial cells	flt4
1061	0	6.39877	0.454	0.012	0	Endothelial cells	ptprb
1062	0	8.03027	0.448	0.006	0	Endothelial cells	si:dkey-28n18.9
1063	0	4.63753	0.479	0.043	0	Endothelial cells	oaz2a
1064	0	6.02996	0.442	0.011	0	Endothelial cells	ushbp1
1065	0	3.59122	0.461	0.034	0	Endothelial cells	rbpms2a
1066	0	5.85612	0.436	0.012	0	Endothelial cells	limch1b
1067	0	9.88302	0.423	0.001	0	Endothelial cells	sele
1068	0	9.11597	0.421	0.001	0	Endothelial cells	flt1
1069	0	4.58055	0.446	0.029	0	Endothelial cells	fam174b
1070	0	5.37949	0.427	0.014	0	Endothelial cells	si:ch211-66e2.3
1071	0	5.32804	0.432	0.019	0	Endothelial cells	eppk1
1072	0	4.33394	0.44	0.032	0	Endothelial cells	mylk5
1073	0	5.04292	0.421	0.017	0	Endothelial cells	arap3
1074	0	6.79355	0.4	0.009	0	Endothelial cells	ap1s3b
1075	0	5.50894	0.398	0.008	0	Endothelial cells	arhgap27l
1076	0	4.62966	0.405	0.016	0	Endothelial cells	ftr83
1077	0	5.08505	0.407	0.018	0	Endothelial cells	iqgap2
1078	0	6.12364	0.39	0.004	0	Endothelial cells	cyr61l2
1079	0	7.88064	0.388	0.003	0	Endothelial cells	stab1
1080	0	6.92788	0.386	0.004	0	Endothelial cells	dysf
1081	0	4.39357	0.398	0.023	0	Endothelial cells	sh3gl3b
1082	0	10.2791	0.373	0	0	Endothelial cells	myct1b
1083	0	9.41482	0.378	0.007	0	Endothelial cells	aqp8a.1
1084	0	8.9982	0.371	0.001	0	Endothelial cells	she
1085	0	5.42638	0.384	0.018	0	Endothelial cells	ehd4
1086	0	6.87157	0.351	0.004	0	Endothelial cells	tnfaip2b
1087	0	4.63629	0.367	0.02	0	Endothelial cells	si:zfos-464b6.2
1088	0	8.35111	0.344	0.001	0	Endothelial cells	micall2a
1089	0	6.67315	0.344	0.003	0	Endothelial cells	cxcl20
1090	0	6.33855	0.342	0.004	0	Endothelial cells	map4k2
1091	0	6.69785	0.336	0.003	0	Endothelial cells	zgc:110182
1092	0	7.56894	0.334	0.002	0	Endothelial cells	ccm2l
1093	0	8.56316	0.332	0.001	0	Endothelial cells	notchl
1094	0	4.70334	0.332	0.012	0	Endothelial cells	adra1d
1095	0	8.81436	0.32	0.002	0	Endothelial cells	mrc1a
1096	0	7.85152	0.309	0.002	0	Endothelial cells	si:dkey-126g1.9
1097	0	7.02311	0.29	0.01	0	Endothelial cells	esm1
1098	0	7.15982	0.266	0.002	0	Endothelial cells	fam198b
1099	0	5.57183	0.263	0.005	0	Endothelial cells	adcy2b
1100	0	8.19893	0.261	0.005	0	Endothelial cells	CABZ01030107.1
1101	1.05022e-304	3.6587	0.517	0.052	3.05951e-300	Endothelial cells	fam43a
1102	4.24905e-293	4.66517	0.303	0.013	1.23783e-288	Endothelial cells	gcnt4a
1103	9.28304e-291	3.84515	0.712	0.122	2.70434e-286	Endothelial cells	ponzr1
1104	4.90333e-286	3.49294	0.691	0.12	1.42844e-281	Endothelial cells	rab8b
1105	1.14723e-284	4.53179	0.427	0.037	3.3421e-280	Endothelial cells	hlx1
1106	1.12446e-283	3.35013	0.722	0.132	3.27577e-279	Endothelial cells	sypl2a
1107	3.23715e-283	3.55985	0.602	0.083	9.43047e-279	Endothelial cells	si:ch73-234b20.5
1108	7.12038e-283	3.07376	0.768	0.151	2.07431e-278	Endothelial cells	tspan4b
1109	1.09081e-281	5.30794	0.28	0.011	3.17776e-277	Endothelial cells	snx8a
1110	1.81104e-281	4.70621	0.282	0.011	5.27591e-277	Endothelial cells	exoc3l1
1111	1.6245e-278	4.73632	0.334	0.019	4.7325e-274	Endothelial cells	si:ch211-71m22.1
1112	4.72196e-276	3.74029	0.436	0.038	1.3756e-271	Endothelial cells	s1pr5a
1113	9.54761e-273	3.84567	0.44	0.041	2.78141e-268	Endothelial cells	dspa
1114	3.66545e-271	6.11901	0.5	0.06	1.06782e-266	Endothelial cells	igfbp1a
1115	6.97532e-269	3.02578	0.836	0.218	2.03205e-264	Endothelial cells	rhoca
1116	1.40502e-268	3.18504	0.585	0.08	4.09309e-264	Endothelial cells	calcrla
1117	2.87857e-268	3.68028	0.581	0.082	8.38584e-264	Endothelial cells	tmem88b
1118	1.97273e-262	4.59822	0.28	0.013	5.74695e-258	Endothelial cells	ppp1r13ba
1119	2.05663e-261	4.17016	0.442	0.043	5.99138e-257	Endothelial cells	clic2
1120	4.2611e-260	3.647	0.378	0.029	1.24134e-255	Endothelial cells	arhgef1a
1121	5.66866e-260	3.28542	0.622	0.101	1.65139e-255	Endothelial cells	sash1a
1122	3.56448e-258	3.34109	0.649	0.114	1.03841e-253	Endothelial cells	cgnl1
1123	6.82895e-253	4.41247	0.263	0.011	1.98941e-248	Endothelial cells	myo1ca
1124	3.3798e-251	3.9716	0.349	0.025	9.84603e-247	Endothelial cells	grapa
1125	5.20361e-246	3.92756	0.396	0.036	1.51592e-241	Endothelial cells	mtmr8
1126	5.23912e-245	3.09736	0.575	0.085	1.52626e-240	Endothelial cells	fblim1
1127	3.6623e-243	3.84746	0.361	0.029	1.0669e-238	Endothelial cells	CABZ01075125.1
1128	3.32461e-242	3.64608	0.409	0.04	9.68524e-238	Endothelial cells	rbpms2b
1129	1.51123e-241	3.75479	0.376	0.032	4.40251e-237	Endothelial cells	il13ra1
1130	6.9395e-240	4.36708	0.272	0.014	2.02162e-235	Endothelial cells	castor1
1131	9.90555e-240	3.16101	0.417	0.041	2.88569e-235	Endothelial cells	ccdc80
1132	1.28536e-238	3.78617	0.517	0.073	3.74451e-234	Endothelial cells	shroom4
1133	6.08568e-238	3.89839	0.579	0.099	1.77288e-233	Endothelial cells	arl4aa
1134	8.9982e-238	3.02196	0.695	0.145	2.62135e-233	Endothelial cells	ehd1b
1135	1.60933e-236	4.70352	0.251	0.011	4.68831e-232	Endothelial cells	hapln3
1136	2.23545e-235	3.15889	0.585	0.094	6.51232e-231	Endothelial cells	hbegfa
1137	3.48638e-227	3.14227	0.587	0.1	1.01565e-222	Endothelial cells	plecb
1138	5.18617e-224	3.23045	0.498	0.069	1.51083e-219	Endothelial cells	ildr2
1139	8.07563e-224	3.92654	0.307	0.022	2.35259e-219	Endothelial cells	kank3
1140	4.4039e-222	3.50762	0.365	0.033	1.28294e-217	Endothelial cells	lrch1
1141	1.1289e-221	2.92465	0.678	0.141	3.2887e-217	Endothelial cells	lamp2
1142	4.01871e-218	3.7986	0.309	0.023	1.17073e-213	Endothelial cells	mef2ca
1143	4.21164e-218	2.9971	0.502	0.071	1.22694e-213	Endothelial cells	ftr82
1144	7.43549e-216	3.97387	0.284	0.019	2.16611e-211	Endothelial cells	si:dkey-192g7.3
1145	1.66036e-215	2.9883	0.562	0.094	4.83697e-211	Endothelial cells	fosl2
1146	3.86564e-215	3.37403	0.452	0.057	1.12614e-210	Endothelial cells	myl9a
1147	2.41314e-212	3.96648	0.311	0.024	7.02995e-208	Endothelial cells	oaz2b
1148	1.51314e-211	4.06617	0.255	0.015	4.40808e-207	Endothelial cells	klf3
1149	1.75122e-211	3.15749	0.257	0.015	5.10166e-207	Endothelial cells	cd81b
1150	3.70379e-209	3.551	0.367	0.037	1.07899e-204	Endothelial cells	slc22a31
1151	1.18031e-206	3.18902	0.485	0.072	3.43849e-202	Endothelial cells	fmnl3
1152	1.04097e-204	3.38373	0.616	0.128	3.03257e-200	Endothelial cells	rab11bb
1153	1.84197e-203	4.1358	0.297	0.023	5.36602e-199	Endothelial cells	sos1
1154	2.51028e-200	3.56436	0.359	0.037	7.31295e-196	Endothelial cells	aplnra
1155	6.129e-194	3.45893	0.293	0.023	1.7855e-189	Endothelial cells	bmp16
1156	5.5465e-193	3.68034	0.336	0.034	1.61581e-188	Endothelial cells	nos1apa
1157	5.9816e-189	3.28147	0.579	0.117	1.74256e-184	Endothelial cells	si:dkey-52l18.4
1158	7.56198e-189	3.14119	0.384	0.047	2.20295e-184	Endothelial cells	f13a1b
1159	1.5908e-188	3.09178	0.363	0.04	4.63433e-184	Endothelial cells	si:dkey-19b23.8
1160	1.43647e-183	3.70285	0.373	0.046	4.18474e-179	Endothelial cells	klf2b
1161	2.73461e-183	3.75507	0.322	0.032	7.96646e-179	Endothelial cells	ehd2b
1162	3.84287e-181	3.00304	0.471	0.077	1.11951e-176	Endothelial cells	arhgef12b
1163	3.5996e-179	3.66356	0.293	0.027	1.04864e-174	Endothelial cells	prdm1a
1164	5.97889e-178	3.14085	0.332	0.035	1.74177e-173	Endothelial cells	cav2
1165	3.25597e-176	2.99611	0.415	0.058	9.4853e-172	Endothelial cells	hspa12b
1166	7.31764e-176	4.04238	0.382	0.05	2.13178e-171	Endothelial cells	acvrl1
1167	2.71313e-175	3.23026	0.295	0.027	7.90389e-171	Endothelial cells	arl4ab
1168	2.31235e-169	3.60564	0.307	0.032	6.73634e-165	Endothelial cells	man1a1
1169	1.20294e-167	3.68537	0.527	0.108	3.50441e-163	Endothelial cells	grb10a
1170	2.64548e-165	2.94607	0.4	0.058	7.7068e-161	Endothelial cells	lpar2a
1171	7.05618e-164	3.1226	0.336	0.04	2.05561e-159	Endothelial cells	capn2a
1172	5.00377e-163	3.44469	0.328	0.039	1.4577e-158	Endothelial cells	parvab
1173	9.93232e-162	2.99103	0.34	0.042	2.89348e-157	Endothelial cells	xirp2a
1174	1.61734e-161	3.49392	0.28	0.027	4.71162e-157	Endothelial cells	CT027815.1
1175	9.79243e-161	3.30315	0.297	0.031	2.85273e-156	Endothelial cells	ece1
1176	5.66662e-160	3.11064	0.411	0.065	1.6508e-155	Endothelial cells	sptlc2a
1177	6.86708e-159	3.0468	0.647	0.181	2.00052e-154	Endothelial cells	scarb2a
1178	9.40103e-156	4.38462	0.521	0.115	2.73871e-151	Endothelial cells	rgcc
1179	2.15449e-153	3.12938	0.305	0.035	6.27646e-149	Endothelial cells	tgfbr2b
1180	3.28662e-153	3.02218	0.328	0.041	9.57458e-149	Endothelial cells	stard8
1181	1.02837e-151	3.05056	0.334	0.043	2.99583e-147	Endothelial cells	crybg1a
1182	6.21628e-151	3.24392	0.394	0.062	1.81093e-146	Endothelial cells	tcima
1183	1.30051e-145	3.14827	0.326	0.043	3.78863e-141	Endothelial cells	pkn1a
1184	4.08641e-142	3.3862	0.288	0.034	1.19045e-137	Endothelial cells	mgat1b
1185	1.26643e-141	3.08348	0.344	0.05	3.68935e-137	Endothelial cells	fzd4
1186	4.4049e-141	3.23719	0.334	0.047	1.28324e-136	Endothelial cells	csrp2
1187	4.62501e-140	2.95286	0.674	0.223	1.34736e-135	Endothelial cells	si:ch73-335l21.4
1188	3.82547e-139	3.09495	0.564	0.149	1.11443e-134	Endothelial cells	snx5
1189	3.82439e-136	2.9486	0.309	0.041	1.11412e-131	Endothelial cells	foxo1a
1190	2.95832e-128	2.96228	0.309	0.044	8.61817e-124	Endothelial cells	dlc
1191	1.09535e-123	3.22404	0.338	0.056	3.19097e-119	Endothelial cells	cryl1
1192	2.70511e-121	2.91145	0.259	0.032	7.88051e-117	Endothelial cells	si:ch211-250c4.4
1193	2.04284e-118	3.17817	0.261	0.034	5.95121e-114	Endothelial cells	frem1b
1194	5.95679e-117	4.06801	0.571	0.178	1.73533e-112	Endothelial cells	fabp11a
1195	2.47602e-113	3.64239	0.311	0.052	7.21316e-109	Endothelial cells	krt94
1196	5.44894e-104	3.06546	0.257	0.037	1.58738e-99	Endothelial cells	tnfaip8l1
1197	3.81105e-96	3.26165	0.39	0.092	1.11023e-91	Endothelial cells	npl
1198	3.87753e-93	3.11623	0.303	0.059	1.1296e-88	Endothelial cells	rgs5b
1199	5.62982e-82	3.08548	0.276	0.054	1.64008e-77	Endothelial cells	fkbp1b
1200	8.92586e-78	3.11291	0.311	0.072	2.60028e-73	Endothelial cells	phlda2
