# Supplementary material for: Meningeal lymphatic supporting cells govern the formation and maintenance of zebrafish mural lymphatic endothelial cells
Source: Nat Commun. 2024 Jul 2;15:5547. doi: 10.1038/s41467-024-49818-5 (PMC11220022; doi:10.1038/s41467-024-49818-5)
Supplement: Supplementary file 5 — Supplementary Data 2 [file 41467_2024_49818_MOESM5_ESM.xlsx]

## Sheet: Luo_Supplementary Data 2
name	55-hpf epd-positive cells 1	55-hpf epd-positive cells 2	5-dpf epd-positive cells 1	5-dpf epd-positive cells 2	55-hpf whole fish 1	55-hpf whole fish 2	55-hpf whole fish 3	5-dpf whole fish 1	5-dpf whole fish 3	5-dpf whole fish 3	GeneName
ENSDARG00000079827	4.38998	3.02733	0	2.28291	1.80582	2.62784	2.43047	0.901627	1.78599	1.08437	srbd1
ENSDARG00000079826	0.139294	0	0.232831	0	0.0806762	0.284034	0.11976	0.228868	0.237472	0.209618	gpr174
ENSDARG00000079824	0	0	0	0	0.0611311	0	0.0604977	0.971159	1.00767	1.27068	ninj2
ENSDARG00000079823	20.3213	12.982	5.57956	10.9829	44.5608	41.9187	42.6291	47.1943	40.6405	49.9062	mrps36
ENSDARG00000099587	0	0	0	0	0	0	0.172703	0	0	0	tradv23.3.8
ENSDARG00000079283	7.52428	4.38102	0.653943	3.05475	3.77552	4.46312	3.87276	6.50458	6.28402	6.25875	si:ch211-247j9.1
ENSDARG00000079281	0	0.0483206	0	0	1.60489	1.56953	1.27392	4.64773	4.68466	3.45564	si:dkeyp-75h12.2
ENSDARG00000079280	0	0.931652	0	0.901375	1.15359	1.43344	1.44384	4.11961	3.90163	4.17929	dhrsx
ENSDARG00000079286	0	0.504738	0	0	14.382	13.9039	14.0735	11.991	12.3574	12.3682	bcr
ENSDARG00000079829	0	0	0	0	0.0406459	0	0.0402248	0.184492	0.191427	0.140812	ccr2
ENSDARG00000101551	0.124491	0	0	0.0309619	0.101394	0.0925492	0.167239	0.191762	0.172441	0.130098	si:dkey-261j11.2
ENSDARG00000101557	6.14421	0.399293	0	1.43004	1.39066	1.12404	1.25776	2.88438	2.98196	2.80768	scarb1
ENSDARG00000101556	0	0	0	0	0.969793	0.513984	1.05262	0.283993	0.331502	0.361259	si:ch1073-475a24.1
ENSDARG00000101555	0	0.060343	0	0.0573755	0.0835084	0.147003	0.0826431	0.142142	0.245808	0.0964342	BX088583.2
ENSDARG00000101554	0	0	0	0	0.0265741	0.124745	0.0525976	0.271395	0.344174	0.184124	or106-8
ENSDARG00000002696	0	0	0	2.10265	0.115922	0.108833	0.16061	144.987	154.641	149.876	gnb3b
ENSDARG00000101559	0	0	0	0	1.33852	1.19682	0.504631	1.59122	0.825517	1.61931	zhx2b
ENSDARG00000101558	0	0	0	0	0.839087	0.984716	0.830394	0	0.987948	0	dre-mir-7149
ENSDARG00000002690	3.85746	2.69068	5.1045	1.85481	9.68138	10.7608	11.4236	7.07749	6.90512	6.98745	rabif
ENSDARG00000027423	17.812	17.4854	0	8.2476	9.719	10.0705	10.4816	8.96278	9.36669	8.78158	igf1ra
ENSDARG00000027424	0.0595404	0.0622964	0	0.177698	0.431058	0.404697	0.383933	22.256	24.2092	23.6943	slc25a3a
ENSDARG00000101438	22.9599	7.15695	7.73179	10.4306	6.27147	6.16899	6.48769	9.99541	10.419	9.60939	lonp2
ENSDARG00000027428	10.504	0.109355	15.3592	0	3.48074	2.97483	4.0063	3.17698	3.16277	3.49522	rpp30
ENSDARG00000079532	0	0	0	0	0.520567	0.814553	0.429311	4.72571	5.61843	4.70895	zgc:194242
ENSDARG00000054055	0	0.270851	0	0	0.187415	0.183285	0.154561	1.06334	0.625213	1.51497	ostn
ENSDARG00000054054	17.6488	0.801115	8.42556	10.5498	1.49669	1.36613	1.70062	0.660476	0.848473	1.02421	zgc:153219
ENSDARG00000054050	0	0	0	0	2.08504	1.64792	2.04238	2.63157	3.05615	3.29226	vsig8a
ENSDARG00000074708	0	0	0	0	1.17752	0.938641	1.07737	0.756336	0.810927	0.718377	armc3
ENSDARG00000054058	91.9368	66.7104	29.963	112.532	21.1467	20.3104	21.6401	31.5915	29.7335	31.8105	h1fx
ENSDARG00000099768	2.50839	7.12364	0	2.89011	6.61548	6.37183	6.83118	4.22658	4.49456	4.14071	si:ch211-272n13.3
ENSDARG00000099761	0	0	0	0	0.295299	0.34655	0.271365	0.023935	0	0	vox
ENSDARG00000099766	810.348	783.118	262.762	275.816	280.825	303.402	283.358	199.041	189.865	203.816	myl12.1
ENSDARG00000099767	2.01668	3.20594	0	0	1.01863	1.02274	1.08648	0.680688	0.506387	0.718846	fhdc2
ENSDARG00000099764	0	1.49455	0	0.109311	1.2728	0.74685	0.708531	0.451346	1.59226	0.643041	CR855389.1
ENSDARG00000114910	1.62706	0.851185	0.377728	1.0791	0.196325	0	0.194291	0.22278	0	0	FO704772.1
ENSDARG00000114916	0	0	141.421	0	0	0	0	0	0	0	RF00001
ENSDARG00000114919	0	0	0	29.0477	0.166449	0.781351	0.32945	0.755514	0.587936	0.384426	BX649508.2
ENSDARG00000095610	0	0	0	0	0	0.465773	0.261852	0.450371	0	0	BX248510.2
ENSDARG00000087978	0	0	0	0	0	0	0	0	0.0777995	0	CU657980.2
ENSDARG00000087979	4.1471	0.380064	0	0	5.54458	5.94106	6.00765	4.00382	3.87049	3.64428	CT573433.1
ENSDARG00000095614	0	0	0	0.0114082	0.415108	0.428694	0.328646	1.99723	1.97456	1.91744	cacna1eb
ENSDARG00000095615	0	0.17956	0	0	29.6327	32.224	32.953	12.3717	11.5568	10.0076	si:dkeyp-86h10.3
ENSDARG00000101553	0	0	0	0.0810104	0	0	0	0	0	0	CABZ01111555.1
ENSDARG00000033845	0.191025	1.90783	0.4596	0	7.31721	7.25925	7.5649	13.5605	14.1369	14.4242	igsf9ba
ENSDARG00000028257	0	0	0	0	5.76073	6.03314	5.48455	1.73768	1.45958	1.55784	cyb561a3b
ENSDARG00000033840	3.80197	0.305159	0.827026	0.523309	4.99227	4.60201	5.20176	4.698	5.1099	4.6808	fat3a
ENSDARG00000028259	3.68716	14.6598	23.3999	9.96653	3.25539	2.84236	2.93815	3.36897	3.6796	3.71416	aldh3a2a
ENSDARG00000069817	0	0	0	0	29.8811	35.1001	35.224	30.3635	33.4595	26.7732	crygm2d17
ENSDARG00000116654	0	0	0	0	0.490027	0	0	0.185353	0.576961	0	si:dkey-261m9.6
ENSDARG00000069815	4.5161	3.2616	0	0	1.30203	1.22241	1.174	1.21482	1.56709	1.3365	dnali1
ENSDARG00000104409	2.5778	3.24296	0.235104	1.32803	2.66609	3.11577	2.7484	5.54646	5.66341	5.18258	tnk2b
ENSDARG00000115545	0	0	0	0	4.80611	3.51076	4.65925	4.73028	4.85036	6.00308	clec19a
ENSDARG00000115547	11.4572	4.78348	0	0.876769	9.17205	9.50033	8.72184	8.82416	9.95409	10.1773	CABZ01026681.1
ENSDARG00000115540	0	0	0	0	0.305199	0.250717	0.151018	0.398273	0.37731	0.352439	cacng4a
ENSDARG00000102927	0.038017	0	0	0.113462	0.0550468	0.0646006	0.0408574	0.0468483	0.0162031	0.0476754	si:dkey-156k2.4
ENSDARG00000041363	34.951	24.6951	7.56979	12.1908	33.5196	36.8927	33.7068	26.5248	24.0249	25.835	dctn3
ENSDARG00000041362	23.5504	27.3213	27.0329	19.6866	7.02519	7.20232	7.92887	8.35252	8.94532	9.16084	chmp7
ENSDARG00000041361	0	14.7273	0	0	13.6303	14.6143	14.2718	2.60913	3.27031	3.08003	ttk
ENSDARG00000000349	0	0	0	0	1.55262	1.82209	1.09044	0.966168	0.412789	0.751879	cfap300
ENSDARG00000115549	0	0	0	2.53813	1.14819	1.17171	1.1857	0.90637	1.46944	1.21061	NCEH1
ENSDARG00000105003	9.1726	0	0	0	11.3322	10.8563	10.757	36.7031	37.266	35.7106	scn1bb
ENSDARG00000080732	0	0.743893	1.98069	0	0	0	0	0.584095	0	0	RF00001
ENSDARG00000027285	0	0	0	0	0.767266	0.850405	0.970237	2.12827	2.25846	2.51041	kcnf1b
ENSDARG00000102926	0	0	0	0	0	0	0	0.0483361	0	0	si:dkey-223p19.2
ENSDARG00000026771	0	4.93318	0	0	3.03422	2.67062	2.84639	12.804	10.9036	12.2636	tmem41ab
ENSDARG00000107839	0	9.92071	28.4468	0	0	0	0.522575	1.1984	1.86518	0.60978	RF00001
ENSDARG00000079751	9.84037	5.21617	31.2594	9.08307	12.0136	11.6052	11.9047	10.1975	10.2102	10.5229	megf8
ENSDARG00000004151	14.8521	22.2909	0	8.24543	6.52403	7.56179	7.53251	9.45957	9.15134	8.929	rab23
ENSDARG00000004150	0	0	0	0	2.56816	2.54363	1.83857	5.7251	5.61864	5.72101	grm2a
ENSDARG00000000690	4.56172	8.96039	9.23148	5.0519	11.6213	11.7735	10.7301	8.16693	7.33674	7.59154	sypl2b
ENSDARG00000004154	27.0299	42.0468	29.6669	0	5.98859	6.58524	6.57986	5.56486	6.60685	4.95522	orai1b
ENSDARG00000007271	8.39398	12.7957	0	0	18.1305	18.0655	18.1418	8.42581	8.86102	7.87746	mynn
ENSDARG00000070668	0	0	0	0	0	0	0.0295413	0.0677459	0.0351463	0	cd4-1
ENSDARG00000004158	4.36693	0	0	0	2.47543	2.55771	2.9424	4.36615	4.16596	4.35002	tmem63c
ENSDARG00000071398	0	0	0	0	0	0	0	0	0.181206	0	si:dkey-172o19.2
ENSDARG00000071395	36.3452	18.2519	28.264	19.0502	43.2081	40.1466	41.8948	52.3344	53.032	53.6873	camk2g1
ENSDARG00000071394	0	0	0	0	3.00826	3.45525	2.40701	1.30735	1.43185	1.25652	foxq2
ENSDARG00000071396	12.1994	9.90648	10.9059	4.8304	31.7691	29.9604	29.3527	36.5985	36.1118	35.6717	timm23a
ENSDARG00000060036	51.035	73.4586	0	10.3528	49.2814	50.5067	50.8135	35.3685	37.4272	38.019	aimp1a
ENSDARG00000093516	0	0	0	0	0	0	0.114808	0.131643	0.136591	0.133967	BX324218.1
ENSDARG00000060034	0	0	0	0	2.67907	2.62956	2.69952	2.40443	2.7529	3.15	tmem151ba
ENSDARG00000060035	0	0	0	0.797188	1.45036	1.30492	1.57886	0.987475	0.683064	1.39571	rnf32
ENSDARG00000093512	0	0	9.74709	0	0	0	0	0	0	0	si:dkey-238j22.1
ENSDARG00000060030	14.3602	7.31933	13.6149	6.09912	12.1058	12.1265	11.9803	8.19751	8.09985	8.44785	setd1a
ENSDARG00000093518	0.506291	0.470868	0.235075	0.895423	0.162908	0.238977	0.32244	0	0.0479522	0.329216	CT573204.1
ENSDARG00000091009	0	0	0	0	5.8531	7.40142	5.29853	3.75854	5.12855	4.03448	si:ch211-28p3.4
ENSDARG00000112019	102.244	100.674	123.385	69.1426	2.05442	2.15134	2.09569	1.14769	1.15363	1.20446	CABZ01065423.1
ENSDARG00000013227	0	0	0	0	0.53866	0.316074	0.152308	0.611245	1.40435	0.710899	glulc
ENSDARG00000091003	37.4427	11.1787	0	0	1.81182	1.67648	1.99994	1.34428	1.92813	0.965658	il34
ENSDARG00000091001	7.10737	4.07472	7.86579	3.09946	0.775359	0.992648	0.976596	1.59971	0.995906	1.22096	mycbp
ENSDARG00000112016	0	0	0	0	0.298506	0.0700626	0.23633	0.203238	0.210878	0.68942	taar13b
ENSDARG00000091006	1.33761	0.279906	4.32585	0	5.03568	4.37788	4.68349	11.5431	11.3425	11.0662	cobl
ENSDARG00000112014	0	0	3.74131	0	0	0.57051	0	0	0	0	CR387935.1
ENSDARG00000112015	0	0	0	0	0.465805	0.573981	0.449455	1.16286	1.01462	0.995124	CR381686.5
ENSDARG00000043279	3.48982	0	0	0.169356	9.48996	10.1969	9.33065	37.9703	39.9055	33.517	aqp12
ENSDARG00000061829	2.00757	0.190954	0	0	5.49442	4.96199	5.19776	12.582	14.1051	12.7787	UNC13A
ENSDARG00000043271	0	0	0	0	0.0406459	0	0.0201124	0.0922459	0.0239284	0.117343	morc3b
ENSDARG00000043275	12.3214	10.5999	20.0233	43.8555	2.87435	2.26819	3.28597	3.76779	5.42652	3.83431	mgmt
ENSDARG00000029615	27.1063	43.8001	28.0385	34.6253	19.7985	18.6695	20.5127	24.2452	25.225	26.3494	zgc:77056
ENSDARG00000059368	0.735524	0	0	0	8.44172	9.57599	8.80374	21.1312	22.2022	22.3182	gria4b
ENSDARG00000059369	0	0	0	0	0.13345	0.0783053	0.0660335	0.832876	1.17843	1.61811	si:ch1073-15f12.3
ENSDARG00000029612	15.3369	8.68831	0	5.14207	17.5448	17.2781	17.2112	9.71083	10.9065	10.6969	gpkow
ENSDARG00000059362	20.2538	28.7069	0	12.3004	27.2806	28.8137	28.9384	24.7411	26.2232	25.7932	cavin1b
ENSDARG00000059363	0	0	0	0	0.948195	1.3724	1.06349	1.82914	2.27004	1.71544	tgfbr2a
ENSDARG00000059360	249.809	243.237	144.184	113.067	82.1669	82.7651	81.7295	48.7817	52.9957	52.219	srsf3b
ENSDARG00000059361	0	0	8.80662	0.051136	0.0372135	0.0873442	0.0736558	3.63161	2.62893	3.48086	slc39a4
ENSDARG00000007207	2.09927	2.55142	0	0	2.88612	2.41416	2.73468	0.836178	0.939912	0.833213	cnpy2
ENSDARG00000059365	0	0	0	0	2.96686	3.31253	3.30314	5.07335	4.53632	5.21051	nipal4
ENSDARG00000097513	0	0	0	0	0.670046	0.917393	0.939397	1.07714	1.38061	1.80544	CT573383.1
ENSDARG00000038278	0	0	0	0	1.3469	1.86806	2.02971	2.15365	2.09044	2.01492	ptgir
ENSDARG00000097511	0	0	0	0	0.280336	0.0548316	0.0924771	0.0530185	0	0	BX890629.1
ENSDARG00000097510	0	0	0	0	0.132106	0.206712	0.305055	0.499693	0.311086	0.508515	si:dkey-245f22.3
ENSDARG00000097517	0	0	0	0	0.35751	1.25867	0	0.405684	0.280623	0.275231	BX323016.1
ENSDARG00000097515	0	0	0	0	3.02237	2.12815	1.39583	0.914569	1.42342	1.1634	CR751227.1
ENSDARG00000086358	0	0	0	0	0	0	0	0	0.179701	0.0587496	si:dkey-83f18.9
ENSDARG00000038271	0	0	0	0	0.0398526	0.0467692	0	0.135668	0.0938454	0.0460211	zgc:113293
ENSDARG00000038270	6.4622	8.70207	0	7.02407	2.19484	1.99961	2.42932	2.13011	2.05718	2.03432	PIGG
ENSDARG00000097519	0	0	0	0	0.0678332	0	0	0.0769737	0.319469	0.234998	AL935300.2
ENSDARG00000097518	0	0	0	0	0.227285	0.133366	0.112465	0.064478	0.267607	0.131233	BX537110.1
ENSDARG00000074703	1.52353	0.956434	21.7876	5.91108	7.72101	8.75901	7.89572	6.88397	6.70986	6.87814	ccdc97
ENSDARG00000069329	0	22.4259	0	0	1.42108	1.5527	1.27703	0.926763	0.711586	1.01858	drgx
ENSDARG00000069328	12.8104	0	1.45783	15.3263	4.87966	4.69506	5.399	5.46841	5.67398	6.40495	si:dkey-12e7.1
ENSDARG00000074702	3.63765	6.93608	2.3672	0	11.785	11.754	11.0289	10.8115	10.8108	10.1334	arfgef2
ENSDARG00000069321	0	0	0	0	0.649657	0.326747	0.27554	1.36908	2.18546	2.35782	fam169b
ENSDARG00000069323	0	0	0	0	0	0.0708918	0.0597818	0	0	0	si:ch73-122g19.1
ENSDARG00000089791	14.8924	1.19499	1.5909	4.43351	7.62019	8.20067	8.3435	15.6198	15.1571	14.8471	slc25a32a
ENSDARG00000069324	29.2904	10.8878	0.0305156	25.7609	9.51632	9.288	9.44911	7.86501	8.85162	7.85735	vps53
ENSDARG00000069327	6.30405	3.41364	0	0	4.92429	4.4634	4.59593	2.68035	2.82824	2.26535	nkx3.3
ENSDARG00000069326	0.180015	3.07151	0	0	2.2757	2.1177	2.04377	0.693935	0.731825	0.729341	mus81
ENSDARG00000059809	17.9165	15.2669	22.424	16.9672	17.214	17.4985	17.4298	14.7386	14.4159	14.2989	caska
ENSDARG00000057374	14.0622	5.8657	21.8002	0	11.838	13.1781	12.8869	21.5699	22.7392	21.6773	sfxn3
ENSDARG00000054723	1.15753	2.29389	1.36676	1.27357	13.1586	13.736	14.1482	14.5854	14.1927	14.7339	si:ch211-242b18.1
ENSDARG00000063910	2.05108	1.07301	4.99975	4.08096	2.2274	2.61397	4.04125	7.16135	7.43056	7.71649	mt-atp8
ENSDARG00000063911	703.944	383.471	671.786	801.459	2389.87	2380.48	2404.72	3328.63	3363.71	3405.29	mt-atp6
ENSDARG00000022599	0	6.69311	0.0610312	7.7152	8.12059	9.23216	8.38177	18.1057	19.6827	20.5866	dnpep
ENSDARG00000078481	6.605	1.71123	0	3.81737	2.68695	2.88606	2.74925	2.11881	1.60863	2.15622	zgc:195081
ENSDARG00000063914	38.0852	23.9593	46.6704	69.7818	544.3	595.554	621.213	799.433	873.866	911.084	mt-nd3
ENSDARG00000063916	101.699	67.6592	202.768	151.902	370.408	383.625	399.226	535.697	605.858	635.657	mt-nd4l
ENSDARG00000057378	2.16079	15.2228	41.8031	33.4864	23.8826	24.723	24.7016	34.2803	35.9782	34.4841	selenou1a
ENSDARG00000004436	18.3151	7.75864	11.5113	7.9548	6.75922	7.43892	6.68919	3.22948	3.00818	2.91303	fam92a1
ENSDARG00000004433	0	0	0	0	1.11623	1.25538	1.26577	0.501381	0.739273	1.07418	btk
ENSDARG00000031214	49.2543	71.8268	1.06865	36.5743	36.1477	35.4076	38.6315	26.623	28.4871	29.4791	arcn1b
ENSDARG00000031216	51.2795	65.4263	73.3429	46.4002	52.3608	55.9749	52.8645	28.1557	30.8982	30.9508	ssu72
ENSDARG00000094861	0	0	0	0	0.743968	1.74618	0.49084	0.844218	0.583969	0	si:dkey-163f12.11
ENSDARG00000011298	20.8056	29.7183	20.3754	28.4334	6.32326	6.15375	6.53756	6.8253	6.47659	6.70835	atf7a
ENSDARG00000011299	19.0949	3.16985	1.27762	8.79303	9.90035	11.7603	10.8134	7.46678	7.77116	8.5281	blzf1
ENSDARG00000062063	9.81471	7.58079	1.68205	0	9.43075	9.40848	9.14896	7.34544	8.191	7.43217	tab3
ENSDARG00000062060	7.09414	9.35627	0	5.0331	8.60953	9.00933	9.38975	4.70846	5.12416	5.33786	gmeb1
ENSDARG00000102602	0	0	0	0	0	0	0	1.37809	1.87673	1.75302	si:ch211-220m17.4
ENSDARG00000117530	0	0	0	0	3.05562	2.4274	2.55873	4.74762	3.87445	3.69144	CABZ01085662.1
ENSDARG00000102601	25.0367	16.3884	15.2897	0	7.5897	6.60162	6.80414	3.74893	3.46934	3.71201	si:dkey-15h8.15
ENSDARG00000102606	0	7.71952	0	1.56353	3.16065	2.67062	2.62744	2.51058	2.53053	2.37241	znf1158
ENSDARG00000102607	16.7998	19.4067	30.1246	20.1161	19.9225	20.7321	20.1245	23.8248	20.541	23.2922	pmpca
ENSDARG00000102605	0	0	0	0	0.0700039	0	0	0	0	0	CU929054.1
ENSDARG00000093078	0	0	0	0	0.305503	1.07558	0.68026	13.5201	11.6903	12.1713	plscr3a
ENSDARG00000093079	0	0	0	0	1.71077	1.84615	1.63466	1.60659	2.31525	1.79391	proca
ENSDARG00000098965	0	0	0	0	0	0	0.074106	0	0	0	si:ch211-9d9.7
ENSDARG00000039828	8.89399	0	0	0	0.297186	0.348765	0.294107	0.149881	0.466546	0.114395	zp3b
ENSDARG00000086685	0	38.6156	2.41466	36.6052	11.4572	10.9275	12.3	19.892	21.1642	19.168	trim63b
ENSDARG00000094693	0	0	0	0	0.334109	0.392096	0.220432	0.884638	0.327819	0.385824	si:dkey-220k22.3
ENSDARG00000081654	0	0	0	0	1.61193	1.89169	3.98807	1.82914	0.94895	1.86143	RF00186
ENSDARG00000093070	8.52714	4.22919	0	1.26695	3.1669	2.86973	2.34065	1.81956	1.69917	2.08315	thumpd2
ENSDARG00000003789	8.03555	12.9031	4.05297	8.87892	16.4266	16.767	16.4509	20.8324	20.6517	20.154	dennd5b
ENSDARG00000078489	0	0	0	0	0	0	0	11.9983	12.4493	13.4732	si:ch211-284d12.3
ENSDARG00000093074	0	0	0	0	0.613091	0.654088	0.882529	0.442721	0.853105	0.707988	si:ch211-139g16.8
ENSDARG00000089461	0	0	26.4211	0.255576	2.60389	2.54651	2.11675	1.79396	1.8614	2.93534	ciz1b
ENSDARG00000089463	1.60803	0	0	0	0.119402	0.210188	0.0295413	0.609713	0.843511	0.68942	dhx58
ENSDARG00000100600	0	5.20725	0	0	0	0	0	2.04433	0	0	RF00001
ENSDARG00000013475	156.306	144.532	38.2986	91.2059	155.118	156.726	148.95	111.016	115.189	106.656	cct4
ENSDARG00000013476	0	0	0	0	2.05702	2.30673	2.42023	0.596518	0.430568	0.607049	arhgef39
ENSDARG00000013477	0	0	0	0	2.63015	2.05776	2.11124	0.829047	1.10107	0.944926	gata1a
ENSDARG00000044513	9.49034	4.52393	5.86959	6.197	7.58704	7.06701	7.6922	8.39867	7.65242	7.04588	tpst1l
ENSDARG00000044512	0	0	0	0	0.289358	0.169789	0.250565	0.22574	0.191639	0.229725	ca4c
ENSDARG00000013472	12.1467	10.4616	0.034389	0	6.8099	7.19472	7.48227	4.52294	4.3773	5.34585	nedd1
ENSDARG00000100607	0	0	0	0	0.303957	0.313905	0.216581	1.15891	1.08796	1.03897	zbtb38
ENSDARG00000100608	0	4.90576	0	0	0	0	0.0501396	0.0574915	0	0.0585066	CR812468.1
ENSDARG00000059987	0.489935	0.0577592	0	0	0.464608	0.451439	0.538899	0.430842	0.517623	0.438449	dnah12
ENSDARG00000017739	0	0	0	2.20959	4.07608	4.12523	3.62676	3.69178	2.37759	3.10921	ak5l
ENSDARG00000008697	0	0	0	0.059484	26.3454	26.8029	25.5241	23.0872	23.2416	22.535	epas1a
ENSDARG00000013478	17.5599	25.9328	24.1086	10.0302	19.1607	19.0597	18.8418	18.5675	19.5519	18.7548	rrp15
ENSDARG00000059983	0.0411713	7.62463	0.0573485	0	2.83166	3.7079	4.54272	2.23235	2.49174	1.65219	zufsp
ENSDARG00000038898	0	0	0	0	0.245505	0	0	0.0696466	0.0722647	0.283505	zgc:113691
ENSDARG00000038894	0	0	0	0	1.42037	1.27621	1.3178	2.44283	2.87435	2.35782	tmx3a
ENSDARG00000038891	0	0	0	0	0.269839	0.633342	0.6231	6.53225	9.5313	9.34817	AL954146.1
ENSDARG00000046006	0.0560682	0.039109	0.0780989	0	3.40973	4.47788	3.44136	2.02672	2.07105	2.20313	med20
ENSDARG00000094469	25.8363	34.3597	18.1918	0.141224	5.75535	5.62852	5.25498	4.78154	5.40498	5.26157	wu:fc63a07
ENSDARG00000092855	2.35019	8.15661	0	0	3.36147	3.21434	2.81327	1.36566	1.27041	1.82108	SRBD1
ENSDARG00000006553	77.9942	55.951	73.9829	22.3492	18.8438	19.3949	18.9947	14.4621	15.6492	14.8689	rras
ENSDARG00000092856	18.371	23.2755	6.79422	9.20607	6.8646	8.056	7.96927	6.89081	5.94525	7.05058	si:ch211-210c8.7
ENSDARG00000092858	0	0	0	0	0.0325124	0.0763103	0	2.2505	2.56478	2.25269	si:ch1073-126c3.2
ENSDARG00000002071	0	0	8.40639	0	26.9156	29.2862	27.8009	36.9307	35.9776	33.8956	adss
ENSDARG00000002077	8.91674	12.7479	4.64578	4.53691	8.13098	7.69156	6.73	4.86495	5.33794	4.72322	mnat1
ENSDARG00000080218	0	0	0	0	1.01245	1.18817	0	0	0.596035	0	RF00001
ENSDARG00000102115	97.6597	118.963	15.1147	75.5651	81.2917	85.9137	86.8718	106.328	110.861	118.855	ndufc2
ENSDARG00000109567	0	0	0	0	0	0	0.0458538	0.0525774	0.218215	0.0535056	ft2
ENSDARG00000083496	0	0	0	0	0.704062	0	0.696767	0.798934	0.828968	0	dre-mir-9-4
ENSDARG00000096001	0	0	0	0	0.485088	0.465773	0.65463	0.500412	0.363457	0.458323	si:dkey-240n22.8
ENSDARG00000102975	7.62321	13.7615	6.50574	0	52.5862	50.4467	52.7722	77.2695	83.5148	80.2046	nsg2
ENSDARG00000008920	13.0329	6.25922	3.86885	7.2267	21.6552	17.7895	20.6655	15.4461	13.8412	19.1126	mrpl53
ENSDARG00000089689	0	0.0529129	0	8.04971	0.439355	0.171869	0.253635	0.249279	0.344866	0.2114	tex26
ENSDARG00000011837	14.8855	17.1794	19.6661	0	4.11384	3.88003	3.92136	4.81138	5.67571	6.00383	zgc:100846
ENSDARG00000110410	0	0	0	0	0	0	0	0	0.616412	0	RF00001
ENSDARG00000110412	0	0	0	0	0.523533	0	0	0.594079	0	0	RF00001
ENSDARG00000098348	0	0	0	0	1.22124	0.843052	1.0664	1.05973	1.24053	1.18905	znf326
ENSDARG00000022841	0	0.0259371	0	0	0.951195	0.77929	0.444028	0.386943	0.42262	0.476675	ptk2ba
ENSDARG00000098345	0	0	0	0	0.530843	0.622974	0.700457	4.65167	4.96542	4.25701	mamdc2a
ENSDARG00000098344	15.937	13.3398	12.0136	19.5386	11.7416	10.5935	11.2842	20.8329	19.6582	17.2819	rab18b
ENSDARG00000016460	0	0.122413	0	0	1.18584	1.16226	1.31542	3.12749	3.34479	3.02471	fut9a
ENSDARG00000103954	1.40471	0.621811	0	0.0537483	2.4251	2.15745	1.58708	1.37594	1.28951	1.17439	znf1152
ENSDARG00000103957	0.777002	6.32309	20.0828	5.06737	3.31268	1.98049	2.53609	7.73091	6.62328	7.50651	aamdc
ENSDARG00000016463	3.73266	8.55477	0	15.5608	14.0265	12.4589	12.9897	11.3168	11.1362	8.76751	trappc6b
ENSDARG00000016464	2.80031	4.25197	0.0237843	0	5.43307	5.57085	5.4563	5.42872	5.61096	5.64591	cdc42bpab
ENSDARG00000103950	0	0	0	0	3.00526	4.15901	3.63348	3.78019	4.74014	4.79639	pcdh1gc6
ENSDARG00000103953	19.2822	13.0023	1.68505	8.25409	21.0724	20.0267	19.6985	12.7691	13.5408	12.5246	med12
ENSDARG00000103952	0	0	0	0	0.535794	0.446234	0.307883	0.411866	0.569798	0.399179	CABZ01054391.1
ENSDARG00000099515	0	0	0	0	0.943641	0.977131	1.1536	3.6848	3.62725	3.91011	ephx4
ENSDARG00000103959	6.37617	3.64927	0	0.0271078	6.94402	6.89904	6.59875	5.38373	5.02867	5.49018	pak1
ENSDARG00000117234	0	0	0	4.33079	0.0583643	0.102741	0.115519	0.132458	0.0343593	0.0336991	CR354564.1
ENSDARG00000117231	0	0	0	0	0.0106011	0.0248821	0.0734391	0.228563	0.187228	0.220357	FO834828.1
ENSDARG00000117230	0.0248844	0	0	0	0.792691	0.78227	0.802307	0.449753	0.593931	0.416085	CU179656.2
ENSDARG00000117233	0	0	0	0	0.266319	0.234405	0	0.151103	0.235174	0.999509	FO704819.1
ENSDARG00000117232	0.169553	0	0	0	0	0.144057	0	0.278586	0	0	CABZ01087025.1
ENSDARG00000117239	4.7212	2.27385	2.29648	2.9821	2.11593	1.59177	1.28862	0.92348	1.53311	1.37835	CR376741.2
ENSDARG00000117238	0	0	0	0	1.13348	0.957748	1.07687	0.617385	0.56052	0.418857	CU463231.2
ENSDARG00000102977	0.7925	0	0	0.349294	2.57099	2.39501	2.47966	9.1149	10.116	9.30099	cant1b
ENSDARG00000005945	49.3743	29.4337	12.174	16.6045	44.9953	46.1008	46.0294	31.4628	30.783	32.6272	sart1
ENSDARG00000005943	0	0	0	0	0.666087	0.53155	0.92286	3.62804	3.92128	4.33822	htra4
ENSDARG00000005942	0	0	0.0422406	0	0.28541	0.30918	0.412816	0.722477	0.646238	0.430998	v2rl1
ENSDARG00000005941	5.7365	8.76081	13.8132	3.56999	20.1136	19.5174	18.7533	15.0152	15.5796	15.5599	yes1
ENSDARG00000013087	104.186	86.094	101.885	90.1533	16.531	17.2876	15.8751	39.83	40.8286	41.2974	ndrg3a
ENSDARG00000005948	19.0936	23.8192	6.2452	0	7.66717	8.99785	7.44926	5.39801	7.14942	5.97802	ankmy2a
ENSDARG00000116723	6.61983	0	10.7367	2.07493	0.853477	0.539325	1.49435	0.595989	0.772992	0.682326	BX470259.3
ENSDARG00000107835	0	0	0	0	2.64023	2.47877	1.56773	1.1984	0.621726	0.60978	RF00001
ENSDARG00000116726	0	0.769767	0	0	0	0	0	0	0	0	RF00001
ENSDARG00000116727	0.450436	0	0	0	1.16854	0.797297	0.591665	2.52866	1.91979	2.29087	CABZ01081294.1
ENSDARG00000108953	0	0	0.386714	0	0.200995	0.17691	0.29837	0.0570199	0.0591634	0.17408	si:ch211-283g2.2
ENSDARG00000117706	0	0	0	0	0.0978488	0.114831	0	0.055517	0	0.0564972	BX323800.1
ENSDARG00000095617	0	5.58859	0	4.46355	3.71233	1.99679	2.14309	2.80837	3.82455	3.2152	znf1157
ENSDARG00000010415	5.63338	2.37248	0.641568	6.30921	2.66765	2.25767	2.20847	2.82337	3.38252	3.93957	sirt4
ENSDARG00000099517	0	0	5.38347	0	41.6821	40.5107	39.5647	40.6034	37.3492	41.9525	adssl1
ENSDARG00000010411	40.1755	35.5619	34.1423	39.5563	24.9065	24.2404	24.9449	33.1026	33.9438	32.7316	epn1
ENSDARG00000019902	1.8902	0	0	0	4.40287	5.41139	5.21103	98.0663	100.212	99.3855	rcvrn2
ENSDARG00000019907	1.85001	4.71006	0	0	7.1879	7.5447	7.06924	3.44497	3.8373	3.91824	dscc1
ENSDARG00000104404	44.5139	23.0745	38.2928	40.8464	29.8725	30.2648	30.0727	24.5885	26.2925	24.088	b4galt1l
ENSDARG00000053395	8.46661	2.10622	0.0824711	0.706814	18.3031	17.5058	17.3499	12.0142	12.163	13.6618	cdkn2aipnl
ENSDARG00000002445	0	1.55766	0	0	9.73355	10.3331	9.64911	3.80088	3.74853	3.35098	prdm1a
ENSDARG00000111875	8.74357	0	0	0	0.310301	0	0.42992	0.0704228	0	0.0716661	CR450785.2
ENSDARG00000109828	0	0	0	0	0	0.0696553	0	0.067352	0.139768	0.0685411	taar19h
ENSDARG00000035852	0	0	0	0	3.61463	2.40761	2.9971	2.32799	3.68077	2.70754	cart3
ENSDARG00000035853	3.03474	4.86416	18.9173	3.23318	2.97619	2.19438	2.51357	1.59136	2.05481	1.96135	cdkn2aip
ENSDARG00000043518	0	0	0	0	0.398324	0.311637	0.437997	4.82131	5.02861	3.83315	si:dkey-239i20.2
ENSDARG00000074572	36.0273	36.4705	5.91876	13.0974	24.0152	23.6852	22.7682	15.6343	15.6638	15.7938	zgc:56304
ENSDARG00000043514	0	0	0	0	0.436226	0.703911	0.32378	2.88754	2.93189	3.3793	si:dkey-239i20.4
ENSDARG00000074571	9.11081	16.2867	0	0	13.1589	11.3972	14.4658	8.87647	8.19547	10.3729	gpaa1
ENSDARG00000109826	0	0	0	0	0.0789857	0	0	0.089629	0.0929983	0.0912114	BX649559.2
ENSDARG00000035858	190.228	217.77	54.1193	6.76242	53.4843	54.6461	55.2293	41.642	44.8545	45.4062	cnn2
ENSDARG00000035859	160.265	201.043	422.373	776.641	19.0511	15.5253	18.7864	35.5505	33.8463	32.5944	angptl4
ENSDARG00000062109	24.4967	25.2188	19.2308	13.3106	11.2535	10.9498	10.5495	6.70826	6.82067	6.22354	shdb
ENSDARG00000100747	0	0	0	0	0.453058	0.319013	0.0896727	4.42132	3.73403	3.1391	si:ch211-103a14.5
ENSDARG00000107314	0	0	18.131	0	0	0	0	0	0.616412	0	RF00001
ENSDARG00000099511	7.07299	9.65145	0.299685	7.78557	1.1098	1.8965	1.63782	2.8722	3.34696	3.0803	CABZ01034698.2
ENSDARG00000110066	0	0	0	0	0	0	0	0	0.627132	0	RF00001
ENSDARG00000114762	10.7261	7.15926	31.427	0	10.3763	9.66313	7.155	13.6736	13.2417	12.3689	CABZ01084131.1
ENSDARG00000114760	6.31197	3.2414	0	0.197775	1.51124	1.95651	1.72111	6.30152	6.77848	6.49588	asip2b
ENSDARG00000114761	0	0	4.77775	0	0	0	0	0	0	0	RF00026
ENSDARG00000110069	0	8.88861	0	0	4.72789	6.82508	6.50078	2.70623	2.11828	2.27085	pdgfaa
ENSDARG00000100740	0	0	0	0	0.324779	0	0	0.0737087	0.305918	0.22503	CU179702.2
ENSDARG00000100742	282.412	192.255	256.236	165.748	70.9824	71.7678	68.1838	76.7734	79.2504	80.5364	reep5
ENSDARG00000010231	0	0	0	0	0.0541108	0.063502	0.1071	8.51443	9.89635	10.0186	ppm1na
ENSDARG00000030981	11.3064	2.97173	1.44556	21.3549	23.1727	23.4819	21.602	17.59	17.0872	18.2658	tmem127
ENSDARG00000030980	0	0	8.46593	0	0	0	0	10.224	9.62151	10.0819	csrp1b
ENSDARG00000116187	0	0	0	0	0	0	0	0.109374	0.0567429	0.0556526	BX005305.5
ENSDARG00000032859	0	0	15.4917	17.9879	1.38314	1.50725	2.05322	3.19509	3.25704	3.59377	fam84b
ENSDARG00000096218	0	0	0	0	0.315739	0	0	0	0	0	BX784029.3
ENSDARG00000036776	0	0	0	4.93066	8.48124	8.54955	7.46077	7.69104	10.6687	10.087	aldh8a1
ENSDARG00000032856	0	1.13474	0.345818	0	1.57036	1.89841	1.62898	2.67294	2.43928	2.89492	ccdc120
ENSDARG00000036774	13.7204	10.235	16.9844	23.187	6.47529	6.32121	6.26835	6.86678	7.16406	7.17999	rgs12b
ENSDARG00000036775	0	1.79368	0	0	2.8473	4.45528	4.04607	3.81089	4.21202	2.61355	dtd2
ENSDARG00000036772	7.50198	13.9911	0	0	21.4297	20.2193	21.4837	10.1663	9.87233	10.7817	pygo2
ENSDARG00000036773	0	0	0	0	3.8418	4.50857	4.08626	16.2564	17.5862	16.2117	s100s
ENSDARG00000096210	0.148956	0.841594	0.290478	0.474196	0.603907	0.582161	0.362859	0.171321	0.203155	0.224158	znf1050
ENSDARG00000041119	0	0	0	0	19.6857	18.7434	17.9635	31.6109	33.5407	34.4441	ceacam1
ENSDARG00000041115	0	0	0	0	0	0	0.244759	17.2131	14.7541	17.993	cnfn
ENSDARG00000041117	0	0	0	0	2.39493	2.47713	2.812	2.11884	2.38967	3.04688	wnt2
ENSDARG00000041110	78.4966	81.7892	14.8662	31.6903	10.7053	11.2135	10.7695	12.1813	13.3684	15.0528	dnajc3a
ENSDARG00000041113	16.8408	30.6038	9.93317	16.2327	14.555	15.9857	14.7506	5.36199	6.04436	6.06295	wdr18
ENSDARG00000033182	8.2108	5.74281	25.2982	40.398	5.10445	4.20841	4.31621	10.1915	10.3083	8.72989	arl4ab
ENSDARG00000033184	43.5795	27.3581	21.1622	24.1443	31.7249	30.5212	31.5859	26.9801	28.1174	27.5772	prkar2aa
ENSDARG00000104682	7.85919	13.164	10.6352	11.3678	43.5474	43.9594	45.7882	100.856	100.137	97.8669	tpm2
ENSDARG00000086985	1.47671	1.36329	0	3.57189	15.219	14.5638	13.9618	22.9788	23.9167	22.392	klc4
ENSDARG00000074163	4.60593	8.50625	0.172234	0.0615052	1.09661	1.41825	1.08525	1.80307	1.68641	1.4731	zgc:162879
ENSDARG00000086980	18.1799	17.1886	16.9848	20.1162	9.5543	10.5045	10.0645	6.4268	6.04505	6.49762	mbd6
ENSDARG00000113005	0.714988	0.124681	0	1.89678	0.345089	1.61993	0.683028	0.39159	0.101578	0.398504	si:dkey-47k16.4
ENSDARG00000074396	0	0	0	0	2.06046	1.86657	1.59194	5.02487	4.74559	5.92759	fscn2b
ENSDARG00000078835	16.4298	15.8367	54.0602	17.2458	7.11813	7.69404	7.97127	6.58937	8.60149	9.30147	mrpl58
ENSDARG00000113009	0	0	0	0	4.15918	3.32798	4.49028	5.79227	2.89371	3.05643	FO704721.1
ENSDARG00000074393	0	0	0	0	1.8814	1.99075	1.89243	1.60994	1.5252	1.78083	sh3yl1
ENSDARG00000074390	0	0	0	0	7.20048	7.13827	6.34496	11.6592	10.278	10.9728	tmem176l.4
ENSDARG00000068681	10.386	19.1462	0	6.43135	2.09719	1.77084	1.41739	1.94446	2.37891	2.51041	crfb1
ENSDARG00000068680	0	0	0	0	0	0	0	207.42	193.266	176.875	ctrl
ENSDARG00000068683	0.127612	0	8.35446	0	3.51075	5.52956	3.01722	4.1935	3.69847	4.69429	chmp2ba
ENSDARG00000044899	36.4484	29.2508	19.9839	26.7322	15.58	15.1543	16.6688	14.1435	13.5184	15.69	tmem183a
ENSDARG00000044894	5.26714	9.16558	0	0	3.89356	4.80485	5.00522	8.4265	6.9001	9.13151	zgc:113307
ENSDARG00000044895	132.783	84.5499	3.13696	5.13981	66.4644	68.5827	71.8819	57.4269	62.6723	59.9545	fmoda
ENSDARG00000070477	1.20045	7.36603	0	7.17794	4.5175	4.41972	4.16608	2.44498	2.28107	2.3836	dnajc2
ENSDARG00000075624	0	1.62727	0.303293	0.0309448	3.49054	3.51493	3.9001	3.80757	4.26888	4.03082	bend5
ENSDARG00000070475	31.5979	51.4521	14.4843	12.5991	90.9831	90.9395	87.2182	64.2529	63.4188	64.7499	khdrbs1b
ENSDARG00000020354	0	0	0	0	0.245669	0.288306	0.364685	0.139386	0.192835	0.0945648	lmx1a
ENSDARG00000070473	2.86042	0.012367	0	0	1.82271	2.17922	2.20185	2.34992	2.60955	2.54952	parp6b
ENSDARG00000070472	91.8721	87.7993	15.742	32.5436	73.7211	72.8641	73.3704	41.2117	41.0243	38.0507	arf5
ENSDARG00000070471	0.689262	13.2514	29.1628	13.2426	11.3213	10.7607	11.0188	8.56454	8.3724	9.21997	tarbp2
ENSDARG00000070470	18.7377	4.075	39.3254	7.9456	9.36862	9.30195	9.76021	8.30136	7.68017	7.99777	sh3rf1
ENSDARG00000074169	9.78762	5.89164	46.5169	38.0646	9.99241	10.0665	10.4361	8.37648	8.82764	9.32632	gpam
ENSDARG00000075752	0	3.67142	0	0	6.28385	6.29486	6.23975	7.79708	7.08204	7.63239	myo18aa
ENSDARG00000075629	0	0	0	0	5.34338	5.27661	5.03007	6.13734	5.90772	7.44969	si:dkey-197i20.6
ENSDARG00000070479	3.46538	3.78008	0	0	5.60488	6.29575	5.99584	8.69219	8.54758	8.59909	tspan13b
ENSDARG00000070478	0	3.72356	0	0	2.26978	2.62772	2.30697	3.65461	3.61143	3.40035	amn1
ENSDARG00000002991	8.48254	5.05075	0	9.98022	7.72319	7.08885	7.48661	4.63491	4.65674	4.86621	cep135
ENSDARG00000053026	0	0	0	0	3.31418	3.39849	3.19493	2.79928	3.00553	3.05926	kif19
ENSDARG00000002994	41.0208	30.6682	0	0	14.0491	13.6604	14.1765	14.5859	14.2465	15.438	itpkca
ENSDARG00000053021	3.42538	21.9815	10.6559	7.09934	14.962	12.6113	13.13	11.0217	12.8473	13.2209	grsf1
ENSDARG00000098578	3.25824	4.38308	20.8471	0	5.28806	5.38448	5.51546	5.23584	4.82225	5.56776	pdgfab
ENSDARG00000077650	22.0623	13.511	30.2942	5.65177	12.175	10.7641	12.3984	11.4819	12.0027	11.5535	tnksa
ENSDARG00000056549	15.5439	8.23088	3.21252	14.2064	18.6871	17.9308	18.1992	17.7532	17.7473	18.1723	vps26a
ENSDARG00000098574	56.4311	65.6097	109.921	112.068	69.0754	67.497	68.4166	69.6813	68.8245	69.2069	srsf11
ENSDARG00000003311	35.3901	31.4137	17.5172	19.7815	15.5159	18.1529	16.0628	31.7516	29.1848	27.2479	pank2
ENSDARG00000003313	0	0	0	0	1.70084	1.99604	1.59224	2.19085	2.59795	2.86654	eps8l1b
ENSDARG00000098570	0	1.01322	0	0	0.184498	0.389734	0.219104	0.209359	0.0868918	0.213056	si:ch211-8c17.2
ENSDARG00000056541	0	2.49105	0	3.40839	1.59755	1.52945	1.87223	4.34122	4.05893	3.30127	nr0b1
ENSDARG00000098573	43.4084	41.0824	10.0042	2.31624	19.6845	22.8662	24.0609	19.6786	17.9964	19.3662	sgcd
ENSDARG00000016818	3.63858	0.376517	0	0	3.03951	3.02349	3.2372	2.85781	2.72666	2.77456	abcg2d
ENSDARG00000020009	6.12287	7.0359	10.247	9.95251	7.70024	7.56677	7.53423	6.53793	5.93735	7.1313	bmp2k
ENSDARG00000016811	11.3336	17.8404	0	10.5893	13.24	14.0564	14.9767	6.91242	7.79444	6.16998	ints3
ENSDARG00000102924	0	0.0243597	0	0	0.219123	0.118686	0.250215	0.420792	0.595378	0.525545	zgc:112334
ENSDARG00000016815	9.78893	0	0	0	0.632293	0.587441	0.651814	0.538121	0.682427	0.456351	casc1
ENSDARG00000058800	0	0	0	0	9.37963	10.2579	10.1142	4.08193	3.79997	4.65869	rab25a
ENSDARG00000058801	6.12026	2.34628	0.552551	2.6819	6.37091	7.33218	7.30255	8.02749	7.8738	7.8105	rev3l
ENSDARG00000058803	0	0	0	0	0.151019	0.159507	0.0747272	5.60377	5.33433	5.23184	grk1a
ENSDARG00000092202	0	0.037494	0	0	0	0	0.025675	0.0294398	0	0	si:dkey-112g5.16
ENSDARG00000058806	11.0047	7.51804	4.41829	4.76554	7.26417	8.68991	7.69909	10.1575	9.49095	9.20035	naxe
ENSDARG00000063078	0	0	0	0	0.0991556	0.0872735	0.220789	4.50067	4.49474	3.29197	abcg5
ENSDARG00000063076	6.49048	13.4095	0	10.5868	5.34297	5.40252	5.73612	3.0044	3.17351	3.11254	atrip
ENSDARG00000063075	4.77089	2.26226	0.0818411	0	14.0202	13.9775	14.0602	10.233	10.7679	10.9737	soga1
ENSDARG00000103019	0	0	0	0	0.420985	0.49405	0.138875	50.0803	56.5065	52.828	gstp2
ENSDARG00000094988	0	0	0	0	0.0253637	0.0297657	0.0251009	0.057563	0.0895903	0.234317	CR377211.3
ENSDARG00000116835	1.79615	9.34038	7.58041	7.68089	4.988	5.78536	5.03235	8.80954	10.8089	9.54781	park7
ENSDARG00000094981	0	0	0	0	0	0	0	0.471464	0.139768	0.205623	chst12b
ENSDARG00000094980	0	0	0	0	0.0475201	0.0557675	0	0.377464	0.111901	0.0548755	CR792454.1
ENSDARG00000094983	0	0	0	0.226873	0.165103	0.193758	0.163393	0.187351	0.194394	0	ccl34a.3
ENSDARG00000094984	0	0	0	0	0	0.0447598	0	0.476077	0.179627	0.264263	si:ch211-197g15.8
ENSDARG00000023058	4.43329	8.11737	2.19054	0.223499	15.6142	14.8884	14.9803	32.5696	31.3044	31.0035	foxo3a
ENSDARG00000115094	0.105124	0	0.683337	0.453182	0.0761069	0.104202	0.125531	0.287874	0.418175	0.512675	CABZ01087415.1
ENSDARG00000023053	8.17397	9.73651	6.97158	1.82651	1.45668	1.41033	1.33347	1.40502	1.50072	1.17751	fam129ab
ENSDARG00000040988	242.077	268.888	150.269	198.315	128.527	130.513	130.88	198.24	199.92	196.903	tpi1b
ENSDARG00000086162	3.15605	0.547953	0	2.75584	0.478932	0.608891	0.523341	1.10958	1.15129	1.02547	znf385d
ENSDARG00000086166	0	0	0	0	0.106837	0	0.176217	0	0	0.0822494	si:ch211-286b5.9
ENSDARG00000086169	0	2.95442	5.09863	0	1.70359	2.3991	2.51017	9.23613	9.36047	9.35548	sgk494b
ENSDARG00000040982	0	0	0	0	6.39593	6.15876	7.62806	16.0043	17.2818	15.5294	fgf14
ENSDARG00000115894	0	0	0	0.0291346	0.0212023	0.012441	0	0.0120296	0.0249637	0.0367261	zgc:194906
ENSDARG00000040984	0.0801202	1.1736	0	0	3.53831	3.57379	4.2192	3.45562	4.60995	4.48789	hspa13
ENSDARG00000040985	76.2392	99.6922	16.5001	0.0342571	9.37374	8.57228	8.78318	12.1362	12.0054	11.8035	itgbl1
ENSDARG00000026489	17.8204	35.1349	14.3866	6.70803	40.6612	42.7395	41.6203	21.4985	23.4014	22.3925	khsrp
ENSDARG00000054942	0	0.370735	0	1.95835	7.32532	7.39247	8.15208	10.9646	12.1822	11.3228	lgals2a
ENSDARG00000054946	0	0	0	4.49862	1.3285	1.00226	1.4556	0.430719	0.391047	0.602695	mc5rb
ENSDARG00000054949	0	0.0716208	0	0	0.0495577	0.0581588	0.147133	0.168707	0	0	mc2r
ENSDARG00000076622	13.3829	9.66469	7.85168	6.36746	2.68551	3.47603	3.46542	3.19677	3.65793	2.90356	atp13a3
ENSDARG00000026482	4.5195	11.2031	0	0	9.53456	9.52401	9.51701	11.1121	11.447	10.6989	arhgap12b
ENSDARG00000022904	35.6483	12.0695	26.3325	16.8109	6.22868	6.35912	6.52349	9.54021	10.2277	9.28934	skilb
ENSDARG00000022905	0.0961442	2.21308	0	0	5.49888	4.57445	4.89083	5.05507	4.17969	4.09938	znf1163
ENSDARG00000076627	7.71777	22.9421	3.81786	0	8.56398	8.91659	8.13934	6.51816	5.25684	7.0252	smg9
ENSDARG00000008170	0	0	9.82093	0	8.14649	7.89638	8.13863	3.56898	3.58173	4.19763	dbnla
ENSDARG00000098407	0	0	0	0	0	0	0	0	0	0.0631558	BX936393.2
ENSDARG00000097718	9.73062	11.1014	0	0	7.20394	7.05297	5.94765	10.3877	13.4962	11.2605	stard10
ENSDARG00000008174	0	0	0	0	1.34131	0.715504	0.804496	0.415106	0.191427	0.234686	hoxb1a
ENSDARG00000004840	2.9723	0.831714	0	2.8538	8.45737	8.04587	7.18114	6.72926	6.48139	6.6458	rassf1
ENSDARG00000055092	26.5161	15.0411	21.0402	15.2142	15.4837	15.2124	16.655	17.7054	18.2908	19.4539	pora
ENSDARG00000055093	0	0	0	0	6.27655	6.07747	5.88352	5.64144	5.21938	4.68852	cdh27
ENSDARG00000028087	74.0706	53.2462	11.9368	40.9843	37.5047	39.7467	34.8262	47.55	47.0622	47.4206	aldh2.2
ENSDARG00000028086	4.18326	8.89128	3.47788	5.16393	12.923	12.7095	11.879	7.68304	7.07573	6.95809	zbtb2b
ENSDARG00000034453	0.176264	2.3975	0	0	10.2089	11.0822	9.72426	12.9361	13.5726	12.4768	unc119a
ENSDARG00000054771	48.2033	36.5501	155.12	99.2982	4.90754	5.02794	4.18858	7.54297	7.03164	6.41678	ghra
ENSDARG00000028082	17.523	24.7286	42.0327	9.97498	7.12088	5.92274	7.11552	4.62859	5.41308	5.22924	mapkapk5
ENSDARG00000034457	0	2.50127	0	0	0.22575	0.35324	0.260646	0.128085	0.354399	0.477936	si:ch211-163l21.7
ENSDARG00000028088	16.4344	8.68443	17.1112	8.69773	4.48684	5.45361	4.75752	2.72756	2.92443	3.70095	galk1
ENSDARG00000032372	0	0	3.02865	0	0.484353	0.406011	0.393739	0.451473	0.386976	0.399517	ccdc180
ENSDARG00000113723	0	0	8.47296	0	3.60314	0.939664	2.37721	3.63437	2.35687	5.08548	baiap2b
ENSDARG00000091349	0	0	0	0	0.73394	0.466548	0.817127	3.40075	3.16854	3.24891	plekhd1
ENSDARG00000108515	0	0	0	0	0.528046	0	0.522575	0	0	0	RF00001
ENSDARG00000057635	5.70918	6.55421	0	0	1.75092	1.21267	0.965809	0.879426	0.608324	0.397757	wdr34
ENSDARG00000057632	0	0	0	0	0.945998	0.971409	0.897189	0.581464	0.788959	0.546212	ppp1r42
ENSDARG00000057633	0	0	0	0	4.47157	4.33138	4.67108	2.3357	1.71317	1.06552	cxcr4a
ENSDARG00000057630	7.58429	26.3336	0	19.8967	5.04344	4.86866	4.54842	6.73842	7.80584	8.0316	galm
ENSDARG00000013669	2.60082	0.772689	0	0	9.18219	10.0665	10.6054	35.1625	36.1011	36.1323	napba
ENSDARG00000094328	0	2.65821	0	0	0.902316	1.05892	0.686898	1.654	0.93981	1.24236	si:dkey-93n13.1
ENSDARG00000094324	191.92	95.3846	7.9307	21.7968	9.20089	8.71019	8.20714	4.20412	5.06993	4.51919	efemp2a
ENSDARG00000094327	0	0	0	4.90542	0.609486	1.5838	0.689339	0.741016	0.512581	1.15628	SPATA1
ENSDARG00000094326	0	0	0.086975	0	0	0	0	0	0	0	or124-2
ENSDARG00000013667	18.0066	9.32121	22.2616	11.8171	6.09797	5.94066	7.29204	5.21194	5.20075	4.55915	tbck
ENSDARG00000094322	0.144134	0	0	0	0.678274	0.428611	0.464709	0.414439	0.307156	0.482007	CR788303.1
ENSDARG00000052045	21.8152	25.0464	10.9669	18.323	5.78974	6.20832	6.04666	2.71808	2.27732	2.61815	ggt5a
ENSDARG00000102141	0.497688	0.173575	0	2.47558	17.0549	17.1958	14.9764	17.7175	12.7271	15.5338	ptpn12
ENSDARG00000062307	18.5149	12.5046	0	0	5.48467	5.57651	5.89576	3.43378	3.11751	3.22141	ccdc61
ENSDARG00000062304	0	1.03154	0	0.0163468	1.42754	2.17789	1.74239	3.50979	4.25802	3.92893	pdpk1a
ENSDARG00000062305	2.96313	0	0	0	1.82573	2.73182	1.80682	8.39059	6.77134	7.16832	rims3
ENSDARG00000062302	2.42437	3.08802	0	11.8145	10.3276	8.59745	9.11295	8.05337	6.91851	7.40244	znf652
ENSDARG00000027724	0	0.305674	0.0406945	0	0	0.0248219	0.104659	1.84809	1.79304	1.39222	dgkb
ENSDARG00000102147	18.9878	1.99142	22.1563	2.56973	7.84122	8.43206	8.34441	8.67445	8.03481	7.95621	fem1c
ENSDARG00000067777	30.0577	4.14144	9.64863	15.3819	3.13431	3.88848	4.0767	2.74371	3.90124	3.10239	zgc:158640
ENSDARG00000034189	18.8055	34.8549	10.5467	9.88717	12.1313	13.5465	13.229	10.1576	10.4893	10.4551	oxsr1a
ENSDARG00000028731	0	0	0	0	0.273671	0.355579	0.415926	0.598914	0.863095	0.936806	stat4
ENSDARG00000034181	0.0247389	0	0	0	0.376117	0.399357	0.319046	1.36169	1.24418	1.50983	esr2b
ENSDARG00000034187	16.5644	80.412	0	23.9138	55.2371	52.2665	54.3451	144.925	150.516	146.085	calm1b
ENSDARG00000089320	0	0.148342	0	0	0.282274	0.180689	0.355535	0.291191	0.151069	0.296332	ccdc175
ENSDARG00000089327	3.88883	0	0	0	0.0360951	0	0	0.0819178	0	0	BX120005.1
ENSDARG00000089326	0	0	0	0.0903594	2.2522	1.79421	2.22887	1.69757	1.56783	1.55669	arhgap20
ENSDARG00000076448	0	0	0	2.56473	0.203612	0	0.0335838	16.8281	18.8591	18.8103	serpinf2a
ENSDARG00000039082	2.41515	0.601653	1.76216	4.72907	5.27329	4.98337	4.94398	5.90513	5.75131	6.08951	zgc:123010
ENSDARG00000111739	0	0	0	0	0	0	0	0	0	0.604568	RF00001
ENSDARG00000111732	0	0	0	0	0.528046	0	0	0.599201	0	0	RF00001
ENSDARG00000099065	0	1.52866	0	0	0	0	0	0	0	0	BX323051.1
ENSDARG00000111731	1.37413	0.410781	8.2031	0.130193	0.473731	0.33357	0.562587	0.322539	0.390442	0.218823	znf972
ENSDARG00000073665	9.74781	7.09828	1.53789	4.35012	2.12452	1.98719	2.55007	2.54208	2.22899	2.29547	rasa1b
ENSDARG00000025275	0	0	0	0	0.385055	0.486644	0.293127	1.71415	1.3601	1.29976	gbgt1l1
ENSDARG00000029930	0	0	0	0	1.31526	1.24952	0.929735	1.91891	1.84356	2.96535	SPDEF
ENSDARG00000029931	18.7946	9.43121	0.173183	10.8433	15.8122	15.3346	15.4108	13.0401	11.6756	12.6466	atp13a1
ENSDARG00000029936	122.27	85.2865	119.493	45.2358	8.42545	8.09376	7.81042	15.3295	15.0686	15.1486	grtp1a
ENSDARG00000099397	0.2318	0.242529	7.74912	5.68819	2.62914	2.8885	2.43582	1.6504	1.84417	1.87333	cfap410
ENSDARG00000004311	23.2243	10.8129	35.7508	36.6619	9.90743	10.6138	12.1237	7.32392	6.67959	7.64312	ldlrap1a
ENSDARG00000041839	49.485	26.1997	89.741	125.707	8.20112	9.04118	8.8281	10.7905	10.0103	10.4674	tsc22d2
ENSDARG00000004318	13.8708	15.6911	22.1016	4.83734	9.63453	9.26276	10.7816	10.0918	11.3001	12.324	cbwd
ENSDARG00000041835	0	0	0	0	0	0	0	0.130653	0	0	ccl38a.5
ENSDARG00000092225	19.1876	29.2461	33.986	87.744	4.2017	4.26006	3.8753	4.15162	3.76923	5.0171	si:dkeyp-13a3.10
ENSDARG00000092222	0	0	0	0	0.0657225	0	0	0	0.0773822	0	wu:fb64b08
ENSDARG00000041830	3.4431	6.30433	9.64191	0.142721	11.2432	11.7623	11.615	9.1046	9.26342	8.57569	tsn
ENSDARG00000062720	0	1.4276	0	0	2.97177	2.99071	2.92455	7.94073	8.27833	7.65915	pcdh1a
ENSDARG00000033684	0	0	0	0	0.0474832	0.0557242	0.0939825	0	0.0559071	0	oxgr1a.1
ENSDARG00000037307	2.92705	1.05605	0	0.577365	5.31605	5.14531	5.1525	6.46772	6.19464	8.01643	gnpda1
ENSDARG00000033683	0	0	0	4.4782	1365.76	1393.86	1422.25	1257.92	1186.06	1242.09	tpma
ENSDARG00000062727	4.17216	8.28254	10.843	5.03533	6.43057	6.38059	6.19088	8.13594	9.01268	8.40809	cep290
ENSDARG00000113704	0	0	0	0	0	0	0	0	0.113041	0	BX511265.5
ENSDARG00000113707	0	0	0	0	0	0.185747	0	0	0	0	si:ch211-113a14.19
ENSDARG00000113706	0	0	0	0	0	0	0	0.617842	0.320534	0	CR925723.4
ENSDARG00000113701	0	0	20.9735	0	0	0	0	0	0	0	RF00001
ENSDARG00000037309	0	6.98082	0	5.52398	2.6853	2.61058	2.81472	2.88487	2.97461	3.13764	gatb
ENSDARG00000113703	0	0	0	0	0	0	0	0.594079	0.616412	0	RF00001
ENSDARG00000112307	0	0	0	0	0	0	0	0	0	1.21956	RF00001
ENSDARG00000104297	1.53072	0.58239	5.81503	0	6.04474	6.26623	6.48062	1.94346	2.01652	2.21045	CU672227.1
ENSDARG00000104296	0	0	0	0	0.619895	1.22763	0.651814	3.78091	3.14756	3.40026	zgc:165508
ENSDARG00000104295	7.53753	4.55974	0.803686	6.41166	9.08313	9.30365	8.87468	14.5025	13.7711	14.2865	arhgap21a
ENSDARG00000108535	0.00692988	0	0	0	2.00181	1.9312	2.08534	4.26984	4.22951	3.87015	CABZ01072077.1
ENSDARG00000001898	8.73523	7.70335	20.3719	0	2.7826	3.03229	2.86106	2.50144	3.10606	3.19244	manea
ENSDARG00000104291	0	2.46485	0	0	0.194919	0.114374	0.434024	5.41902	6.59811	4.72689	GPR151
ENSDARG00000104290	3.12378	0	0	0	3.29649	3.59871	3.71754	4.17566	3.74592	4.64776	ripk2
ENSDARG00000001897	21.9396	22.8796	2.6137	14.2636	14.1421	11.8751	12.8235	11.6603	10.1095	11.0215	man2b1
ENSDARG00000116356	0	9.73128	0	0	0.217211	0.509818	0	0.985919	0.511491	1.25416	CU607104.1
ENSDARG00000001891	0.091434	0.0956663	0	0	1.45631	1.37243	1.37571	5.183	4.57246	5.75864	syt14b
ENSDARG00000001890	4.59743	4.3752	3.9714	0.579096	23.557	22.9925	22.7342	17.733	17.8123	17.3112	stt3b
ENSDARG00000076466	0.971961	1.90477	0	2.50176	7.72927	6.98656	7.0965	4.22063	3.51132	3.72762	maml1
ENSDARG00000076464	7.16185	3.55617	12.0049	3.019	21.8825	20.5236	20.96	19.7452	21.0049	15.8315	lamtor1
ENSDARG00000076462	496.347	420.929	385.619	271.082	5.33893	6.03975	4.71241	8.0778	8.40977	8.66476	ndnfl
ENSDARG00000112250	0	0.440414	0	2.09378	0	0.715266	0	0	0	0	CT573817.1
ENSDARG00000088301	0	0	0.0284527	0.0203211	0.0591534	0.0694199	0.0146351	0.167811	0.0348238	0	si:dkey-254e13.6
ENSDARG00000112254	0	0	0	0	0.142782	0.335125	0.105977	0.121516	0.252168	0.123662	BX248136.1
ENSDARG00000112308	0	0	0	0	0	0	0	5.56949	0	0	BX537263.2
ENSDARG00000112256	8.69088	0	0	0	2.24471	2.51455	2.62535	3.74359	3.04338	4.35954	rpp25b
ENSDARG00000070575	0	0	0	0	6.51771	6.42098	6.73062	6.43128	7.46867	6.84689	fam131bb
ENSDARG00000020292	0	0	0	9.14608	2.19771	2.10016	1.98852	5.45085	5.54486	4.02436	FAM19A3
ENSDARG00000024537	133.863	92.149	81.7854	9.1932	12.7808	13.6843	13.8508	7.07248	7.44982	8.10841	emilin1a
ENSDARG00000101710	2.4677	1.78999	8.26114	8.9121	33.5242	33.0262	32.5083	20.2389	19.0199	18.4638	arid1aa
ENSDARG00000101713	10.9563	1.0726	0	0	4.24436	4.81769	5.32508	16.0543	16.6305	16.3378	scn2b
ENSDARG00000101715	0.586022	6.09316	54.9462	7.43318	2.96986	2.36502	2.38801	1.38413	1.46738	1.80664	arsg
ENSDARG00000079043	0	0	0	0	0.317375	0	0.0785217	0.270106	0.56052	0.641375	si:dkeyp-75b4.10
ENSDARG00000101717	0	0	0	0	0.150553	0.227162	0.170277	0.219651	0.253231	0.198692	sox17
ENSDARG00000101716	12.1232	1.20167	0	0	17.8309	17.4561	17.0062	18.3466	20.8855	20.0574	bace1
ENSDARG00000101719	0.0228482	0.0239058	0.286433	7.86464	0.578954	0.543548	0.605696	1.7832	1.32438	1.9866	pargl
ENSDARG00000007691	20.5298	18.675	0.201858	3.65224	12.0478	13.2564	12.1307	10.3973	9.44995	10.278	cul1b
ENSDARG00000008184	24.4561	18.8953	32.3426	22.9	12.0937	11.7705	11.3692	9.32957	9.39912	9.13974	mia3
ENSDARG00000059549	2.00585	2.72831	12.2936	14.2478	9.29402	9.71409	8.91029	10.2498	10.7719	10.7661	akap10
ENSDARG00000060768	8.33771	5.38685	21.1081	7.09191	5.41758	6.32242	5.61534	4.84616	4.86842	4.89687	ankib1a
ENSDARG00000086573	1.68817	0	0	0	0.287575	0.253114	0.284595	0.897394	1.01578	0.581152	omga
ENSDARG00000086571	0	0	0	0	6.46993	8.5832	6.68128	9.81561	9.19098	9.33922	kcna7
ENSDARG00000060766	3.32423	1.29026	0	0	9.93718	12.6185	13.0227	10.131	8.72938	9.68228	pxnb
ENSDARG00000060767	15.11	15.8326	3.64424	5.17238	20.4258	19.1767	19.6979	18.7338	18.4364	16.8495	smg7
ENSDARG00000113572	0	0	0	0	5.10892	5.95782	5.67205	3.60507	4.73893	3.87943	si:dkey-102c8.3
ENSDARG00000098294	0	0	0	0	1.56781	1.73356	1.69506	0.61702	0.8963	0.533727	col5a3a
ENSDARG00000094509	0	0	0	0	0	0.0772119	0.0651114	0	0.0774653	0	CR354538.1
ENSDARG00000054290	40.5888	58.1421	56.6157	46.6076	55.0137	51.057	54.9206	38.2939	37.8294	38.7813	acin1a
ENSDARG00000054292	5.87624	14.6875	0	15.2101	7.2086	6.51812	7.01696	6.57078	6.1221	7.68754	si:ch211-14a17.11
ENSDARG00000091757	0	0	0.05827	0	3.18003	2.22139	2.81739	2.64626	3.03101	2.57057	adgrf6
ENSDARG00000091756	2.43724	33.7336	0	2.42464	73.0755	68.9852	68.0028	17.5055	16.8874	16.5047	insm1a
ENSDARG00000091754	0.418271	0.0972516	0.258942	0.0693517	0.790692	0.631776	0.732553	1.04996	1.10924	1.18506	CT573476.1
ENSDARG00000094501	9.5064	1.65774	0	0	2.29413	3.49998	1.58926	0.520654	0.270113	0.529846	BX323457.2
ENSDARG00000094503	0	0	0	0	0.967668	0.794929	0.861878	3.40399	1.93688	2.57013	AL954767.1
ENSDARG00000094502	0	0	0	0	0.158482	0.0929939	0	0	0	0.0915064	CR376748.1
ENSDARG00000062187	2.07963	6.73427	0	0	6.15583	6.16183	6.93136	1.26514	1.45856	1.02338	kif14
ENSDARG00000062181	10.2741	2.84932	0.172423	6.34198	8.11036	9.7283	7.98198	6.81344	7.49164	7.39944	bmt2
ENSDARG00000062182	3.23092	2.47901	0	0.0428563	0	0	0	1.76953	2.57047	2.0889	slc22a7b.3
ENSDARG00000079753	6.74379	10.1238	2.54127	3.66237	7.26455	6.6985	6.90918	5.45995	4.0545	4.52134	kiz
ENSDARG00000098884	0	0	0	0	0.0656521	0.0770464	0	0	0	0	BX649355.1
ENSDARG00000038681	0	0	0	0	0	0	0	0.0705657	0.292874	0.646305	MFAP4
ENSDARG00000038682	0	0	0	0	0.0438778	0.154479	0	0.0497903	0.051662	0.101339	zgc:171687
ENSDARG00000038683	0	0	0	0	0.0282144	0	0	0.128065	0.132879	0.0325815	si:zfos-2330d3.1
ENSDARG00000095872	0	0	0	0	0.189639	0	0	0	0.223282	0	CR352226.3
ENSDARG00000095873	0	0	0	0	2.68378	2.03796	2.81221	1.97057	0.743507	2.36997	CU993818.1
ENSDARG00000038686	0.166476	0.0387072	0.103062	0.0552054	1.2856	1.2887	1.04698	1.36765	1.3087	1.79388	si:ch211-134m17.9
ENSDARG00000038687	2.15034	1.36675	5.54264	5.43805	6.11079	5.51511	5.7307	6.50496	6.26983	6.41819	nfkb2
ENSDARG00000104873	0	0	0	0	0	0.0841736	0	0	0	0.0828272	CU929568.2
ENSDARG00000070666	0	0	3.00225	0	0.0793438	0.0310381	0.0261739	1.83072	2.77146	2.5655	rhol
ENSDARG00000104870	0	0	0.0494342	2.08306	0.0513871	0.150764	0.0254273	0.174934	0.0907553	0.118682	FP016239.1
ENSDARG00000098889	0.146463	0	5.98436	0	0.67156	0.912553	0.76954	3.04821	2.20564	2.40816	si:zfos-128g4.2
ENSDARG00000104875	0	3.69592	0	1.24696	1.60867	1.4038	1.26544	2.15309	1.74837	1.42898	bspry
ENSDARG00000095879	5.08734	7.21618	5.13637	5.02709	13.6695	15.2877	14.1884	11.9492	13.2715	12.9023	wdr46
ENSDARG00000018985	20.9334	20.2964	25.4724	45.705	9.40738	10.1182	9.49953	15.719	15.385	14.2929	castor2
ENSDARG00000030335	9.59702	6.06727	15.458	0	5.11482	4.11678	4.65867	2.85066	3.18432	3.52823	zc3h10
ENSDARG00000069752	6.54346	6.88058	4.60285	2.34347	5.82689	7.95008	6.79793	34.4311	39.1836	38.0752	ckba
ENSDARG00000090577	0	0	0	0.130294	0.0948195	0.222552	0.281511	0.215193	0.223282	0.437984	rassf11
ENSDARG00000090570	0.294114	0.478689	0.50072	0.0650211	0.26025	0.388714	0.374623	0.18793	0.0278564	0.0819635	naa40
ENSDARG00000018980	8.53831	15.8154	127.639	32.6763	3.99286	4.13048	4.71251	4.90008	4.84051	4.84997	zgc:91890
ENSDARG00000090572	0	0.256589	0	0	1.24282	0.41672	1.75706	0.402941	0.209044	0	AL732515.1
ENSDARG00000069758	0	0	0	0	0.13407	0.236009	0.315118	0.133119	0.236783	0.309645	si:dkey-189g17.2
ENSDARG00000058791	0	0	0	0	0	0.0671188	0	0	0	0.0660452	zgc:171887
ENSDARG00000051754	8.06708	4.27122	0	4.48763	2.02438	2.11911	1.98246	1.54478	1.26235	1.48246	rpgrip1l
ENSDARG00000018989	57.454	82.259	1.37036	25.2509	70.8789	72.553	68.9765	40.5959	42.2179	41.9002	hspa4b
ENSDARG00000014651	0	0	0	0	11.2715	9.21936	10.8167	14.2115	13.8074	12.4903	svilb
ENSDARG00000043131	0	0	0	0	0.0401661	0.0942745	0.159	0.501364	0.756671	1.02043	BX664625.1
ENSDARG00000014652	3.18719	0.216306	0	0	2.51948	2.62009	2.54275	3.31189	3.11331	3.31275	ankrd13b
ENSDARG00000014655	7.25122	5.69016	3.48335	2.18263	2.61813	2.76448	3.23708	2.84872	2.85279	2.89902	itpr1a
ENSDARG00000043135	0	0.289292	0	0	0.200174	0.058729	0.247626	0.397509	1.11951	0.404527	pomca
ENSDARG00000014657	0	0	0	0	0.120637	0.141574	0.0596935	0.171116	0.142039	0.243792	zgc:171731
ENSDARG00000043137	9.6967	27.3524	0.0360181	0	9.67848	8.78781	9.74494	1.5295	1.65312	1.57812	cdca8
ENSDARG00000087765	0	0	0	0	129.208	111.648	132.766	186.206	179.563	140.818	crygm2d10
ENSDARG00000087764	0	0	0	0	0	0.0872382	0	0.337414	0.262573	0.429214	ponzr10
ENSDARG00000087767	0	0	0	0	0	0.0546233	0	0.422537	0	0.0537496	CABZ01074298.1
ENSDARG00000087762	0	0	0	0	9.84752	8.58794	9.11963	13.2248	11.9137	11.4761	rab27b
ENSDARG00000031683	0	0	0	0	0.504736	0.126929	0.677902	4.05016	4.28731	3.95513	fosab
ENSDARG00000031681	69.5032	84.765	142.567	49.8561	30.423	31.3276	27.5032	47.5351	49.5434	47.7231	atp6v0b
ENSDARG00000031680	9.59775	26.4802	0	14.7176	11.3744	11.7903	10.4243	6.98086	6.09686	6.08194	ercc1
ENSDARG00000085170	0	0	0	0	0	0	0	0	0.546365	0	RF00001
ENSDARG00000115706	0	0	2.48345	0	0	0	0	0	0	0	pimr76
ENSDARG00000056745	3.60467	1.2702	0	0	13.684	13.3613	14.3451	30.6722	32.0322	32.822	necab2
ENSDARG00000056744	0	0	0	0	1.23883	1.13076	0.544888	680	681.657	596.315	ela2
ENSDARG00000098239	0	0	0	0	13.3034	12.078	12.5177	14.5909	13.9369	15.0602	zgc:85932
ENSDARG00000071774	53.2648	108.234	0	0	49.7269	51.4876	53.2728	20.8864	25.2954	26.0637	eef1e1
ENSDARG00000056741	14.5913	30.1828	2.38502	8.03557	15.5222	16.8563	14.6146	9.32676	8.78895	10.1761	senp3b
ENSDARG00000056740	102.929	81.9399	20.5606	26.5344	116.462	116.972	111.371	44.1491	46.5846	46.2189	tmeff1b
ENSDARG00000056743	0	0	0	0.0241036	48.1853	48.6433	51.9912	32.7233	28.7283	32.815	cavin4b
ENSDARG00000023526	0	0	0	0	0.670657	0.983818	0.636054	1.07812	1.11865	0.871273	ggt1a
ENSDARG00000105266	0.14978	0.0979456	0.365107	0.0372515	0.298202	0.2227	0.187799	0.338385	0.207471	0.500886	si:dkey-16p6.1
ENSDARG00000109466	0	0.285789	0	0	1.23594	0.812252	0.587106	0.841492	1.04775	1.08471	si:dkeyp-77c4.5
ENSDARG00000030087	17.2449	18.2342	30.4531	7.08552	24.0254	22.3433	23.3091	20.7257	22.2387	24.1234	nfkbib
ENSDARG00000014927	0	0	0	0	1.41181	1.09201	2.00051	3.75026	3.02232	4.22406	uts1
ENSDARG00000063230	52.0964	63.6098	154.758	140.794	5.90221	6.63092	6.48214	4.98231	5.00011	5.48587	bmp7b
ENSDARG00000063233	0.29186	6.10739	0	0.516181	9.97803	8.43104	9.08468	4.66223	4.53343	4.36499	baz1a
ENSDARG00000014386	0	3.08397	0	0	7.45951	7.6	8.55751	8.44363	7.16614	7.84272	galnt6
ENSDARG00000014929	0.215468	0	0	0	0.311987	0.610223	0.463131	0.413031	0.183668	0.360277	p2ry11
ENSDARG00000018159	6.37207	6.21116	0.986202	2.27559	5.30324	4.99743	5.93115	5.52568	5.64055	6.0558	ano10b
ENSDARG00000098293	0	6.01858	0	0	3.29692	4.17458	4.63656	3.24892	4.29044	4.80914	si:dkey-27i16.2
ENSDARG00000100990	20.8318	43.8897	0	9.8316	28.7736	27.9684	28.7302	18.1069	17.5149	17.6539	nme3
ENSDARG00000018153	5.59701	7.70116	11.6943	21.9673	1.60974	1.4657	1.4832	3.99974	5.16311	5.83311	nt5c1ba
ENSDARG00000100994	0	0	0	0	0.765667	0	1.51547	0.868841	0	0	dre-mir-725
ENSDARG00000100995	0	0.395782	0	0	0.502077	0.696345	0.858238	0.310763	0.268704	0.368958	si:dkey-16b10.1
ENSDARG00000061345	27.7941	16.456	2.39147	2.04243	23.0776	23.941	24.4815	18.701	19.2812	18.5594	wwp2
ENSDARG00000102848	0	0.0850367	0	0	0.235364	0.138106	0.349388	0.267079	0.0692797	0.611537	BX927336.3
ENSDARG00000007990	0	0	0	0	0.749681	0.828041	0.741914	0.80066	1.14229	0.712946	wt1b
ENSDARG00000090634	0	0.18885	11.4394	1.30183	5.3903	5.44404	6.01338	6.33906	6.38504	5.58331	smim29
ENSDARG00000007996	8.84349	9.75963	4.72275	1.92743	21.4698	19.7931	21.7175	13.2468	12.6127	11.8479	pou2f1b
ENSDARG00000102843	2.17173	9.75176	7.18451	0.0900212	4.58581	4.9973	4.3438	2.23018	1.31128	2.49651	CT978957.1
ENSDARG00000042072	4.11002	1.96624	15.6118	2.07129	1.43884	1.42436	1.49174	1.55497	1.27922	1.27724	fbxl17
ENSDARG00000102845	0.0734435	1.38318	0.204603	0	14.1967	15.4127	14.4706	8.20572	9.20284	9.51722	dclk2b
ENSDARG00000102846	1.75655	0.568859	0	0	0.99919	1.67007	1.46827	0.962038	1.10515	1.01399	trmt13
ENSDARG00000006029	19.6111	35.7256	22.89	0	14.2822	14.0607	15.3005	39.3545	42.3206	40.6974	lta4h
ENSDARG00000077988	6.1351	4.22634	0.541466	6.17066	4.4539	3.84838	4.26244	2.94358	2.82372	2.81186	abcc10
ENSDARG00000117270	0	0	0	0	0.104886	0	0.103799	0	0	0.363362	BX649558.1
ENSDARG00000077982	0	0	0	0	2.36182	2.71148	3.09953	4.95232	4.05034	4.89153	elf3
ENSDARG00000053215	0	0	0	0	2.69762	2.64302	2.30229	8.17237	7.86766	7.68791	me1
ENSDARG00000053217	10.9912	16.0465	2.49232	5.08579	93.5456	106.523	104.755	128.62	133.782	140.828	cox7a2a
ENSDARG00000006025	0.0171477	0	0	0	3.16571	3.32177	3.44006	8.42427	9.10638	8.84539	tp53i11b
ENSDARG00000077987	10.051	3.76247	0	0.0222201	4.60856	3.87128	4.94488	3.74326	3.59839	3.24915	zfat
ENSDARG00000077985	0	0	0	0	0	0	0.0585123	0.268368	0	0.0682765	kiss2
ENSDARG00000045482	6.79361	7.71302	0	4.985	8.65082	8.80132	9.42421	12.3102	13.6765	14.7833	stk38l
ENSDARG00000045483	0.507303	1.41543	0	0	7.34551	6.08215	5.77514	24.4039	20.5646	20.9706	lrtm2a
ENSDARG00000045481	0	0	0	0	1.45784	1.91045	1.29846	2.48142	2.74635	2.86193	gsap
ENSDARG00000045486	2.2786	2.97032	0	0	7.65329	6.9504	6.58376	6.50576	7.67371	7.49504	pawr
ENSDARG00000045487	4.03202	5.48769	1.73512	4.92431	206.472	212.756	211.473	198.504	201.132	199.652	rps16
ENSDARG00000045484	8.68964	15.7066	0.471115	24.2519	6.29109	5.92404	5.98358	4.10375	4.30237	4.15445	dcp1b
ENSDARG00000045485	0	2.63305	35.5446	18.1759	7.32417	8.25322	8.58255	10.9988	11.9271	12.6236	rassf8b
ENSDARG00000035131	25.8262	25.989	9.31811	4.964	24.5728	25.2969	23.3753	16.1268	19.1635	19.8497	surf4l
ENSDARG00000093517	0	0	0	0	0	0	0	0.611501	0	0	BX323812.2
ENSDARG00000035133	6.48926	10.298	3.1046	2.13883	1.31375	1.4412	1.41319	2.16324	1.81582	2.19319	pho
ENSDARG00000035132	0	0	0	0.0121897	4.03625	3.87269	4.52117	3.57351	3.98985	3.15514	rgs3b
ENSDARG00000060184	0.282415	2.24078	0.016391	3.39489	9.53304	8.93804	9.60289	5.38464	5.95819	5.20425	pkn1a
ENSDARG00000035137	0	0	0	0	0.111981	0.481857	0.0738802	0.12707	0.351591	0.172418	ehd2a
ENSDARG00000035136	185.701	159.28	72.8835	76.4109	174.969	181.514	174.005	163.752	164.522	168.789	selenow1
ENSDARG00000068344	10.8333	6.27625	23.8197	5.25505	4.53729	4.25981	5.13175	7.13461	6.63964	7.41028	mmab
ENSDARG00000015869	1.74665	0.823379	0.0534715	0	3.47399	3.48984	3.68553	7.19041	6.59356	7.3655	slc22a16
ENSDARG00000015866	0	0	0	13.3681	1725.18	1808.95	1753.84	1786.68	1928.51	1935.28	apoa2
ENSDARG00000015860	0.346466	0	0	0.0689351	5.64374	7.03536	5.73421	7.79893	8.00351	7.76283	mtmr9
ENSDARG00000015863	29.3466	17.583	0	11.6229	12.0462	10.7497	11.6437	5.98181	5.78189	6.24945	socs6b
ENSDARG00000015862	5.18816	3.3405	6.782	6.11422	720.074	742.239	702.32	793.366	736.987	766.802	rpl5b
ENSDARG00000110341	0	0	0	0	1.23086	1.9543	1.28976	9.03759	14.1512	12.7088	hsd11b1lb
ENSDARG00000110346	5.2238	4.88	0	8.39842	7.73265	6.10263	5.91484	5.90084	5.44678	4.67924	LO018557.1
ENSDARG00000038076	33.0801	34.7041	27.301	52.2312	66.7752	68.2675	68.9427	105.281	116.42	110.847	romo1
ENSDARG00000038075	170.658	115.715	122.218	92.7058	85.7428	85.8335	82.49	103.126	96.172	98.6696	cyc1
ENSDARG00000038074	16.5219	24.689	0	1.49046	16.1796	15.6286	15.4752	7.96615	7.66255	8.1416	ergic3
ENSDARG00000038072	0	0	0	0	0.0705684	0.165632	0.116395	0.0266925	0.0276959	0.0543275	ptx4
ENSDARG00000063553	2.45469	7.46767	2.36	4.5655	6.08477	5.73533	5.72542	5.49088	5.07184	5.6882	rlf
ENSDARG00000028982	53.9542	57.6153	98.1274	18.8903	24.3717	24.2918	22.4672	22.664	22.3136	24.0393	pcca
ENSDARG00000045959	0	0	0	0	0.797867	1.15036	1.06032	0.853643	0.832053	0.737091	csf3r
ENSDARG00000069529	3.31698	0	0	23.051	3.34109	3.18578	4.20198	5.33152	5.94172	5.26489	zgc:153981
ENSDARG00000069527	25.0764	27.5924	38.3936	58.8622	22.6184	21.5257	21.1961	29.7949	27.8235	28.8049	ube2g1b
ENSDARG00000045955	0	0	0	0	1.26203	1.21658	1.56119	1.53438	1.48592	1.40532	prlrb
ENSDARG00000045956	0	0	0	0	6.10093	5.48235	5.4857	2.13625	2.3397	1.89216	kcnk10b
ENSDARG00000045957	0	0	0	0	0	0.216031	0.227719	0.0522218	0.379295	0.0531438	gpr65
ENSDARG00000045951	8.08633	16.2632	12.4317	0.238357	15.3079	14.7076	15.0635	6.88922	6.79078	6.38488	kat5b
ENSDARG00000069521	109.59	118.556	32.8256	74.9155	44.3205	43.7327	41.6397	40.3215	41.1576	42.7369	vps29
ENSDARG00000116023	0	6.50565	0	0	0.401925	0.849027	0.636417	0.0912169	0	0.185655	CR318589.2
ENSDARG00000099569	4.12717	0.863641	11.2102	0.615877	6.42413	8.06506	8.27963	6.27261	7.73973	7.41849	CU856423.1
ENSDARG00000096398	0	2.05514	0	0	0.526684	0.540832	0.37789	1.9872	2.27895	1.91585	si:ch211-276a17.5
ENSDARG00000099560	1.93387	0.505847	9.61176	0	2.60923	2.16586	2.70816	4.47735	4.12115	5.21781	lyrm5a
ENSDARG00000099561	0	0.198929	0	0	0.183531	0.323075	0.136222	0.156196	0.162068	0.105969	BX088603.1
ENSDARG00000099562	0.222357	0.697949	0	0	0.160981	0	0.0796567	0.27401	0.379081	0.464747	lygl2
ENSDARG00000099563	4.32274	9.11472	0.781385	14.2143	5.75744	5.27077	4.8703	20.5757	21.2366	21.3252	inpp5ka
ENSDARG00000096397	0	0	0	0	0.101497	0.119112	0.100445	0.0575868	0.0597516	0	BX511272.1
ENSDARG00000096395	0	0	0	0	0	0	0.167455	0	0	0	ighv11-1
ENSDARG00000092488	0	1.66106	7.28256	0.16625	2.38515	2.73826	2.74529	3.43222	3.16442	2.87409	khnyn
ENSDARG00000092489	12.2054	0	0	0	0.555167	0.434346	0.412061	0.839967	0.871543	0.587673	si:ch73-103b9.2
ENSDARG00000063559	7.03494	1.17769	22.734	0	6.24757	4.70196	3.96508	5.00884	4.39757	4.3915	pigx
ENSDARG00000092482	0	5.39906	0	0	1.40557	1.69293	1.39101	1.51103	1.43718	1.45228	si:dkeyp-110g5.4
ENSDARG00000092483	14.6093	3.05711	0	4.73929	4.13874	5.28878	4.86952	2.03512	2.27406	2.38968	iqcc
ENSDARG00000092480	0	0	0	0	0	0.29643	0.124987	0	0.297403	0	vegfbb
ENSDARG00000116130	0	1.53953	0	0	0	0	0	0	0	0	RF00001
ENSDARG00000071116	0	0	0	0	4.07485	4.38356	3.79998	4.53502	4.33644	4.70558	eepd1
ENSDARG00000103719	0	0	0	0	0.191616	0	0.126421	0.144958	0.300814	0.147517	AL772298.2
ENSDARG00000103718	30.904	48.6847	0	27.6699	32.8852	32.4495	33.7142	30.5621	29.7229	31.4917	chmp5b
ENSDARG00000071113	1.03203	0.708618	0.0449231	0.378594	9.1761	8.97115	9.96833	18.2604	17.8307	17.2023	xirp2a
ENSDARG00000045228	16.3755	28.9638	18.3876	14.0191	16.8558	16.4212	15.3642	16.8392	17.947	15.5066	stub1
ENSDARG00000103713	250.811	173.811	163.246	111.092	15.2539	17.5061	16.527	14.9265	14.9745	14.458	cd248a
ENSDARG00000103712	4.06013	0.326775	0	0.0310704	7.77821	8.30557	8.25704	6.90198	6.84197	7.57216	plpp7a
ENSDARG00000045224	0	0	0.125641	0	1.69785	1.45608	2.13264	1.70434	1.92218	1.73443	glipr1a
ENSDARG00000103717	0	7.20538	0	0	0.237416	1.20736	0.861507	0.359211	0.0931785	0.274165	CT978957.2
ENSDARG00000103715	0.410271	0	0	0	0.0330029	0	0.0653219	0.03745	0.0388579	0.0762225	BX510949.1
ENSDARG00000103714	27.5155	29.05	31.8698	3.50432	12.1015	11.689	11.8928	9.89646	10.5093	11.1547	rab6a
ENSDARG00000083738	0	0	0	0.31174	0	0	0.673542	0	0.534224	0.261979	RF00231
ENSDARG00000091428	0	0	0	0.0371283	0.945685	0.570762	0.909147	1.59434	2.41779	1.8097	si:ch211-176g13.8
ENSDARG00000021163	3.33619	10.4719	0.809004	1.85432	11.7735	11.4873	12.4934	8.07811	9.29134	9.19187	thrb
ENSDARG00000058237	4.26916	0.0312362	0	0	6.41928	6.41733	5.60413	5.73913	6.10757	5.19152	ssbp3a
ENSDARG00000091280	46.022	38.5219	28.6166	18.0207	17.0593	14.2642	17.5684	8.89257	8.59919	10.2808	si:ch211-66k16.27
ENSDARG00000036704	32.1452	17.7613	5.91143	8.80324	13.3358	12.9653	14.621	15.8747	16.3175	16.2304	tmem18
ENSDARG00000058232	4.80428	8.24845	12.2612	0.801923	19.3868	17.6971	17.95	14.6882	13.7149	13.3031	fbrsl1
ENSDARG00000058231	17.4826	28.5184	18.382	11.1961	23.5504	26.2493	23.2622	26.6225	25.6784	25.1334	nt5c2b
ENSDARG00000058230	34.9824	30.2247	41.0922	29.0612	33.0027	30.7638	32.2473	25.7171	26.899	28.0104	rps6kb1b
ENSDARG00000096064	0	0	0	0	0	0.143769	0	0	0	0	si:dkeyp-100h4.4
ENSDARG00000096065	0	0	0.130946	0	0	0	0	0	0	0	si:dkey-156k2.7
ENSDARG00000096063	0	4.63693	0	0	0.145841	0	0.14433	0.49648	0	0.336831	si:dkey-191j3.1
ENSDARG00000075580	0.078631	2.46812	16.7576	5.28017	8.39672	9.6202	9.35196	5.9753	5.1275	4.93038	lrch2
ENSDARG00000087229	13.8907	17.5135	7.97151	13.0972	13.5967	12.3498	12.8976	12.7139	11.9093	14.5332	exoc7
ENSDARG00000075584	14.9002	20.6062	9.8864	46.1999	5.44474	4.91209	6.49968	10.735	11.0584	10.6102	itfg1
ENSDARG00000092954	70.4305	35.9006	58.3596	40.2434	27.3908	28.3087	25.619	23.2927	26.7083	24.6853	mrpl34
ENSDARG00000092956	0	0	0	0	0	0.0323949	0	0	0	0	si:dkeyp-27c8.1
ENSDARG00000116684	0	0	0	0	1.6555	0.647606	0.546115	2.50477	0.649731	0.637247	BX470211.2
ENSDARG00000087224	0	0.32035	0	0	0.738883	0.997188	0.658105	5.11453	4.61082	6.10074	si:ch73-380n15.2
ENSDARG00000087225	0	0	0	0	0.351829	0.206445	0.243728	0.519009	0.248547	0.325029	si:ch73-361p23.3
ENSDARG00000087226	13.0254	38.5426	0	10.1524	16.8184	17.2423	16.7691	9.93643	9.76473	10.8168	kbtbd2
ENSDARG00000087227	0	0	0	0	0.122323	0.21533	0.45396	1.38806	1.08018	1.30663	oit3
ENSDARG00000037838	4.27262	0.537881	3.13485	11.5356	11.2731	11.1136	12.4986	14.6504	15.1914	15.0714	unkl
ENSDARG00000112568	0.723136	0	30.2183	0	0	0	0	0	0	0	RF00001
ENSDARG00000090889	0	0	0	0	0.217211	0.318636	0.2687	0.369719	0.255745	0.501663	si:ch211-132p1.3
ENSDARG00000037833	0	0	0	0	1.34412	1.35206	1.33019	1.04588	1.49214	0.709562	mitfb
ENSDARG00000090886	0	0	0	0	0.159265	0.224288	0.220661	0.506033	0.975104	0.588534	zmp:0000001301
ENSDARG00000037836	0	0	0	0	0.079524	0.0466629	0.03935	0.699359	0.772465	0.619874	igfals
ENSDARG00000037837	1.52152	0.518726	0.0238131	0	8.88663	9.54293	8.97829	7.09258	7.62151	7.58941	ogfr
ENSDARG00000090882	0	0	0	0	0	0	0.010729	0.0615109	0.102117	0.187791	si:rp71-36a1.5
ENSDARG00000037835	15.5726	11.1616	3.58677	2.07375	15.269	12.9183	13.793	9.87205	11.811	9.43126	polr3k
ENSDARG00000117370	0	0	0	0	0	0	0	0.0622267	0	0	CABZ01113830.1
ENSDARG00000021838	67.1622	29.0514	41.1062	48.0144	938.482	1003.91	999.168	961.517	926.41	982.139	rps23
ENSDARG00000117372	0	0	0	0	0.0687468	0	0	0	0.121414	0	AL929378.1
ENSDARG00000117373	0	0	0	0.0167236	0.121704	0.0714129	0.096354	0.290016	0.286589	0.40757	CABZ01100278.1
ENSDARG00000078608	0	0.220207	0	0	0	0.178817	0	0	0	0	CT573423.1
ENSDARG00000116511	0	0	0	0	0.336161	0.225431	0.213865	0.363294	0.141357	0.231068	npas4l
ENSDARG00000117376	0.610293	0.85139	0	0.769044	1.72317	2.22964	2.2446	1.43727	2.11557	1.85382	CABZ01074913.1
ENSDARG00000039309	0	0	0	0	1.52607	0.741075	1.56234	2.62742	1.61093	2.06613	hook2
ENSDARG00000078604	3.77407	3.94876	0	13.0823	9.70192	9.36913	9.92884	13.3346	13.2453	13.7549	tbc1d10b
ENSDARG00000078605	13.6392	0	5.05602	19.981	0.939664	0.85977	1.05602	1.33737	1.08762	1.04833	ptger1a
ENSDARG00000021833	14.6437	12.658	6.99795	20.3168	13.5049	12.8054	13.1068	16.4445	17.2931	17.3375	ahr2
ENSDARG00000074184	2.19721	2.29891	0	0.129426	14.0235	14.3572	14.5928	10.7711	11.0528	10.5866	arhgap32b
ENSDARG00000039302	27.3118	22.0682	15.495	30.0663	12.1237	11.5516	10.484	7.27173	7.71502	6.4001	terfa
ENSDARG00000074182	0	0	0	0	0.14949	0.0438586	0.110956	0.424083	0.484028	0.0863142	CU464066.1
ENSDARG00000078602	0	0	0	0	0.0917654	0.0538459	0.0454073	0.312392	0.21609	0.105969	ptger1c
ENSDARG00000078603	0	0	0	0	0.279878	0.0703828	0.23741	1.5199	1.71827	1.08503	myo1hb
ENSDARG00000101813	65.3616	83.0143	78.2303	54.7284	252.813	236.478	241.651	189.131	184.427	182.048	nap1l1
ENSDARG00000100693	5.28471	9.46729	2.5854	5.09071	3.36875	3.03351	3.17685	4.2992	4.05429	3.95484	ddr2a
ENSDARG00000100385	5.99686	2.86971	18.0014	1.61865	3.46654	3.04126	3.26409	3.89546	4.24003	3.84764	slc25a19
ENSDARG00000100384	0	0	0	0	0.0847798	0.198988	0.0839014	0.288611	0.299461	0.244756	CT990567.1
ENSDARG00000100387	0.371899	0	0	0.369977	0	0.157987	0	0.152763	0	0	si:dkey-78o7.3
ENSDARG00000030650	0	0	0	0	0.568037	1.2777	0.796382	0.376005	0.167203	0.655961	r3hdml
ENSDARG00000100381	0	5.85816	0	0	0.112598	0.528561	0.111432	0.638854	0.397722	0.260053	rock2bl
ENSDARG00000030656	6.58824	10.6328	0	2.81274	21.3769	20.5772	19.9132	19.4585	19.5307	20.8279	2024-09-03
ENSDARG00000100383	0	0	0	0	0.130188	0.0954892	0.193258	0.166197	0.229926	0.263093	il10ra
ENSDARG00000044072	1.41012	0	0	0	4.35221	6.30564	4.78569	7.4385	5.44065	6.8873	TATDN3
ENSDARG00000044073	64.5538	15.9369	20.0282	9.25316	29.8081	31.6827	30.3247	26.534	29.1681	27.5732	fuca2
ENSDARG00000044074	34.0785	38.8214	15.9993	0	12.7153	11.9622	12.546	11.2546	11.2869	11.5956	loxl2b
ENSDARG00000100388	0	0	0	0	0	0.0644702	0	0	0.0323409	0	abhd5b
ENSDARG00000099911	8.34535	0	0	4.45486	10.5364	11.7309	10.9376	10.1446	10.2368	9.50122	lrrc8c
ENSDARG00000099910	0	0	0	0	0	0	0	0.0567406	0	0	si:ch211-208f21.3
ENSDARG00000020197	168.4	129.505	100.27	102.478	715.998	731.573	695.219	711.262	705.306	709.115	rpl5a
ENSDARG00000020191	0	0	0	0	0.607745	0.713223	0.856609	3.3437	2.90562	2.61586	ppef1
ENSDARG00000099914	0	0	0.339629	0	0	0	0	0	0	0	BX323064.1
ENSDARG00000099917	0.944889	0.288349	19.4134	0	1.53917	1.6056	1.18473	0.291096	0.369159	0.822876	znf1005
ENSDARG00000099916	0	0	0	0	0.0562474	0.0330047	0.0278323	0.19148	0.397356	0.389722	BX649345.1
ENSDARG00000099919	0	0	0	0	0.276383	0.486526	0.273519	0.940877	1.54572	1.35644	CR407584.1
ENSDARG00000099918	0	13.2379	12.2176	0	10.34	10.7497	10.9559	6.69565	7.93984	7.91707	arl4aa
ENSDARG00000037159	0	0	0	0	0.259328	0.578239	0.179649	1.50079	1.70988	1.79681	oprd1b
ENSDARG00000037158	5.12018	10.5848	23.8693	9.40697	14.3194	15.5065	15.8277	7.70041	8.51785	9.56244	rcc1
ENSDARG00000095022	0	1.0746	0.146441	0	1.6979	1.43604	1.52387	3.1558	2.79878	2.60978	thsd7ba
ENSDARG00000041644	0	0	0	0	0.82646	1.49215	1.35268	9.77502	9.35654	8.51603	si:dkey-194e6.1
ENSDARG00000041645	0	0	0	0.0378121	10.7042	12.0776	10.9609	13.0521	10.5135	10.2956	sb:cb37
ENSDARG00000092035	0.184429	0	0	0	55.0446	55.0395	54.4412	65.5679	66.8143	68.0361	si:ch211-156j16.1
ENSDARG00000095026	0	0	0	0	0.0752498	0.26493	0.297881	0.17078	0.0885997	0.0868974	si:dkey-58f10.14
ENSDARG00000071052	0	0.228996	1.78562	3.95032	3.07851	3.3206	3.22583	0.899022	1.3859	0.993315	si:dkey-150i13.2
ENSDARG00000037153	15.3929	10.1083	7.88353	5.98907	26.3857	26.9834	26.0606	22.2411	21.7866	20.2529	atp6ap1b
ENSDARG00000037155	0	0	0	0	0.0551336	0	0	0.250251	0.324573	0.25467	si:dkey-78k11.9
ENSDARG00000037154	0.067264	0.86799	0	0	1.80181	1.6859	1.73495	4.97336	5.27499	5.21112	hivep3b
ENSDARG00000105730	0	0	0	0	0.0841104	0	0.0208097	0	0.0742741	0.072847	or128-1
ENSDARG00000101722	0.31982	2.43363	5.50782	1.1859	35.4891	33.6201	36.1421	33.6549	30.8308	29.9953	larp1
ENSDARG00000117308	0	0	0.353059	0	0.0367006	0.0861405	0.0363204	2.04066	1.68525	1.90716	zgc:194629
ENSDARG00000037484	23.8038	15.0517	0	9.009	6.6311	6.0673	6.63655	6.41933	4.67568	6.70571	tmem192
ENSDARG00000114583	0	0.0138296	0	0	0	0	0	0	0	0	BX890543.1
ENSDARG00000117035	0	0	3.70213	0	0	0	0	0	0.377593	0	RF00004
ENSDARG00000113944	0	0	0	0	0	0	0	0.193076	0.200334	0	igl3v2
ENSDARG00000105735	0	0	0	0	0.0283843	0.0666212	0.0280902	0.0644182	0.10026	0.0327778	or133-7
ENSDARG00000037958	3.57071	0.865176	0	2.76702	8.16349	10.3467	9.77548	6.97852	6.3758	7.32169	nosip
ENSDARG00000017525	16.5879	34.1099	4.00446	7.4646	9.78222	10.2343	9.84565	5.31401	6.37147	5.26362	ccnt1
ENSDARG00000017522	0	14.6758	5.49868	20.3044	8.39143	8.13515	8.72573	6.46312	7.49363	6.36657	ctdp1
ENSDARG00000013861	51.2437	30.2731	18.2267	10.3494	17.005	17.8502	18.3428	14.6226	16.1422	13.1141	armc1
ENSDARG00000013860	6.24615	10.9581	19.4222	17.3863	6.71458	6.37899	6.37378	7.77486	9.19653	8.6506	ptpmt1
ENSDARG00000075178	49.0064	12.2803	22.5475	12.4512	13.0078	13.6112	12.8132	22.6436	25.3914	23.3689	lpcat3
ENSDARG00000032831	15.9198	2.85421	52.7438	0	7.31032	8.44069	8.22641	8.29538	9.89136	8.64608	htra1a
ENSDARG00000075170	0	0	0	0	1.52722	1.90258	0.953344	3.09277	2.60042	2.95744	zdhhc22
ENSDARG00000075173	7.40667	29.9761	23.6949	46.842	9.95846	8.9207	8.33909	8.92662	8.11742	8.43778	si:ch1073-322p19.1
ENSDARG00000075172	2.11437	4.15634	0	2.70899	2.22655	2.66742	2.41006	12.6329	12.4524	12.2667	fbxo25
ENSDARG00000075177	0	0.231252	0	0	0.768067	0.751142	0.981808	0.544728	0.640566	0.40652	ribc2
ENSDARG00000101969	0	0	0	0	0.285564	0.0558541	0.282605	0.648086	0.896599	0.659529	CABZ01084347.1
ENSDARG00000006924	1.03796	1.98197	0.759048	1.52308	6.70678	6.69127	6.50715	3.91185	3.5944	3.70974	fbxo38
ENSDARG00000101963	16.2456	10.7425	56.1196	14.4808	5.3632	7.17739	5.40075	7.79421	8.30878	7.38855	tmem141
ENSDARG00000101960	1.29472	0	0	2.01604	0.652065	0.621754	0.483982	0.601194	0.287905	0.376497	si:dkeyp-44d3.3
ENSDARG00000101961	14.5035	6.25436	9.18044	13.8186	3.23189	3.02773	2.95132	4.10811	4.98113	4.62913	abhd18
ENSDARG00000101966	0	0	0.589256	0	0	0	0	0	0	0	BX664606.2
ENSDARG00000006921	23.0603	20.8703	11.3607	11.9195	10.5686	10.5033	11.1413	9.2377	10.1143	9.69847	lrp5
ENSDARG00000006923	1.25193	0	0.0270363	0	2.66288	3.0261	2.86475	8.8658	9.15772	9.11158	cacna1ab
ENSDARG00000022045	0	0.0321552	2.39013	5.85489	1.8356	1.92353	2.04044	6.40032	7.16486	6.54758	map1ab
ENSDARG00000022048	0	0	0	0	0	0	0	0.0254047	0	0	tlr4bb
ENSDARG00000075829	0	0	0	0	0.185729	0.174371	0.110283	0.295058	0.349886	0.214477	kiss1
ENSDARG00000096643	0	0	0.719702	0	0	0	0	0	0	0	BX908780.4
ENSDARG00000055159	5.30247	2.1413	0	0	0.707158	0.790371	0.599856	1.14635	1.46699	1.94432	cyp27a1.4
ENSDARG00000055158	0.196891	16.6864	0	0	24.4566	25.1882	24.5861	15.9673	17.6704	16.743	prox1a
ENSDARG00000004789	0	0	0	0	0.200521	0.242244	0.227627	1.94749	2.00681	2.08403	lrp1ba
ENSDARG00000055154	0	0	0	0	2.89191	2.95747	2.78018	10.9386	11.2039	10.114	slc8a4a
ENSDARG00000075821	5.5625	5.55398	8.76801	2.62019	8.03214	7.71546	8.6848	6.95073	6.24984	6.07874	plxnb1a
ENSDARG00000004785	7.58051	16.6559	0.117323	15.8787	37.0752	43.1163	39.4067	23.9764	25.9187	25.1391	cops2
ENSDARG00000004782	3.91119	3.43748	0.043584	0	12.0664	12.4326	12.457	8.91119	9.85073	9.57426	fgfr3
ENSDARG00000075826	0	0	0	0	0.375021	0.348419	0.525775	1.2944	1.78461	1.38943	msh4
ENSDARG00000043899	0	0	0	4.51958	0.384435	0.451157	0.718632	2.22966	1.86084	2.2197	psma6l
ENSDARG00000075824	9.62283	5.51431	0	0	19.2924	17.4585	18.4243	11.2866	11.3575	10.112	virma
ENSDARG00000019353	267.852	272.519	297.104	275.681	196.61	209.434	202.716	243.929	258.022	249.702	sparc
ENSDARG00000101035	0	0	0	3.06072	0	0	0.367386	0.421256	0.437092	0.857387	CU655870.1
ENSDARG00000101036	4.1768	3.66046	30.4822	0.355147	4.29032	3.60938	4.68069	5.22038	6.05566	6.3273	traf2b
ENSDARG00000101037	27.8279	13.9705	0	0	18.9723	18.7662	20.1615	7.99641	8.50976	9.75468	asf1ba
ENSDARG00000019355	5.69393	5.0345	0	0.957382	4.70287	4.90585	4.53922	6.52248	7.04112	6.4365	coa7
ENSDARG00000011166	0	0	0	0	50.6561	47.1237	46.8145	24.1591	26.8337	25.1754	cahz
ENSDARG00000101039	0.307885	0.0644274	0	0	1.15909	1.04635	1.50003	0.910575	0.997295	0.926652	zdhhc15a
ENSDARG00000011163	15.4414	10.3718	6.87988	1.99994	8.14286	8.21619	8.04608	8.81299	9.27724	9.04103	sema3fa
ENSDARG00000003835	44.5563	31.0916	0.0996206	6.99043	26.3679	27.587	28.1188	35.3999	37.127	35.9502	stom
ENSDARG00000117085	0	0	0	0	0.457115	0	0	0	0	0	RF00156
ENSDARG00000060249	5.51581	9.2925	3.21215	0.682039	23.4635	23.5907	23.2651	21.8378	22.5259	20.7644	wdr44
ENSDARG00000060248	0	0	0	0	0.668032	0.86438	0.627207	0.855235	0.847049	0.949456	fgd4b
ENSDARG00000108189	0	0	0	0	0.528046	0	0	0	0	0	RF00001
ENSDARG00000104605	0	0.113637	0	0	4.16743	3.69111	2.8792	2.76601	4.16612	3.72287	si:ch73-299h12.4
ENSDARG00000060246	2.55079	6.07707	9.79492	0	2.59538	2.60652	2.72902	4.20527	4.4515	4.46683	slc16a6b
ENSDARG00000104600	0.0544797	0.0570015	0.0758861	0.0270991	0.138047	0.115718	0.2342	0.156649	0.139318	0.113867	CABZ01070527.1
ENSDARG00000060243	8.136	19.7586	0	0	6.70085	6.78572	5.85598	5.79483	5.56728	5.86594	enox1
ENSDARG00000040513	0	0	0	0	10.0363	10.1891	9.73526	14.0551	13.8801	14.1193	zgc:92313
ENSDARG00000090768	0	0	0	0	0.10194	0.104679	0.0504421	0.0144596	0.0450095	0	zp3.2
ENSDARG00000005786	6.904	1.51833	6.73785	2.14362	3.24732	2.72742	3.49723	1.48118	1.79926	2.20586	ppm1f
ENSDARG00000005780	128.11	63.0179	110.224	50.666	0.868842	1.33827	1.55846	2.09508	1.72628	2.69644	npy8br
ENSDARG00000005783	3.8234	0	0	0	14.498	13.1386	13.9274	7.16842	6.90547	6.74114	ncanb
ENSDARG00000097512	0	0	0	6.49372	1.13055	1.06141	1.43211	1.43684	1.51748	1.56665	BX649529.1
ENSDARG00000005789	28.6778	22.3468	11.8426	26.5691	7.69064	7.41486	7.853	6.50667	7.10323	7.3904	enpp1
ENSDARG00000090764	6.52763	6.55038	0	5.90355	3.34031	3.85702	3.34822	4.88732	4.05937	4.56431	bcas3
ENSDARG00000090767	0	0	0	0	0.516562	0.531767	0.717488	0.473048	0.576193	0.544192	si:ch211-136m16.8
ENSDARG00000074675	9.14228	17.5082	0	7.34912	7.94846	8.47839	7.90997	6.03536	5.07938	5.18651	pan2
ENSDARG00000051986	16.8139	6.35119	15.3394	8.33682	80.5044	84.7093	79.9782	115.978	108.936	115.555	ndufs8a
ENSDARG00000074676	16.7258	22.75	39.3913	7.75652	7.97337	8.24221	7.79858	6.38418	6.60224	7.07775	rprd2b
ENSDARG00000087152	0	5.01548	0	0	1.04113	0.651642	0.721243	1.61462	1.87962	2.24427	sowahd
ENSDARG00000115939	1.54958	0.810652	0	0	0	0.263312	0.222047	0.127303	0.132088	0	FO681393.2
ENSDARG00000101388	0	0.0178582	0	0	0.0494278	0.145016	0.0611446	0.0981543	0.160041	0.0998873	si:ch211-171l17.14
ENSDARG00000051981	0.96045	0	0	0	3.31868	3.56083	3.59709	5.52328	6.17748	5.29231	STX3
ENSDARG00000101387	0	4.55367	0	0	7.43611	6.85316	6.65226	29.2236	24.4358	25.6158	CAMK2N1
ENSDARG00000097514	0	0	0	0	0.109283	0	0.108151	0.093007	0.0965034	0.0315497	CR854989.1
ENSDARG00000101382	0.315697	0.495466	0	0	0.342836	0	1.13095	0.518711	0.269105	0.131967	CR388148.1
ENSDARG00000101383	0	0	0	0	0	0	0.091431	0	0	0	BX088524.4
ENSDARG00000101380	0	0	0	0	0	0.0815631	0.160488	0.157732	0.245492	0.347787	cryabb
ENSDARG00000051989	7.29039	4.71723	22.4478	16.0323	2.08345	2.93405	2.95534	6.38332	7.68628	7.4584	tmem187
ENSDARG00000023318	0	0	0	0	1.10225	1.17528	1.19056	2.96612	3.04054	3.01849	fmn2a
ENSDARG00000027618	0	0	0.824793	0	0.110234	0.21561	0.0969706	0.847819	1.00948	0.693059	grip2b
ENSDARG00000099379	0	2.06134	36.7427	12.6309	17.5915	21.4816	21.2518	15.1064	12.5954	11.2553	ppp4r1l
ENSDARG00000023316	0	0.0118839	0	0	2.59026	2.17129	2.33556	1.25037	1.28769	1.29143	sim1a
ENSDARG00000027612	8.09117	6.59925	3.10602	0.0633809	18.9572	17.4839	17.6653	11.2007	10.6442	12.5703	gatad1
ENSDARG00000027611	21.0854	2.85559	21.6368	5.97334	9.21341	9.28864	9.26321	10.8265	10.1965	10.4178	cavin2a
ENSDARG00000100296	35.3084	4.14551	63.3945	52.6366	4.51848	5.42186	4.77313	7.97908	8.12958	8.53035	pja2
ENSDARG00000081335	0	0	0	0	0	0.60407	0	0	0.606052	0	RF00001
ENSDARG00000028539	12.2507	3.12255	29.3029	7.16295	26.0183	24.452	23.9395	17.5911	17.7899	18.0064	morc2
ENSDARG00000028533	13.1927	14.3094	3.96615	3.86677	21.7921	20.0907	21.3817	18.6541	19.4093	18.1786	macf1a
ENSDARG00000086352	0	0	0	0	0	0	0.0448695	0	0	0.104714	zp2.1
ENSDARG00000012801	4.82641	0	0.291323	0.560172	1.38603	1.33954	1.56763	5.31316	5.66374	5.75667	pfkpb
ENSDARG00000099377	0	0	0	0	0.0137416	0.0322532	0.0135993	0.0623733	0.032359	0.00793432	si:cabz01030277.1
ENSDARG00000009402	0	0	0	0	0.606082	0.573606	0.677196	1.30895	1.93364	2.07711	si:ch211-210b2.2
ENSDARG00000080681	7.05058	3.16154	40.6867	1.00202	0	0	0	0	0	0	dre-mir-730
ENSDARG00000009401	1.60135	4.57292	0	0	33.2025	34.5355	32.0649	18.2003	19.5618	19.0853	vcanb
ENSDARG00000057166	0	6.24951	14.7657	0	0.641521	0.641326	0.681902	1.53682	1.03508	0.987758	lrmda
ENSDARG00000057167	52.0979	42.0149	30.2137	36.902	73.1525	72.7618	73.9655	60.0243	58.3109	58.9025	eif4g2b
ENSDARG00000080685	0	0	0	0	3.62983	0.532476	0	3.60408	3.20534	0.523959	RF00407
ENSDARG00000061576	0	0	0	0	0.11917	0.384595	0.294838	3.44832	3.54287	3.44039	gldn
ENSDARG00000057169	0	0	0	0	0.368241	0.367789	0.503993	2.8628	2.88739	2.56048	abca4a
ENSDARG00000099370	0	0	0	0	0	0.0762293	0.0642829	0.368543	0.458877	0.45006	AL954861.2
ENSDARG00000019636	27.2088	43.8829	19.0982	28.4237	17.294	16.7139	15.7725	9.93461	10.7073	10.6084	yif1a
ENSDARG00000068800	0	0.0759205	0	0	0.105066	0.246601	0.103977	0.0596117	0.0618526	0.181993	BX548044.1
ENSDARG00000099373	3.26212	5.44647	0	4.97147	1.50747	1.29734	0.944837	1.25444	0.887451	1.68277	zgc:158320
ENSDARG00000100691	1.01717	0.684164	0.0506016	1.12034	23.118	24.9079	24.1017	24.0246	24.3394	24.6918	prss35
ENSDARG00000074575	8.20503	2.084	11.9259	0.0147874	3.93864	3.71293	4.06823	7.87635	7.66562	8.26395	ppp1r9alb
ENSDARG00000052536	14.5635	15.5745	2.13899	2.02047	58.9402	56.249	55.5258	19.2284	18.9379	18.9467	tia1
ENSDARG00000052537	23.8247	8.12187	23.5974	15.6392	6.3975	5.76567	6.26125	9.18474	9.7381	9.91833	cptp
ENSDARG00000052535	9.71437	11.7436	0	15.0187	0.332641	0.0557675	0.0940555	0.647081	0.167851	0.274377	ubxn10
ENSDARG00000042663	0	0	0	0	0.0928081	0	0.0918466	0	0	0.107173	si:dkeyp-70f9.7
ENSDARG00000102430	0	0	0	0	0.915322	1.2747	1.17155	2.74207	2.57213	2.28312	opn6a
ENSDARG00000042661	0	0	0	0	0	0.0463769	0.0391089	0	0	0	zgc:110348
ENSDARG00000042660	98.0339	90.5945	62.7021	66.3597	59.4463	65.8147	61.0504	52.4663	54.0718	60.2286	fam32a
ENSDARG00000042667	92.7183	79.0618	48.6001	0.27027	6.99637	9.19987	7.95273	23.1478	23.3233	19.0464	klf2a
ENSDARG00000098135	17.8213	34.6907	21.1951	4.7121	19.1176	20.9264	18.8347	20.6722	22.812	22.8192	stk40
ENSDARG00000102436	7.15601	3.69597	4.53979	7.76348	1.48755	1.57373	1.30534	3.82502	3.46839	3.52868	si:ch211-194b1.1
ENSDARG00000098772	0	0	0	0	0	0.143339	0	0.0692994	0.359522	0.141046	gig2d
ENSDARG00000098771	22.7317	6.93254	0	21.2453	5.53494	6.53887	6.02536	8.83496	7.86371	9.971	cbx8b
ENSDARG00000098776	0.174037	0.0520266	0.311684	0.296808	0.251997	0.337981	0.285013	0.367655	0.211931	0.291003	BX640547.2
ENSDARG00000098777	0	0	0	0	13.1381	12.1434	12.11	18.7831	17.877	18.0739	CU693379.1
ENSDARG00000098774	0	0	0	0	0.77396	0.324388	0.930071	0.501857	0.390542	0.319199	si:zfos-741a10.3
ENSDARG00000070187	7.22512	5.89083	5.56735	1.08964	18.6835	17.1588	19.0957	26.2369	25.9292	26.1057	dyrk1b
ENSDARG00000098779	0.550673	0.905398	1.28754	0	0	0	0.0140908	0	0.0167643	0	BX547930.4
ENSDARG00000089790	8.41451	3.84728	0.190582	1.32712	10.5494	10.5349	9.74164	6.61773	7.05603	6.16263	efna5a
ENSDARG00000035308	14.187	20.991	105.944	25.1388	1.32042	1.39581	1.66584	2.18461	2.50409	2.24646	grb10b
ENSDARG00000026972	0	0	0	0	0	0	0	0	0.0305335	0	si:ch211-119o8.6
ENSDARG00000026979	0	0	0	0.110604	6.11729	7.60405	7.32842	7.0786	8.33978	8.87666	krt1-c5
ENSDARG00000096836	0.0456841	4.58868	0	0	0.231519	0.0776288	0.163658	0.788149	0.389418	0.687484	AL807792.1
ENSDARG00000096835	0	0	0	0	0	0	0.112465	0	0	0	CR450814.1
ENSDARG00000096834	6.31986	10.8008	14.3791	4.74093	3.71554	3.71257	3.19378	2.15629	1.89987	2.16984	si:ch211-155k24.9
ENSDARG00000096833	0	0	0	0	19.0166	13.86	13.4708	15.4461	12.9628	15.2565	CR391963.1
ENSDARG00000096830	0	0	0	0	0	0	0.0313762	0.143907	0.0373293	0.18306	mhc1lja
ENSDARG00000111280	16.954	6.48147	0	5.51401	1.65231	3.60114	3.50397	2.00888	1.25064	2.04435	BX510996.1
ENSDARG00000111286	0	0	0	0	0	0	0.527119	0	0	0.615082	RF00001
ENSDARG00000089794	0	0	0	0	0.0562991	0.13214	0.167147	0.0638854	0	0	si:dkeyp-101e12.1
ENSDARG00000019588	20.5362	8.13805	16.1344	0.222671	15.6374	19.4924	18.0814	15.9058	14.5958	14.2685	chico
ENSDARG00000051819	0	0	0	0	0.702524	0.667413	0.364176	1.02496	1.37859	1.73842	swap70a
ENSDARG00000019585	0.111619	1.69339	0.0777382	2.49844	0.282832	0.331919	0.079972	0.0916982	0.237863	0.233293	gstk2
ENSDARG00000019581	47.4096	35.0352	23.7011	18.6609	18.1215	16.452	16.6202	13.4558	14.672	14.8335	uso1
ENSDARG00000057805	11.263	12.9067	11.3929	2.9346	24.6567	23.6386	25.0256	20.3785	24.6877	22.9803	mrpl28
ENSDARG00000002204	0	0	0	0	4.17369	4.27718	4.36315	17.4102	19.3105	17.7176	hspb11
ENSDARG00000033307	118.25	114.23	88.4319	102.943	12.4678	12.5081	11.5149	15.2978	16.8955	16.8007	igf2b
ENSDARG00000068888	0	0	0	0	1.9332	1.95794	1.91317	5.76973	6.17371	6.14683	klhl41a
ENSDARG00000106188	0	0.756609	0	0	0	0	0	0	0	0	RF00001
ENSDARG00000091560	0	0	0	0	0.331237	0.328921	0.453884	67.1942	68.1902	64.732	slc6a19a.2
ENSDARG00000091561	0	0	0	0.0235572	0.0171434	0.181069	0.186624	0.291802	0.161478	0.138579	si:dkey-156k2.4
ENSDARG00000091563	11.9825	9.38274	1.73861	9.87648	23.5226	23.3469	22.646	14.8133	15.6811	15.9096	snw1
ENSDARG00000008757	45.4062	45.3438	1.75688	27.3037	21.7692	22.2468	20.64	16.4546	16.2561	17.5044	entpd6
ENSDARG00000036820	4.53651	10.0595	27.2004	30.6258	10.3666	10.0245	10.3394	19.524	20.8467	20.1184	mgll
ENSDARG00000036826	10.4751	10.9337	2.98135	1.75354	13.8367	13.3713	13.9279	10.6536	10.6034	11.747	ankrd52a
ENSDARG00000027916	15.0045	4.35728	19.0234	11.576	8.75682	9.80831	8.8416	10.2387	10.6497	9.03701	fntb
ENSDARG00000105800	0	0	1.73849	0.261397	1.37915	2.12081	1.55312	1.34913	0.783915	1.04344	CABZ01015815.5
ENSDARG00000063912	418.837	154.184	670.522	950.391	4117.22	4093.01	4064.54	6960.19	6988.23	7154.71	mt-co3
ENSDARG00000114567	0	0	0	0	0	0	0	0	0.218546	0	BX323555.4
ENSDARG00000053665	10.3709	1.71575	0	0	3.17658	3.38899	4.00103	13.3626	14.5071	13.7097	gabrg2
ENSDARG00000067808	0	0	0	0	0	0	0	0	0.0368148	0.0361074	si:dkeyp-27c8.1
ENSDARG00000053666	0	0	0	0	6.22321	5.93798	6.72526	5.84641	6.39232	6.90924	myb
ENSDARG00000103528	56.5831	11.3922	27.3494	11.5423	16.4118	15.9237	17.9043	5.71895	3.95596	7.01375	FP243383.1
ENSDARG00000016656	0	0	0	6.19655	2.25473	2.20504	2.41731	2.23873	2.54412	3.20041	mgme1
ENSDARG00000067801	0	0	0	0	5.50351	4.94886	5.61154	6.59657	5.75054	5.72259	CABZ01064472.1
ENSDARG00000067806	0	0	0	0	0	0.113741	0	1.15479	1.25526	1.34306	zgc:158432
ENSDARG00000053668	22.6655	35.1157	15.0021	27.8931	35.8387	36.6564	36.0379	27.157	28.7813	27.5942	stag2b
ENSDARG00000016651	1.81842	3.22383	0.0562871	2.57283	15.008	14.5056	14.7077	13.4948	13.6576	13.3192	znf106a
ENSDARG00000067805	29.8375	29.8246	20.4152	21.6299	12.2039	11.8521	11.5278	9.05535	10.1701	9.94097	ggcx
ENSDARG00000112100	0.0476122	0	0	10.5627	4.10194	4.32843	3.85477	14.277	16.9647	15.2455	neto2b
ENSDARG00000116556	0	3.32322	0	0	7.73136	7.47953	7.99171	6.75965	6.7153	7.15081	im:7142702
ENSDARG00000045036	2.59638	5.78036	1.35961	11.3223	13.8647	14.3802	14.0148	14.3698	14.1278	14.3786	cdc42ep4b
ENSDARG00000114158	1.40483	0.254187	0	0.357275	0	0	0.0151358	0.0260327	0	0	CR385053.3
ENSDARG00000115701	0	0	0	0	38.7241	42.8393	46.8535	57.8733	89.4198	40.6459	crygm2d9
ENSDARG00000045039	0	0	0	0	0.954102	1.19434	0.56653	2.09316	1.79739	3.15844	kcnj16
ENSDARG00000045038	0	0	0	0	0.343541	0.322532	0.203989	0.623733	0.849424	0.714089	tekt3
ENSDARG00000094088	0	0	0	0	7.44559	6.75604	7.36844	2.00334	2.80166	1.86143	si:ch211-229n2.7
ENSDARG00000094089	0	0	0	0	0	0	0	0.0194046	0	0	sult3st3
ENSDARG00000017388	72.4839	76.2376	124.482	56.5131	6.24941	6.52513	7.7763	16.8423	20.6135	23.2421	gstt1b
ENSDARG00000094080	0	0	0	0	0.0299089	0.0350997	0	0	0.176075	0.0690766	or103-1
ENSDARG00000094081	0	0	0	0	0.0906115	0.47852	0.313854	0	0.0533433	0.104637	BX323880.1
ENSDARG00000094083	0	0	0	0	0	0	0	0	0.125645	0	si:dkey-223d7.6
ENSDARG00000017386	12.1338	2.50774	14.6062	6.82538	4.72848	5.11641	4.80829	4.25806	4.34151	4.35828	sobpb
ENSDARG00000094085	0	0.0269806	0	0.0769611	0.0933456	0.0219093	0.0923785	0.381326	0.351699	0.107794	CR759846.1
ENSDARG00000094086	0.45816	1.4381	0	0	0.552828	0.389265	0.820651	0.501857	0.650904	0.383039	CR548634.1
ENSDARG00000017385	13.5975	8.16732	4.29666	0	3.46373	3.42306	3.92398	2.63755	2.7367	2.84201	b9d2
ENSDARG00000032651	24.474	42.5274	49.7304	18.4256	20.4108	21.4306	21.0049	14.9435	15.6281	16.2195	ppp1r10
ENSDARG00000032650	12.3098	4.85388	8.38138	7.74527	2.51066	2.59517	2.78083	3.33952	4.09151	3.45608	fuk
ENSDARG00000032653	13.3397	9.14059	15.8851	3.34806	6.60254	6.78545	6.88395	7.96497	7.77388	9.15524	sinhcaf
ENSDARG00000025233	6.47832	10.3706	0	13.2764	5.11226	5.50416	4.92005	2.76752	2.26411	3.19551	lipt1
ENSDARG00000029795	8.35372	17.8539	9.43661	10.4389	16.558	14.6279	16.7879	27.3259	25.3137	28.1916	prxl2b
ENSDARG00000074185	5.61513	0.0441733	239.348	354.026	0.0611311	0.179352	0.151244	1.83827	1.29557	1.65894	pcsk9
ENSDARG00000106506	0	0	0	0	4.7118	9.83033	8.80785	5.34671	8.01335	10.2777	RF00001
ENSDARG00000056509	1.88172	3.40403	0	1.80201	1.71881	1.62864	1.449	1.61813	1.36415	1.63199	pdik1l
ENSDARG00000100476	0	0	0	0.0472068	0.343541	0.201582	0.203989	5.45766	7.24033	5.99041	si:dkeyp-110c7.4
ENSDARG00000056502	77.2562	73.0644	0	0	8.30193	7.24464	6.21461	11.8362	13.5343	11.3077	si:ch73-334d15.4
ENSDARG00000110960	0	0	0	0	0.0149874	0	0.0444963	0	0.0176462	0.0519216	BX769173.1
ENSDARG00000056506	0	0	0	0	0	0	0	0	0	0.0718846	si:ch73-113g13.2
ENSDARG00000056504	4.14004	1.83152	0	2.98533	7.44294	8.35699	8.02278	4.86208	5.99225	5.04085	frg1
ENSDARG00000016855	6.00049	5.65042	1.67165	6.26796	63.2083	71.247	69.4321	27.9754	30.3058	31.6048	sf3b5
ENSDARG00000016854	0	0	0	2.04652	0.840134	1.56855	1.39831	5.85005	4.85597	4.32168	neurod2
ENSDARG00000016856	102.529	73.5485	104.708	137.532	10.1783	10.0616	11.7971	14.7235	15.007	15.5129	pon2
ENSDARG00000058848	0	0.658655	0	0	2.218	2.92386	2.22509	5.37854	4.43596	4.07004	mcoln1b
ENSDARG00000012572	19.6232	0.182773	0.162218	14.9455	8.4313	7.5199	6.96719	5.40559	7.49494	6.96148	polr3f
ENSDARG00000012577	42.6903	48.3091	22.939	31.7217	33.7674	34.2049	32.4277	24.4479	24.4954	23.2162	waca
ENSDARG00000012574	9.91896	12.7963	0	5.3376	13.8243	14.2249	13.9275	7.68536	7.54037	8.35012	slkb
ENSDARG00000105458	0	0	0	0	0.50444	0.591988	0	0.327093	0.169695	0.499302	si:dkeyp-81f3.4
ENSDARG00000105459	0	0	0	0	0.0739775	0	0.146422	0	0	0	CU457819.5
ENSDARG00000094860	0	0	0	0	0.945998	1.02692	0.725552	6.36032	7.12848	7.75621	gpr186
ENSDARG00000105452	26.8784	35.6257	17.0966	10.7562	8.73622	9.51427	8.68523	9.00705	9.80411	9.01619	plxna1a
ENSDARG00000063032	0	5.44266	0	0	0.775359	0.866598	0.694247	2.51383	2.34749	2.55821	dok6
ENSDARG00000063031	0.0381284	5.39557	3.33265	8.9044	13.3811	12.5611	12.4843	8.98207	9.81536	8.52702	rad54l2
ENSDARG00000063030	113.015	113.917	29.9359	25.681	22.3552	19.7288	20.752	14.0537	13.3712	12.9594	mesd
ENSDARG00000063037	0.366552	2.96356	0	0.0331508	1.51988	0.934297	1.28925	2.6007	2.61326	2.36803	lipea
ENSDARG00000063036	8.35055	8.22787	3.60368	8.88077	9.88436	10.5552	10.4885	6.0711	5.79713	6.01768	psd2
ENSDARG00000105454	0	0	0	0	0.80224	0.775331	1.58786	2.03488	1.94469	1.96182	AL928854.1
ENSDARG00000103277	0	0	0	0	1.44602	1.86668	1.5169	15.6539	19.6475	18.4016	cyp24a1
ENSDARG00000115053	0	5.76323	0.306904	0	0.79757	0.748794	1.42075	0.905042	1.31469	1.47363	AL935292.1
ENSDARG00000102608	9.19542	5.32932	20.4686	30.4034	3.32863	4.02123	3.94006	4.777	5.45608	5.76578	zgc:109986
ENSDARG00000086126	10.3771	0	0	0.0608456	2.89293	2.78876	2.7461	1.32315	1.12959	1.31242	trim33l
ENSDARG00000054907	44.9874	29.2849	14.5979	35.6005	47.6518	57.768	51.4618	55.7528	58.3934	64.4303	cox7a2l
ENSDARG00000054906	172.504	128.729	0	16.7437	69.4406	69.6349	70.6722	35.0177	35.3669	36.6795	ier5l
ENSDARG00000054903	9.67386	4.28604	0	13.0408	24.2276	25.2197	22.0575	16.4384	16.0357	14.2786	mta3
ENSDARG00000022944	3.22241	3.17555	0	10.6237	4.06909	3.97942	4.69809	3.87862	4.18412	3.75914	ecd
ENSDARG00000022763	0.858954	1.47062	2.12099	0	5.90769	5.04218	5.09119	4.49055	6.62294	5.71229	hpcal1
ENSDARG00000022767	0	0	0	3.50244	437.168	430.819	421.054	281.046	308.652	284.302	apobb.1
ENSDARG00000022768	3.33637	4.42169	0	4.91912	3.92666	3.86678	4.31502	3.69675	3.98156	3.76201	gid8a
ENSDARG00000026068	35.2386	29.3282	40.2399	46.8369	22.033	24.1558	24.3868	20.8193	21.9433	21.6173	trappc5
ENSDARG00000008131	1.14398	3.09208	0	0	17.0819	13.7289	15.8804	9.31985	9.62957	8.96634	sox1b
ENSDARG00000008133	100.684	38.6784	0	21.1893	3.97835	4.12862	3.57921	3.65631	5.2261	4.40429	foxl1
ENSDARG00000038918	0	0	0	0	0.749919	0.49284	0.979637	5.82064	6.63986	6.65084	drd1b
ENSDARG00000042467	21.1861	15.4592	32.6917	5.61132	16.2147	17.3224	16.717	13.5172	13.0168	13.7098	tlk1a
ENSDARG00000082930	0	21.9073	0	0	0	0	0	0	0	0	RF00090
ENSDARG00000042469	13.1877	3.94233	2.62422	8.51921	81.8365	88.4729	77.6754	106.794	104.53	114.12	ndufa12
ENSDARG00000082938	0	0	0	0	0	0	0	0	0.848473	0	dre-mir-130a
ENSDARG00000117216	0	0	0	0	0.955896	0.854096	1.02124	0.283502	0.230212	0.250876	LO017718.1
ENSDARG00000006456	1308.15	1176.94	664.657	506.4	13.9808	16.9713	16.3005	15.9143	20.422	20.0297	pdgfrl
ENSDARG00000012399	32.4833	46.9005	65.1794	79.1516	33.2555	33.4649	33.8593	28.1262	28.6346	27.3965	adssl
ENSDARG00000012397	15.5343	0.943933	13.9411	14.4724	15.1245	13.1025	13.6347	14.1516	13.3378	14.8964	eya4
ENSDARG00000012395	0	0	0	0	1.4102	1.65495	1.03775	1.55919	1.87325	1.83726	mmp13a
ENSDARG00000090145	0.255032	1.33419	0	0	1.20014	1.24592	1.6902	2.93324	2.77176	3.46476	tmem240b
ENSDARG00000109937	0	0	0	0	0	0.599036	0.404125	0	0.1202	0.235782	CR356242.1
ENSDARG00000012390	0	0	0	0	2.5573	2.51523	2.38618	2.07278	2.43746	3.29063	kcnk5b
ENSDARG00000039067	0	0	0	0	0.1439	0.112583	0	0.272151	0.225905	0.110782	srd5a2b
ENSDARG00000039066	0	0	0	0	29.634	30.5524	29.6021	31.6447	25.775	27.3584	klhl31
ENSDARG00000039065	0	0	0	0	0.194455	0.0855765	0.120275	0.0827467	0.143096	0.0842077	trpc2a
ENSDARG00000039064	0	0	0	0	2.86631	3.01946	2.9483	12.6004	12.7552	10.79	st3gal7
ENSDARG00000039063	0.133344	8.16172	0	1.59186	4.00633	3.39878	3.10498	2.30048	1.25031	2.11813	CR847936.1
ENSDARG00000039062	0	0.343824	0	0	4.64714	5.08141	4.42633	3.41957	4.01498	3.26016	morn4
ENSDARG00000098966	0	0	0	0	0	0.116948	0	0.527712	0.234664	0.49867	CABZ01064972.1
ENSDARG00000102221	0	3.92606	0	4.71066	4.26898	4.1749	3.32859	4.84422	6.01636	4.85506	HACD4
ENSDARG00000004712	0	0	0	0	3.69188	3.76193	3.65362	2.883	2.87452	2.9339	tbr1b
ENSDARG00000039069	6.36202	4.99929	0	0	2.15964	1.72702	1.91029	0.737363	0.427546	0.463471	slx4ip
ENSDARG00000018637	0.216941	0.226983	0.40291	0.14388	3.56003	4.30077	5.07747	4.93086	6.16412	6.46888	sec61g
ENSDARG00000061885	0	1.53686	0	0	4.7736	4.63143	4.37334	6.06043	5.42571	5.86725	satb2
ENSDARG00000113932	0	0	0	0	0.237646	0.348614	0.411572	0.269669	0.559613	0.205823	LO018011.1
ENSDARG00000017105	9.02017	14.6941	2.06756	0	45.506	45.1338	42.294	31.5409	31.6317	33.0762	vaspb
ENSDARG00000013623	355.349	330.299	383.983	533.12	349.598	354.249	352.262	490.118	463.706	467.072	vdac2
ENSDARG00000017107	0	0	0	0	10.352	9.17784	9.1711	3.3343	3.1669	3.21046	nr2e1
ENSDARG00000017108	0	0	0	0	0.619914	0.623574	0.701132	4.18718	4.37935	5.18151	kcna1b
ENSDARG00000098963	0	3.32739	0.0486787	0	1.49275	1.18768	1.35209	2.12455	1.78737	1.98676	pcdh1g13
ENSDARG00000061889	0.205856	2.58462	29.9168	3.41321	5.51429	6.99604	5.35883	7.44117	8.30581	9.00674	ppcs
ENSDARG00000052082	199.485	168.698	225.911	185.35	78.4465	79.0942	76.4994	88.9651	90.906	89.3711	gabarapb
ENSDARG00000102106	11.341	15.3037	0	0	8.6806	8.37487	8.9134	12.6911	11.6775	12.2506	tgm1l1
ENSDARG00000067730	0	0	0	0	0.679926	0.586715	0.474975	0.295003	0.565094	0.346398	trpc6b
ENSDARG00000102100	0	0	0	0	11.2645	11.3904	11.919	6.15806	6.89004	6.70857	mrc1a
ENSDARG00000052088	0	0	0	0	0	0	0	0	0.0174752	0.0685578	cxcr1
ENSDARG00000052089	0	0	0	0	2.99	2.92411	2.91792	2.07344	2.24917	1.39071	CCKAR
ENSDARG00000111491	0	0	0	0	0.0371008	0	0.0367164	0	0	0	CABZ01084501.1
ENSDARG00000077047	0	0.573531	0	0	2.62268	2.63238	2.51013	10.4946	10.9298	11.3773	ptprnb
ENSDARG00000077045	0.10394	0	0	0	0.188125	0.17662	0.335116	0.341559	0.620198	0.477936	scg5
ENSDARG00000077044	27.2981	21.376	3.21558	8.84185	6.35096	5.49184	5.91301	4.88353	5.06711	5.1145	arl6ip5a
ENSDARG00000077040	2.40199	0	10.3896	0	1.35	1.36948	1.65303	2.20699	2.04749	2.35165	si:ch211-85n16.4
ENSDARG00000103850	0	0	0	0	0.604426	0.415216	0.729467	0.5855	0.399221	0.766077	si:cabz01021426.2
ENSDARG00000103851	9.13245	7.76691	0.71066	5.25321	23.8734	22.4395	23.2666	11.3307	12.8004	11.8862	tnrc6c2
ENSDARG00000103852	0	0	0	0	0	0	0	0	0	0.0746932	pigrl4.2
ENSDARG00000089467	1.66392	0.22708	0	0	1.46652	1.38298	1.32174	1.21838	1.69586	2.23786	fam161b
ENSDARG00000103854	17.4586	16.9318	3.83484	0.200404	24.6958	26.9851	28.0001	25.8721	22.3802	26.8342	pdlim7
ENSDARG00000103856	11.9617	31.3265	33.5774	14.113	13.6764	15.4613	15.3637	14.6205	15.6675	15.0616	ptcd3
ENSDARG00000080407	0	5.20725	0	0	0	0	0	0	0	0	RF00001
ENSDARG00000093075	23.5543	0	0	0	0	0	0	0	0	0.157538	BX897740.1
ENSDARG00000111774	0	0	0	0	0.532638	0	0	0	0.627132	0.615082	RF00001
ENSDARG00000017901	0.103211	2.87968	0	0.0598952	10.4299	10.8298	10.9936	8.22471	7.61012	7.49985	tln2a
ENSDARG00000088672	0	0	0	0	1.50901	2.16845	1.64576	3.07523	3.80725	2.88059	zmp:0000000936
ENSDARG00000098968	0.439413	11.9954	5.17477	5.88155	10.4403	10.9625	12.3069	8.76225	9.3981	9.81866	RSBN1
ENSDARG00000112056	3.61863	4.08661	0	0	13.3069	15.714	15.7205	6.60626	7.83383	6.81894	CABZ01066921.1
ENSDARG00000116558	0	0	5.32892	0	0.106528	0	0.105424	0	0	0	pimr81
ENSDARG00000036329	0.479942	2.43905	0.477517	1.70522	20.4509	22.0779	22.6952	28.5014	28.4039	30.4949	ndufa1
ENSDARG00000099899	0	0	0	0	0.0569446	0.0445518	0.0563546	0.236932	0.312886	0.175357	si:dkeyp-51g9.4
ENSDARG00000100601	0	0	0	0	0.0679838	0	0	0	0	0	CU019562.1
ENSDARG00000099895	0	0	0	0	8.29657	9.73649	10.4816	6.20958	7.48221	2.85384	BX640537.2
ENSDARG00000099896	0	0	0	0	0.685161	0.32163	0.339031	0.233246	0	0.0791213	CR388184.1
ENSDARG00000097118	0	0	0	0.318825	25.2902	32.1982	29.1613	151.652	156.465	145.622	si:dkey-33c14.3
ENSDARG00000099890	0	0	0	0.0552295	0.884235	0.51885	0.676193	0.638518	1.08843	0.417723	CU207221.2
ENSDARG00000099891	0	0	0	0	2.94651	2.92591	3.70105	1.54318	2.53521	1.89759	si:ch211-57n23.1
ENSDARG00000079698	0	4.44528	0	0	1.28989	1.04799	1.53838	2.32692	2.53122	2.63536	asb13a.1
ENSDARG00000088189	0	0	0	0	0.0487686	0.0572327	0	0.0553402	0	0	si:ch211-135n15.3
ENSDARG00000079862	0	0	0	0	0.10131	0.109747	0.0771231	0.344883	0.523009	0.332974	kl
ENSDARG00000044514	0.0639267	0	2.67135	0	1.89754	2.03677	2.03818	8.24529	9.83581	9.03221	st6gal1
ENSDARG00000095388	0	0	0	7.68859	3.21259	3.55023	3.47074	4.58724	4.57055	4.23541	BX323590.2
ENSDARG00000095389	0	0	0	0	0	0	0	0	0	0.136028	BX901878.2
ENSDARG00000101598	0.0219815	0.0689971	0.0918559	0.0656039	0.127313	0.130733	0.0944953	0.216702	0.318535	0.441057	si:ch211-215p11.1
ENSDARG00000095384	0	0	0	0	0	0	0	0.0805414	0.250707	0.327854	si:dkey-78l4.2
ENSDARG00000095385	0	0	0	0	0	0	0.0634087	0.145413	0	0.07399	BX640481.1
ENSDARG00000095386	0	0	0	0	0.0484599	0.227482	0.0479579	0	0	0.0559608	pimr179
ENSDARG00000095380	0	0	0	0	0	0	0	0.268887	0	0	BX294163.1
ENSDARG00000010280	17.3352	4.70868	7.66896	19.1528	16.477	15.4137	15.6698	12.532	12.3655	11.7663	clasp1a
ENSDARG00000010281	7.52743	10.52	1.60923	3.93283	8.61233	7.79117	7.78589	5.78362	5.72407	6.18757	xpo4
ENSDARG00000007413	5.97148	7.04085	6.93456	13.2982	21.3606	20.8159	19.7163	11.3037	10.8152	9.44947	arid2
ENSDARG00000027469	0	0	0	0	0.0718374	0	0.0473954	0	0	0	hsd17b1
ENSDARG00000084403	0	0	0	0	0	0	0	0	1.7881	0.584582	RF00001
ENSDARG00000027465	10.1176	8.23353	8.37417	39.3862	4.31711	4.48498	4.55253	7.38841	6.16625	7.55972	rmnd1
ENSDARG00000100971	0	0	0	0.0639103	1.9069	2.29244	2.30139	20.7941	26.5043	22.6651	fxyd6
ENSDARG00000040674	27.608	16.7598	11.5368	37.679	13.7206	13.4142	14.1554	17.176	15.7625	15.9405	ctdsp1
ENSDARG00000027461	4.74247	4.20391	0	2.35898	6.96224	6.68756	6.74852	8.06273	7.32712	7.95728	mettl26
ENSDARG00000074749	0	0	0	2.6371	10.842	8.90427	9.05561	13.7623	11.9851	11.949	abca12
ENSDARG00000097111	0	0	0	0	0	0.0479548	0.0404395	0.0927382	0	0.0471878	CR762407.2
ENSDARG00000061328	39.6541	39.5483	58.3794	4.56721	27.67	28.6042	28.4249	19.0622	17.6265	18.4872	cdon
ENSDARG00000074745	0	5.602	0	0	37.8019	37.9939	39.0166	16.1649	17.1624	18.4367	zmp:0000000760
ENSDARG00000074747	10.963	11.4144	0	0.351818	11.599	11.4723	11.8089	8.83037	8.37672	8.39496	brwd1
ENSDARG00000074746	0	0	0	0	1.13005	1.13672	1.09552	4.18718	4.31744	4.26111	kcnd1
ENSDARG00000074740	6.22715	3.23078	0.0716856	18.5337	4.28476	4.1539	5.42029	6.80698	6.75578	7.40044	arhgap18
ENSDARG00000074742	0	0	0	0	3.9046	4.72546	4.62892	5.35381	5.55507	5.58924	elmod3
ENSDARG00000078442	4.86019	2.9058	0	5.9205	3.0878	3.11808	2.48729	3.81353	3.19595	3.26722	AL954696.1
ENSDARG00000093359	0	0	0	0	1.94632	1.46836	1.65099	6.6573	6.18734	6.58219	inpp5jb
ENSDARG00000078440	0	0	0.0249157	0	3.04324	2.82674	2.53753	2.27772	2.40909	2.16839	ccdc88aa
ENSDARG00000078441	13.1761	8.45585	0.0219014	0.312841	9.85791	10.6604	10.6232	10.3208	10.95	10.0561	ppip5k2
ENSDARG00000078447	0	0.440171	11.8502	21.8562	4.70399	3.97151	3.3491	2.41931	2.23134	2.85283	tctn1
ENSDARG00000003841	21.0109	11.8303	0	16.4202	3.82638	3.82794	4.34543	3.34546	3.54508	3.69427	usb1
ENSDARG00000052271	17.0205	79.6623	12.4872	55.2364	5.35369	5.01926	5.979	24.8095	27.5381	24.8676	slc22a18
ENSDARG00000078448	0	0	0.323699	6.66885	0.207068	0.182255	0.192115	0.939883	0.67046	0.777138	gpr137ba
ENSDARG00000102278	0	0	0	0	0.127611	0	0.189434	0.0724034	0.0751252	0.589454	CR388413.3
ENSDARG00000017489	0	0.144883	0	0	1.30326	1.52945	1.33937	2.44584	3.00993	3.35728	ifi45
ENSDARG00000099727	0	2.22637	0	0	3.44895	3.6158	3.98209	7.90567	9.28574	9.37285	ssbp2
ENSDARG00000099724	0.522994	8.8435	11.0919	0.100702	2.16188	1.99241	2.27245	1.34441	1.53876	1.72076	relt
ENSDARG00000099725	0	0	0	0	0	0	0	0	0.105439	0	FP236161.1
ENSDARG00000099722	50.2233	28.4683	16.5284	0	11.5075	14.2549	12.7327	10.6097	10.3499	11.5814	zgc:153993
ENSDARG00000114958	0	0	0	0	0.091972	0.161902	0	0.0521826	0.0541443	0	zp3
ENSDARG00000099720	2.43692	1.03583	0	5.15171	34.9547	34.1628	34.4834	31.907	33.9504	31.8974	evlb
ENSDARG00000070083	559.195	637.216	593.551	547.825	652.417	643.337	630.422	873.944	880.477	886.493	atp5f1b
ENSDARG00000070080	1.68932	4.59882	0	0.256758	14.733	14.1337	14.7316	15.279	15.2934	15.5684	nbeaa
ENSDARG00000070081	7.8451	3.14191	0	0	2.85342	3.22108	2.42045	2.68284	2.81569	2.32225	rspo3
ENSDARG00000042535	2.53821	2.10243	11.9324	3.4194	216.11	210.172	203.641	124.07	120.17	123.83	actc1a
ENSDARG00000070084	1.94843	2.7443	0	0	20.1284	18.6555	19.7857	7.26471	8.9751	7.61226	phf10
ENSDARG00000070085	9.63759	13.5096	2.36649	0.0307301	3.51106	3.72675	3.03204	2.43618	2.08014	2.22094	mettl6
ENSDARG00000092600	0	0	0	0	0.717673	0.547449	0.497166	0.366471	0.549246	0.745882	si:dkey-256e7.5
ENSDARG00000092602	0	19.1402	19.4295	0	2.97989	3.49707	3.11285	2.81786	2.14411	2.86761	BX546499.1
ENSDARG00000042534	64.4068	56.9772	5.1766	8.73601	28.2508	29.1306	28.5164	23.4892	22.3795	25.1066	rsrc2
ENSDARG00000092604	0	0	0	0	0	0	0	0	0	0.0217043	si:ch211-15j1.4
ENSDARG00000092607	0	0	0	0	0.0693696	0	0	0	0	0	BX936298.1
ENSDARG00000092608	0.57202	0.0181363	12.2173	2.01759	1.14199	1.10455	1.60209	1.22467	1.21161	1.46367	si:dkey-262g12.12
ENSDARG00000042533	50.8857	87.8081	188.837	42.5382	29.0321	26.5856	29.602	33.8177	36.9017	34.3513	gstm.1
ENSDARG00000006624	22.3864	43.8279	4.21794	38.5883	32.5449	32.1596	31.562	14.63	16.7471	16.787	ppp2r2ab
ENSDARG00000028213	0.000858204	0.000897929	0	0.116113	14.5855	13.264	16.7094	14.9821	13.0047	13.9107	ttn.2
ENSDARG00000006621	37.6299	48.0976	30.0801	18.5574	29.6933	32.6902	32.8496	17.4099	18.1331	17.9531	pspc1
ENSDARG00000102272	0	0	27.4575	0	7.85711	8.46804	7.498	9.05232	8.49583	7.96226	coro6
ENSDARG00000117608	0	0	0	0	0.111437	0.0871853	0.0367609	0	0.131207	0.0428954	BX927376.1
ENSDARG00000033802	1.12627	3.8566	7.55883	13.9547	2.64385	2.98672	2.02959	13.851	11.7243	12.783	cyp27a7
ENSDARG00000113324	0	0	0	0	0	0	0.109916	0	0	0	CR388148.2
ENSDARG00000113323	0	0	0	0	0	0	0.408207	0.234031	0	0	RF00017
ENSDARG00000102271	0	0	0	0	0	0	0	0	0	0.0436363	si:dkey-203a12.2
ENSDARG00000033804	16.8488	21.9727	2.80732	65.3629	13.0444	12.8083	12.3028	22.0873	22.8833	21.9718	snx27a
ENSDARG00000117600	0	0	0	0	0.216252	0.380676	0.74904	0.61348	0.254617	1.06133	CABZ01068050.1
ENSDARG00000117601	0	0	0	0	0.151243	0	0.074838	0.257434	0.267112	0.349306	CR354549.7
ENSDARG00000117604	0	1.1331	0	0	0	0	0.09699	0	0	0	CR388095.2
ENSDARG00000104163	0	10.4343	0	0	6.05547	6.01313	6.06956	4.66906	5.1188	5.37905	si:cabz01071912.2
ENSDARG00000113329	1.82934	0	0	0	2.37288	3.69135	3.54975	4.5712	3.44358	5.22543	CU571081.1
ENSDARG00000104162	0	0	0	0	0.39337	1.05518	1.44595	0.701449	0.661653	0.454258	hoxa11a
ENSDARG00000055052	7.21975	17.9985	0.361441	0.227773	24.0019	22.228	23.2064	16.7404	17.0184	16.6787	map2
ENSDARG00000055053	0	0	0	0	0.0558372	0.0655281	0.0368391	3.14694	3.24333	3.54639	itih1
ENSDARG00000055054	5.7413	2.29732	21.7488	30.2086	7.0061	7.54495	6.99178	9.27298	9.60771	9.84463	bcl9l
ENSDARG00000060235	0	0	13.5022	0.0534751	1.21936	1.1113	1.18105	3.12061	2.76445	2.68138	mst1ra
ENSDARG00000038805	8.00784	12.4811	0	4.99964	8.67623	9.43129	7.51799	5.30832	6.30816	4.20159	pigp
ENSDARG00000060236	17.4049	16.5442	0	10.355	1.95599	2.078	2.26174	3.76157	4.02418	3.35246	dok7
ENSDARG00000046002	83.9293	43.9544	24.8538	82.2374	12.6235	12.2046	13.3342	11.3557	11.359	10.5743	necap2
ENSDARG00000015502	10.5759	15.6391	10.6721	13.2801	32.1921	29.4726	30.141	23.8642	21.1953	21.2596	adam10b
ENSDARG00000115588	0.234693	0.572966	0	0.11674	0.198231	0.0332336	0.252228	0.0642693	0.0333427	0.032702	si:dkeyp-82b4.3
ENSDARG00000015506	5.82759	6.3363	1.55986	0.00732931	3.32296	2.77297	2.94015	6.44595	6.3617	5.94997	pibf1
ENSDARG00000003970	0	0	6.53462	0	1.97464	2.31735	2.1496	3.67479	4.74291	4.46936	trim35-13
ENSDARG00000003971	0	0	0	0	24.2325	25.2405	24.7365	12.0793	14.2016	12.796	isl2a
ENSDARG00000003973	18.3795	13.5253	0	22.2462	8.42733	8.8489	7.02317	7.24768	8.30348	7.47808	chordc1a
ENSDARG00000003974	9.55133	12.6215	0.322249	27.1579	17.395	19.2066	19.2275	12.6253	12.452	12.9864	spoplb
ENSDARG00000114184	0	0.623662	0.0976802	0.0348818	0.0507695	0.119162	0.125609	0.201637	0.119553	0.0293139	si:busm1-105l16.2
ENSDARG00000003977	0.3726	2.2277	0	1.77395	0.500971	0.384408	0.305096	9.1175	8.8704	9.36748	zgc:153896
ENSDARG00000046007	0.0429477	3.19043	0	0	10.0742	10.8374	9.56976	9.2794	8.49334	9.80229	tmcc2
ENSDARG00000060564	0	0.0453036	0	0.430756	3.38555	3.53167	4.00195	2.7746	2.4729	2.57019	slc25a21
ENSDARG00000060566	0	0.724244	0	1.8101	0.544093	0.638523	0.495946	2.97331	2.74792	2.9266	cluhb
ENSDARG00000112585	0	0	0	0	1.59791	1.25016	0.527119	1.81323	1.8814	0.615082	RF00001
ENSDARG00000112586	0	0	0	0	0.226984	0.532758	0.352994	0.147183	0.076358	0.112336	si:ch211-283l16.1
ENSDARG00000112587	0	0	0	0	0	0	0.13178	0.151103	0.156783	0	si:ch211-199m3.1
ENSDARG00000112581	9.72918	9.27755	22.6439	8.08618	9.00523	9.31252	8.47074	7.79048	8.50325	8.75172	TMEM87B
ENSDARG00000030867	0	0	0	0	0.620392	1.11637	0.941412	0.610125	0.681757	0.620897	opn7c
ENSDARG00000004199	0.80858	0	0	0	2.21385	2.1609	2.00131	0.736741	0.626587	0.823494	spam1
ENSDARG00000024847	0	0	0	0	1.18854	0.763477	1.3867	5.36637	5.64175	5.24441	col5a2b
ENSDARG00000024846	70.5895	28.5966	52.5571	43.6843	25.5344	25.1851	25.5578	20.9677	21.2849	21.1279	cops8
ENSDARG00000070624	0	0	0	0	0.107462	0.0840752	0.389945	3.61763	3.54275	2.93693	cacng7b
ENSDARG00000024844	26.9738	17.8578	13.3616	9.33486	46.7584	45.7021	46.48	49.3658	47.0107	46.9378	max
ENSDARG00000070623	2.54747	7.59232	2.47315	1.07516	28.2794	30.1048	30.8625	18.4549	18.8855	16.0056	med10
ENSDARG00000070620	0.924138	1.0968	0.153702	3.80095	1.70759	1.27737	1.54166	3.52409	3.7036	3.28649	grin2db
ENSDARG00000070621	1.54354	0.110832	0	0.240872	5.54359	5.47714	5.99574	3.95337	4.05039	4.12438	FAM72B
ENSDARG00000010137	22.4966	14.8993	3.82229	7.9612	33.9305	33.8007	33.7695	20.4281	19.9389	21.9712	ldb1a
ENSDARG00000010130	1.62798	2.80549	0	0	3.25853	3.2952	2.98462	20.2582	18.5708	19.1748	smpdl3b
ENSDARG00000010132	21.0078	54.8275	47.5195	10.2024	13.3341	13.6033	13.5708	11.2192	9.83457	11.0673	dacha
ENSDARG00000113428	0	5.29626	0	0	0.523533	0	0	0	0	0	RF00001
ENSDARG00000027799	0	0.763131	0	0	0.316828	0.619692	1.04515	10.0666	9.32589	11.2199	ucmaa
ENSDARG00000089050	0	0	0	0	0.0316719	0	0	1.5454	1.52892	1.31667	cuzd1.1
ENSDARG00000027797	0.0185176	0.697491	0	0	2.64104	2.86341	2.42793	4.97458	5.36679	4.87664	adcy6b
ENSDARG00000009262	13.183	11.6609	33.7098	21.8582	2.78948	3.1654	2.96591	5.17969	5.8087	4.89843	FAR2
ENSDARG00000093550	4.8097	7.31975	7.00408	8.91721	0.474832	0.928737	1.56638	0.718421	2.04993	2.01054	BX005438.1
ENSDARG00000009266	8.32896	5.86894	13.8509	34.9615	4.39941	4.15203	4.26249	3.49107	3.69476	4.76063	uevld
ENSDARG00000090052	0	0	0	0	0.167949	0.183019	0.0712324	0.326709	0.155371	0.290917	si:dkey-165a24.9
ENSDARG00000089110	0	0	0	0	0.598567	0	0.197455	0.452816	0.234919	0.115203	si:ch211-198b3.4
ENSDARG00000089112	0	0	0	0	0.199133	0.163586	0.19707	0.169475	0.140677	0.10348	zmp:0000000951
ENSDARG00000083818	0	0	0.998739	1.42661	0	0	0	0	0	0	RF00001
ENSDARG00000076299	0	0	0	2.47161	4.15944	4.13924	3.83821	5.88396	6.17133	5.8418	FQ323119.1
ENSDARG00000022418	18.3636	19.0304	6.30329	21.8993	18.1985	17.5618	17.0895	12.0403	12.4182	12.6189	faf1
ENSDARG00000104445	0	0	0	0	0	0.155594	0	0	0	0.153105	CT573793.3
ENSDARG00000076294	0	0	0	0	1.04549	1.53969	1.23753	4.48959	4.03081	4.0954	klb
ENSDARG00000076297	1.87555	1.73514	0	4.58608	2.52274	2.40705	2.46124	2.35178	2.16251	2.36029	nfatc3a
ENSDARG00000076296	17.091	16.2453	0.896052	3.46162	4.22328	4.91899	4.39949	4.46807	4.52387	4.54695	triqk
ENSDARG00000076290	312.167	309.814	7.45656	30.8812	77.3162	80.8662	80.7365	39.6908	41.2689	40.7575	calr
ENSDARG00000076292	0	0.123249	2.11254	0.688476	4.88236	5.01664	6.01335	7.72975	6.95346	7.43537	tns2a
ENSDARG00000035558	28.2251	22.5956	21.8472	15.2974	14.868	14.9517	14.9343	12.408	13.0201	12.5128	gps2
ENSDARG00000035821	8.30878	8.44461	0	6.26838	16.7455	17.0367	17.3859	12.4039	12.8476	12.5897	si:ch211-173p18.3
ENSDARG00000030368	16.984	11.2735	16.6438	17.7268	24.8376	26.0894	25.0475	16.5892	16.6346	16.2931	naa15b
ENSDARG00000055426	23.9094	15.4081	0	0.111409	5.59429	5.99432	6.82011	4.41608	4.39117	3.18328	rwdd2b
ENSDARG00000055429	5.08695	3.16154	8.34071	0	11.1589	10.1867	10.5467	12.4576	12.2997	11.8779	kat6b
ENSDARG00000059774	0	0	0	0	3.43104	2.84041	2.94802	4.46681	4.75999	4.11568	dub
ENSDARG00000059770	18.4921	20.9245	16.4407	24.5741	11.5201	11.4635	11.1063	11.572	11.3843	10.8793	cpt1aa
ENSDARG00000059773	0	0.296288	0	0	2.55939	2.71642	2.46742	6.53647	7.03915	6.9039	SRCIN1
ENSDARG00000022413	0	2.9774	25.3298	11.2549	6.38161	7.01741	5.42038	18.3604	14.6725	13.8103	ing5a
ENSDARG00000011410	19.8356	8.36053	25.9927	5.65808	2.85849	2.99518	3.36771	3.8229	3.60601	3.8118	aadat
ENSDARG00000035282	40.6188	29.573	4.30209	19.6458	41.6035	48.1879	42.3795	26.3728	30.8745	30.5942	emc6
ENSDARG00000011418	8.65131	11.7366	23.897	12.6182	16.5607	15.6974	16.6518	18.6116	17.1239	19.4305	sigmar1
ENSDARG00000023151	0	0	0	14.6441	4.46845	3.68935	3.83514	163.403	138.048	126.788	ucp1
ENSDARG00000023152	4.96281	28.8404	0.499722	6.00788	5.80067	5.89299	5.52637	3.24203	2.95616	3.54922	wdr73
ENSDARG00000071475	0	0	0	0	18.0053	15.9513	16.8109	8.04318	9.28881	8.54584	aox5
ENSDARG00000023157	0	0	0	0	13.9936	13.2263	13.0608	4.08866	3.50242	3.67703	cbln10
ENSDARG00000060911	7.89936	8.24133	0.252223	5.17899	5.71895	6.30766	6.55162	5.28092	5.32509	4.74969	si:ch211-126i22.5
ENSDARG00000104195	0	0	0	0	0	0	0	0	0.0771752	0.0378462	pimr203
ENSDARG00000104197	0.0590624	0	0	0.0293786	1.58211	2.13269	1.94657	2.20774	2.08935	2.09858	ptpn22
ENSDARG00000060915	0.285714	1.15839	0	0	10.5752	11.561	11.2589	16.636	17.3222	16.5415	fbxl16
ENSDARG00000040822	9.05579	16.9196	9.37043	6.88545	32.8277	34.4033	35.3146	37.3575	38.2105	39.9098	fundc1
ENSDARG00000060917	1.41634	11.3015	0	0	19.3248	19.9679	19.2918	3.15826	3.29025	3.48728	anln
ENSDARG00000035181	45.4561	17.5925	1.3203	3.52587	7.22032	7.45804	6.67308	6.2973	8.11484	7.3732	slc25a46
ENSDARG00000040282	0	0	0	0	0	0	0.14081	3.9557	4.94203	4.84708	zgc:92590
ENSDARG00000040280	0	0	0	0	2.83982	2.59209	2.42007	5.50508	5.29408	5.60228	zgc:110182
ENSDARG00000040287	87.2551	44.5669	74.7745	38.1778	386.01	387.565	381.046	265.566	254.429	270.104	ywhabl
ENSDARG00000040286	13.0557	20.5537	0	15.0925	7.00541	7.33302	7.19412	5.85219	4.55932	5.40671	ubl7b
ENSDARG00000040284	0	0	0	0	0.914229	1.0729	1.39981	2.19229	1.90912	2.35051	si:dkey-79d12.5
ENSDARG00000030411	0.0862456	1.17309	0	0.2574	193.938	179.527	194.647	204.696	157.988	136.566	crygn2
ENSDARG00000035285	21.1584	25.3294	17.5995	14.3288	19.2485	18.5176	19.4038	17.1789	17.3725	17.5413	ncor1
ENSDARG00000030417	34.7095	17.9952	26.0265	53.4089	2.38607	2.27102	2.43572	2.84617	3.08589	2.65234	pkd1a
ENSDARG00000057234	22.0563	32.9159	38.3313	6.44285	56.815	56.3169	55.1695	31.5064	32.5336	30.2129	chtopa
ENSDARG00000035188	66.109	66.8965	9.46713	27.1853	25.6427	23.2173	23.2184	25.8458	24.0699	23.9296	rab14l
ENSDARG00000115262	0	0	0	0	0	0.561596	0	0	0	0	RF00092
ENSDARG00000115264	10.1103	1.67025	20.0125	0	17.7211	26.2219	19.0625	17.049	15.8755	15.1256	BX649300.2
ENSDARG00000041483	0.0331792	0.06943	18.5327	0.0660155	3.98747	3.55193	3.35186	15.4551	15.2442	17.2814	paqr6
ENSDARG00000115266	5.7091	5.58167	3.78062	0.558649	10.9768	12.0072	14.1488	11.9946	10.8499	11.1109	imp3
ENSDARG00000041481	9.39577	7.61996	2.72398	7.13341	25.2402	26.0877	24.3989	18.2632	17.9534	17.8527	smg5
ENSDARG00000115268	0	0	0	0	0.486138	0	0	0	0	0.280692	CR394572.1
ENSDARG00000057238	0.824587	2.54286	0	0	3.01632	2.71018	2.72077	2.06793	1.73873	2.19514	si:dkey-30k6.5
ENSDARG00000094012	0	0	0	0	1.05043	1.46388	1.16949	2.12321	2.28033	1.97116	si:dkey-192g7.3
ENSDARG00000111003	0.723136	0	0	0	0	0	0	0	0	0	RF00001
ENSDARG00000105719	0	0	0	0	0	0	0.0292986	0	0.104573	0	or132-4
ENSDARG00000105718	0.123875	0	0	0	0.448414	0.841983	0.710029	1.22121	0.633559	0.517822	CABZ01068273.1
ENSDARG00000106667	0.274698	0	4.20897	0.273279	1.19325	1.16695	0.590442	0.451346	0.234156	1.37794	znf977
ENSDARG00000105715	0	0	0	0	0	0	0.153465	0	0	0	AL772146.1
ENSDARG00000104446	0	0	0	0	0.08965	0.0263023	0	0.0254326	0.0527773	0.0517632	si:ch211-203c5.3
ENSDARG00000043705	4.07425	3.54314	3.09553	10.1067	2.71982	1.88814	2.61582	2.2604	3.06702	2.83115	mob3c
ENSDARG00000009899	43.9717	23.1138	12.4749	17.6795	4.88196	5.37118	5.38498	7.84806	7.54433	8.22152	znf385a
ENSDARG00000043701	8.59196	18.3539	0	13.2962	9.37375	8.82078	10.5591	13.1368	11.291	13.3188	gpd1a
ENSDARG00000105712	0	0	0	0	0.044333	0.0173424	0	0	0.0173993	0	CU467646.7
ENSDARG00000029457	0.044924	0	0	0	11.2208	9.59305	10.5466	4.69943	4.44209	5.38333	cacna1sa
ENSDARG00000088247	818.101	250.291	332.748	418.655	4.78996	5.11026	4.81215	7.90604	6.86452	6.50913	si:ch1073-303k11.2
ENSDARG00000088246	29.2932	42.0211	21.274	10.4107	34.3709	34.9809	31.7858	13.7089	15.2575	17.1938	thoc1
ENSDARG00000088245	0	0	0	0.0225173	0.114707	0.173076	0.145952	0.260327	0.173644	0.302769	si:dkey-16p6.1
ENSDARG00000061960	0	6.87933	0	5.0235	6.72131	6.30133	7.36771	5.61762	5.35801	5.51891	ube3b
ENSDARG00000002600	0	0	0	0	3.72487	4.02849	3.80674	21.1063	19.7786	20.7199	pcsk1
ENSDARG00000061968	0.07579	0	0	0	0.365801	0.257573	0.34391	0.560375	0.559906	0.612511	myo1ha
ENSDARG00000097826	0	0	0	0	15.776	16.5142	15.2173	6.20897	6.12888	5.87276	si:dkey-239b22.2
ENSDARG00000097825	0.400506	16.3428	5.57875	0.547851	4.92927	4.93407	4.37603	3.57818	2.81653	3.34838	BX465227.1
ENSDARG00000025375	11.2953	14.6037	104.408	120.86	21.4288	22.0376	20.5055	58.6357	59.7219	56.4305	idh1
ENSDARG00000097821	0	0	0	0	0	0	0.0558184	0	0	0	CR933839.1
ENSDARG00000097820	0.0836037	0.262421	0.116454	0.49903	0.0605271	0.142064	0	0.137366	0.071265	0.279583	BX005129.4
ENSDARG00000070981	7.64364	5.84805	19.5195	3.42386	14.7085	14.2408	15.0388	15.1015	15.3167	14.9833	ash1l
ENSDARG00000070986	0	2.95986	0	0	1.15877	0.917133	1.44013	2.78274	2.88735	2.76963	sergef
ENSDARG00000070985	2.84779	4.70971	1.2796	1.91918	13.9666	17.4833	14.5459	11.9996	14.565	12.0579	mrps21
ENSDARG00000012141	10.2664	53.518	11.2947	18.6642	37.2947	36.8395	39.2354	19.462	20.2517	19.179	papolg
ENSDARG00000012140	38.0276	51.472	6.67237	14.8225	27.1694	25.4429	26.93	16.4171	16.2076	15.454	ccnl1b
ENSDARG00000069696	27.0702	7.45208	0	3.63105	8.5696	7.86032	7.82705	5.26823	5.07736	4.7679	si:ch211-261n11.5
ENSDARG00000022203	3.63884	2.07091	2.43889	5.49823	8.24501	7.80029	8.78137	6.35409	6.3853	6.46628	gtf2ird1
ENSDARG00000069698	0	0	0	0	0.937184	1.12804	0.998818	1.30889	1.89567	1.41524	lrguk
ENSDARG00000076121	7.61549	1.87127	0	17.9646	5.2837	5.8576	4.46425	7.08581	5.7047	6.55976	smpd1
ENSDARG00000076120	55.6491	62.6095	39.6893	21.8124	20.8047	18.9669	20.8426	12.7533	13.7511	13.9676	foxp4
ENSDARG00000076127	0	0	0	0	0.214108	0.109247	0.313228	1.17254	1.39199	1.36524	gabrb1
ENSDARG00000076126	0	0	0	0	10.4883	10.4926	8.84821	2.24374	1.56893	2.08481	actc1a
ENSDARG00000105863	0	0	0	0	0.202323	0.341317	0.200227	0.387427	0.431768	0.394267	FO904970.1
ENSDARG00000105860	0	22.1308	0	0	0	0	0	0	0	0	RF00001
ENSDARG00000111055	0	0	0.829938	0	0	0	0	0	0	0	RF00003
ENSDARG00000105869	0	0	0	0	0.523533	0	0	0	0	0	RF00001
ENSDARG00000106047	0	0	0	0	1.04707	0.614395	0	0	0.616412	0.604568	RF00001
ENSDARG00000097596	0.407744	0	0	17.5438	0.811792	0.952683	0.803381	1.9261	1.21648	1.61922	tac3b
ENSDARG00000062519	0	1.2946	3.30186	0	1.94246	2.02506	2.42624	1.0379	1.03251	0.990892	abcc13
ENSDARG00000062518	0	0.0484528	0	8.59205	2.3804	2.28204	2.22302	2.18756	1.97373	2.36169	ulk1a
ENSDARG00000062517	27.9487	19.4557	8.79076	3.78386	3.56954	3.61456	3.3307	3.26358	3.09807	2.82655	si:ch211-107n13.1
ENSDARG00000015240	0	1.64975	0	4.82063	2.99306	3.65956	3.01716	8.35667	8.04796	8.93826	cdkl5
ENSDARG00000062515	0	0	26.2941	0	4.91009	3.74547	5.30465	11.097	11.3696	10.6787	tecpr1a
ENSDARG00000062511	10.0204	3.41877	2.83199	4.70981	9.35728	9.34027	8.74009	7.5043	9.12334	8.38955	golga3
ENSDARG00000062510	4.14034	8.4547	0	0	13.6408	13.9435	14.1014	12.3158	12.8555	12.1068	bcl11ba
ENSDARG00000070357	0	0	0	2.70195	1.48962	0.419558	0.412774	1.55512	1.54343	1.58258	cx39.4
ENSDARG00000114063	0	0.0464608	0	0	0.739413	0.553343	0.49844	1.47137	1.42575	1.63348	parm1
ENSDARG00000053068	0	0	0	0	0.124057	0.25478	0.30693	26.6767	27.8621	27.3984	cyp8b1
ENSDARG00000107425	0.0518107	0	0	0	0.450117	0.440198	0.556816	0.127692	0.0441642	0.0433157	si:dkeyp-35e5.10
ENSDARG00000053062	0	0	0	0	0.1295	0.30395	0.064079	0.0367375	0	0.0373861	CR628323.2
ENSDARG00000053066	0	0	0	0	8.56632	8.00341	7.6545	2.17063	2.44807	2.73718	tubb1
ENSDARG00000011571	0	0	0	0	3.18034	2.53797	2.73823	2.20142	1.98462	1.57922	calcrlb
ENSDARG00000009074	0.929746	6.67978	0	15.6624	4.03868	3.21241	3.24188	4.93934	4.27966	3.36831	cbr4
ENSDARG00000009079	0	0	0	0	0.443597	0.99779	0.841419	0.545319	0.348196	0.554947	BX296551.1
ENSDARG00000116769	0.568595	0	0	0	5.30204	5.44929	5.65449	11.1548	10.5272	10.1728	ZNF521
ENSDARG00000001686	0	0	0	0	1.04937	0.914827	1.27587	2.21144	2.75349	2.8737	uckl1a
ENSDARG00000116765	0.996065	12.0769	0	10.5504	3.05418	3.33535	2.22493	2.26236	2.3474	2.3023	zgc:162962
ENSDARG00000005908	29.4035	48.0765	25.869	6.70304	14.6032	15.1812	14.7117	11.5787	11.9049	12.6923	clk4b
ENSDARG00000018096	4.50151	3.31934	4.35933	2.79358	8.22505	8.14093	9.09204	7.32582	7.83875	7.56269	scap
ENSDARG00000116762	0	0	0	0.0305295	0	0	0	0	0	0	pimr205
ENSDARG00000105689	4.89365	0.0348311	0.486893	6.50772	0.783291	0.806099	1.02562	0.505955	0.652671	0.403561	znf1009
ENSDARG00000117762	0	0	0	0	0.584758	0.371717	0.361687	0.746498	0.631123	0.618997	BX537277.3
ENSDARG00000114894	2.85773	3.68979	0	0.998061	0.682305	0.904042	0.588109	0.274732	0.440547	0.533749	znf1026
ENSDARG00000114895	0	0	0.62854	0	0.326685	1.34184	0.80825	1.11212	0.576961	0.943126	si:ch211-113a14.22
ENSDARG00000114891	0	1.29231	0	0	0	0	0	0	0	0	BX571681.7
ENSDARG00000114893	0.500263	1.17769	0	0.12442	0.679084	0.531295	0.582442	0.462354	0.426431	0.679636	znf1038
ENSDARG00000053939	0	0.0576323	0	0	0.697874	0.514796	0.513049	2.89614	2.37114	1.84204	tgfa
ENSDARG00000053938	0	0	0	0	0	0.0894083	0	0.0864518	0	0	si:ch211-137j23.8
ENSDARG00000019945	0	1.1896	0	0.0114252	4.88896	5.55208	5.62001	12.9353	13.7544	12.4244	ptprdb
ENSDARG00000010454	0	0	15.4074	0	0.106066	0.186712	0	1.05314	0.842963	0.61242	guca1a
ENSDARG00000002487	21.1376	7.81434	0	13.5423	9.52876	8.6922	9.10695	8.98362	7.97598	7.84629	noc3l
ENSDARG00000002483	0	0	0	0	1.92137	2.07445	1.74935	2.09307	2.6242	2.5294	wnt7ab
ENSDARG00000053934	0.0154449	0	4.34574	1.35213	0.637357	0.826708	0.663951	0.837437	0.94791	0.981347	hdhd3
ENSDARG00000019949	248.478	344.614	4.3089	126.694	54.5929	52.9575	55.5672	10.941	13.7494	13.4852	serpinh1b
ENSDARG00000069996	11.5567	22.4521	42.7407	6.25974	2.77682	2.76888	3.10727	3.58349	2.94891	3.03896	dnajb14
ENSDARG00000069995	1.15751	6.69885	11.1351	0	6.23271	6.69977	6.32363	5.91361	5.08757	5.5644	dpy19l1l
ENSDARG00000117765	0	0	0	0	0	0	0	0.0977599	0	0	CABZ01052756.1
ENSDARG00000016375	0.618321	0	0	0	17.4024	15.0817	19.2895	8.5085	11.3319	9.84338	asns
ENSDARG00000117764	0	0.673181	0	0	0	0	0.345734	0	0	0	BX324179.1
ENSDARG00000069998	0	0	0	0	7.09368	8.19269	8.63594	4.3442	6.49612	5.52613	si:ch211-145b13.6
ENSDARG00000078297	0	0	0	0	0	0	0	0	0.0616939	0	ptprh
ENSDARG00000073961	5.28158	6.90758	0	9.29606	0.735335	1.63962	1.30989	1.66884	1.2121	1.18881	si:ch211-160j14.2
ENSDARG00000035890	12.6791	17.2059	6.6395	7.4923	32.5074	33.411	33.3659	23.6129	23.6879	21.5591	fuca1.1
ENSDARG00000021443	72.1161	15.3546	48.3342	63.6637	18.8566	19.4166	18.0191	32.8325	32.1807	31.6795	zfp36l1b
ENSDARG00000021444	0	0	0	0	0.0322726	0	0	0	0	0	prf1.2
ENSDARG00000073965	0	0	0	0	0.980926	0.63954	0.647175	0.371035	0.256655	0.881034	si:dkey-202b22.5
ENSDARG00000074530	0	0	0	0	0.0974596	0.457497	0.241125	0.884738	0.401624	1.0129	KCNK12
ENSDARG00000035895	7.00819	2.54275	0	2.30525	4.74642	2.88113	4.57576	5.85031	8.33453	7.18212	fndc5b
ENSDARG00000035899	0	0.933909	0	0	3.74022	3.40117	3.87588	7.02183	8.06971	6.60309	lingo1b
ENSDARG00000112453	0	0	0	0	0.450186	0.264159	0.306296	1.88375	2.48462	2.14445	FO818722.1
ENSDARG00000088091	26.5293	20.2069	12.597	12.0801	193.271	203.901	191.285	128.469	128.704	136.035	pfn1
ENSDARG00000017813	8.01734	20.9904	17.8578	7.82889	14.23	13.749	14.5061	7.2239	7.58994	6.23946	pigs
ENSDARG00000061770	7.79654	8.22457	0.446914	6.44759	4.43663	4.19802	4.1378	4.11192	4.51264	4.69417	abcd4
ENSDARG00000017811	0.496853	1.11397	0	0.0706122	6.26922	7.77942	8.34016	9.44646	9.80157	9.8506	si:ch211-210c8.6
ENSDARG00000061774	72.1165	84.6599	39.2414	39.1825	49.1743	49.343	48.0443	24.4174	24.869	23.4384	mbd3a
ENSDARG00000098342	0	0	0	0	0.216384	0.0976688	0.181197	0.925504	0.940698	0.845738	CABZ01065679.1
ENSDARG00000052330	1.83454	0.798192	8.47577	5.31256	4.94445	5.21616	4.91925	8.98312	9.94014	7.86613	slc4a2b
ENSDARG00000052331	0	0	0	0	2.09228	2.18024	1.94565	2.8859	3.35541	2.83271	abcf2b
ENSDARG00000052332	0.0535487	4.09	0	24.0257	0.155072	0.0454964	0.230198	0.263952	0.31952	0.358149	ftr98
ENSDARG00000052334	71.4783	63.9452	56.6835	66.4051	25.8196	25.3005	24.0024	27.6459	28.5994	29.2694	ociad1
ENSDARG00000032324	1.89868	17.4592	0.73106	0.829259	10.058	10.2561	10.2746	8.28101	7.48702	7.8981	epb41l5
ENSDARG00000032327	6.53843	12.3961	18.0011	15.0813	7.94712	8.36909	8.62313	18.1482	17.7827	17.284	usp36
ENSDARG00000032326	0.614121	0.988534	8.68585	0.845928	2.08624	2.24764	2.03078	3.53164	4.63083	3.98893	mecr
ENSDARG00000027322	23.9343	25.3924	40.0531	35.6993	25.1193	25.0706	26.8018	20.199	19.9882	19.7441	lin7c
ENSDARG00000110052	0	0	0	0	0.373496	0	0	0	0	0	RF00003
ENSDARG00000012632	0.50968	0	0	0	0.94299	1.251	0.689771	1.58183	1.59302	1.75179	zgc:92749
ENSDARG00000076870	2.43024	0	0	1.69238	4.04669	4.64087	4.552	3.57471	3.38356	3.52173	piezo1
ENSDARG00000076873	0	0	0	0	1.57286	1.27656	1.64385	6.12171	6.36914	5.36407	unm_hu7912
ENSDARG00000076872	0	0	0	0	0.0698708	0.163995	0.138294	1.16286	1.91955	2.12472	MPP4
ENSDARG00000058022	22.3978	35.3449	0	12.549	10.8697	9.9331	8.90544	9.35189	8.96913	10.0314	ormdl2
ENSDARG00000058023	0	0	0	0	0.0820816	0.0481637	0.0406156	0.116428	0.169126	0.14218	si:dkey-11o15.7
ENSDARG00000058020	10.1734	8.7131	0.358755	16.0567	3.48066	2.77179	2.67571	3.84388	2.78089	3.51698	fbxw9
ENSDARG00000008305	0	6.20364	0	0	14.2962	15.3318	14.0742	9.82674	10.4159	10.0433	hand2
ENSDARG00000057649	13.2408	1.96407	9.75868	14.2395	9.14918	8.99977	8.06969	5.70048	5.60046	5.82915	satb1a
ENSDARG00000112451	0	11.4606	0	0	7.93012	6.31127	7.0361	1.44807	2.4684	1.47363	FO834823.1
ENSDARG00000096252	0	0	0	0	0.583365	0.228204	0.384881	1.10329	1.60267	1.12277	artna
ENSDARG00000075375	0	0	0	0	0.152447	0.286249	0.392257	0.588165	0.538478	0.739385	zgc:171501
ENSDARG00000096250	0	0	0	0	0.139529	0.163745	0.138084	0.316662	0.328566	1.77239	CT573429.2
ENSDARG00000096257	0	0	0.0341301	0	383.911	365.979	400.86	394.74	337.856	381.552	si:ch73-367p23.2
ENSDARG00000032816	5.18909	2.48196	0	23.6482	4.29346	4.32481	4.07194	10.5154	8.88864	10.4532	tm7sf2
ENSDARG00000103956	14.1456	22.9453	8.17895	4.51384	14.4277	14.7397	14.2145	10.9633	10.6171	10.8593	si:dkey-17o15.2
ENSDARG00000103951	0	0	0	0	0	0	0	5.92292	4.33806	4.37289	tspan34
ENSDARG00000013950	4.90738	11.0298	0.126586	11.301	7.03986	6.94907	6.70648	3.35964	4.10566	4.10275	pdf
ENSDARG00000009493	0	2.49288	0.0345706	0	5.33654	5.20839	5.28125	4.85266	5.09855	4.6271	MAP3K13
ENSDARG00000044492	7.41575	5.3223	0.170737	0	9.25123	8.66985	8.51868	5.71465	5.56378	6.50726	ublcp1
ENSDARG00000113045	0	0	0	0	0.158688	0.124152	0.209391	2.94115	3.17628	3.35958	CABZ01063543.1
ENSDARG00000058585	84.6408	64.9029	147.172	110.574	2.08595	1.98719	1.82148	3.92649	4.96982	5.12938	chst2b
ENSDARG00000078878	0	0	0	0	0.911509	1.35496	1.26289	1.10329	1.14476	0.561385	si:ch73-244f7.3
ENSDARG00000086944	0	0	0	0	7.84412	6.63339	7.99117	3.40337	4.21041	3.9963	TCF24
ENSDARG00000116584	0	0	0	0	0.358207	0.180161	0.405138	0.929086	1.02426	0.886397	opn7b
ENSDARG00000083322	0	0	0	0	0	0	0.48495	0	0	0	RF00001
ENSDARG00000083325	0	0	0	0	1.45841	0.733513	0.618559	0	0.245307	0.481187	RF01296
ENSDARG00000058587	0	0	0	0	0	0.041408	0.0174593	0.0400387	0.0415439	0.0611185	terb1
ENSDARG00000078875	0	0	0	0	0.779305	0.731647	0.848354	2.03393	1.92687	2.06984	adm2b
ENSDARG00000068641	58.1188	44.0774	0	35.6723	35.8034	36.6903	32.3535	22.2817	23.2994	23.4996	taf10
ENSDARG00000068640	4.35725	18.5428	5.06799	2.71468	23.3139	23.4836	25.7632	12.378	12.2806	12.8173	rsf1b.1
ENSDARG00000100694	0	0	0	0	0.316282	0.680488	0.20867	3.8881	3.53774	3.95675	tnnt2b
ENSDARG00000116491	28.828	49.1199	6.27512	8.27545	127.528	134.804	130.496	37.3508	39.2939	42.1731	h2afvb
ENSDARG00000116497	0	0	0	0	1.87838	2.36568	2.17629	4.83484	5.17841	4.9202	phyhip
ENSDARG00000070433	4.08233	3.64684	2.76006	1.35375	10.0418	10.2228	11.2206	8.55112	7.63123	8.02349	vps18
ENSDARG00000070432	3.4648	4.69689	8.25045	1.1342	5.28769	5.68324	5.52008	4.18551	4.31248	4.1775	ino80
ENSDARG00000020311	56.9038	88.0383	76.4816	28.0921	29.0908	30.6258	31.3695	17.6917	18.296	18.9877	cnih1
ENSDARG00000070430	0.0498568	0	2.43064	0	0.397046	0.338877	0.250048	0.409589	0.382488	0.375139	chtopb
ENSDARG00000070437	1.76455	2.01407	2.42597	1.48186	74.161	81.3468	84.8038	85.0579	97.4951	103.4	rpl22
ENSDARG00000070435	38.1915	19.5067	5.57769	11.9937	30.3929	31.1316	33.0395	38.2732	36.2987	39.4529	vapb
ENSDARG00000070434	0	0.228979	0	0	4.91168	5.61538	5.55071	4.02732	3.20866	3.32997	rhov
ENSDARG00000102174	0	0	0	0	0.162476	0.190674	0.241189	0	0	0.0938123	CR381700.1
ENSDARG00000079738	6.54259	7.10145	7.12768	1.86268	11.7916	11.5423	11.1664	6.67717	7.11861	7.02631	znf219
ENSDARG00000024017	0.863336	0	0.111866	0	1.81696	2.28583	2.34477	5.83901	6.33234	6.16031	mdga2a
ENSDARG00000105682	0	0	0	0.468913	0.341244	0.600704	0	0.193614	0.401784	0.197032	BX957362.1
ENSDARG00000104841	3.79646	3.26288	0	3.91174	2.74855	2.30398	3.10865	3.89864	4.39193	4.19419	JMJD8
ENSDARG00000102900	0	0	0	0	1.49398	0.876637	1.93027	1.55402	0.977238	1.38977	tacr1b
ENSDARG00000117236	8.69308	8.1499	8.51214	2.14064	1.62013	2.23039	2.03501	2.82837	2.71459	3.16614	CU062632.1
ENSDARG00000084778	0	0	0	0	0.450392	0	0	0	0	0	RF00001
ENSDARG00000084772	0	0	3.57125	1.7004	17.9429	16.7004	14.0831	14.744	16.0267	15.7188	RF00001
ENSDARG00000110298	8.37637	5.64667	7.98726	26.3974	3.54089	2.77029	2.29586	4.06421	2.87522	3.52497	mbd4
ENSDARG00000057128	35.6159	31.4871	28.8859	54.628	16.3905	18.1144	18.5285	16.7342	18.5661	16.5423	hadhaa
ENSDARG00000039517	0	0	0	0	16.2536	15.6176	15.5126	9.58	8.26796	8.98987	c8b
ENSDARG00000009447	218.27	178.408	212.699	291.681	310.39	328.594	331.188	471.313	464.898	477.866	atp5mc3b
ENSDARG00000057125	1.34029	0	0	0	1.73438	1.51534	1.52738	5.56613	4.64189	5.39089	pld1b
ENSDARG00000039513	7.69154	0	17.5705	0	2.71742	2.56169	3.2183	1.71873	1.78334	1.5433	zgc:153119
ENSDARG00000009443	0	0	0	0	0.0367447	0	0.145456	68.6733	70.8223	62.0359	zgc:92137
ENSDARG00000057121	5.57136	16.7083	0.0902383	13.8887	4.50255	3.19241	4.10778	6.06725	7.42738	8.01585	c7b
ENSDARG00000025820	0	3.16851	0	0	4.04758	3.24588	3.30466	1.531	2.14454	1.94753	chek2
ENSDARG00000023445	0	1.60056	0	0	5.56372	5.76028	5.81089	25.9081	25.7478	25.0261	atp2b3b
ENSDARG00000111173	0	0	0	0	0.267016	0.0626716	0.0528498	0.0605992	0.125754	0	si:dkeyp-67e1.2
ENSDARG00000013174	44.2008	18.5658	120.159	80.9264	3.44381	4.22314	3.79106	4.82994	4.6926	5.54079	nkd3
ENSDARG00000052575	0	3.71695	0	0	1.86243	1.5265	1.28727	4.69644	5.39509	4.60866	arl13a
ENSDARG00000102478	19.4071	2.75358	0	0.0168914	3.24521	3.70746	3.46706	1.79941	2.06967	1.56147	ADAMTS7
ENSDARG00000102475	0.0464746	0.121564	1.0034	0.0462344	0.168232	0.177687	0.199787	0.400893	0.415964	0.407971	si:dkey-3p4.1
ENSDARG00000102474	4.0011	2.67708	6.81705	4.57835	3.79182	3.37026	3.59259	4.65545	3.79118	4.37873	dusp16
ENSDARG00000102477	0	0.789844	0	1.03985	2.2702	4.39101	2.87076	5.39075	7.32587	7.42785	stard4
ENSDARG00000102471	18.8431	9.42681	0	0	9.82945	10.4752	10.0674	9.94425	10.2117	9.01395	trak2
ENSDARG00000052578	0	0	0	0	0	0	0	128.66	126.454	101.539	c6ast4
ENSDARG00000102472	0	0	0	0	1.4245	1.95035	1.91881	8.53125	10.0167	9.50437	btbd17b
ENSDARG00000095528	0	0	0	0	0.883462	0.983624	1.27784	0.308464	0.426747	0.444706	CR854897.1
ENSDARG00000098738	0	0	0	0	0.440751	0.387935	0.316234	0.200057	0.311366	0.547145	scn4aa
ENSDARG00000034693	3.48043	0.235783	8.24854	0	2.80979	2.92515	2.93316	2.21131	2.64661	2.36549	mysm1
ENSDARG00000095521	0	0	28.6359	0	0.83505	0.691749	0.923622	0.278698	0.636184	0.510513	znf1090
ENSDARG00000095522	0	0	0	0	1.2522	0.551072	0.309806	0.769672	0.675743	0.662759	si:dkey-71b5.3
ENSDARG00000095523	0	0	0	0	0.230565	0	0	0	0.0904896	0	AL845369.2
ENSDARG00000098732	0	0	0	0	0	0	0	0.156901	0.108533	0.106448	CU929403.1
ENSDARG00000098733	4.90016	2.53425	0.804533	0.16682	12.5582	11.2235	12.2813	5.08179	5.57458	5.17151	pxdn
ENSDARG00000098730	11.7569	3.1455	6.87964	0	16.2073	15.1887	15.6547	9.12944	9.10655	8.79693	en1b
ENSDARG00000095527	0	0	0	0	0.523533	0.921593	1.03622	1.18816	2.77385	1.8137	CR392363.2
ENSDARG00000094374	0	0	0	0	0.0260099	0	0	0.0295148	0	0	si:ch211-165f21.2
ENSDARG00000097688	0	0	0	0	0.341244	0.200235	0.337709	0.193614	0.401784	0	si:ch73-265h17.5
ENSDARG00000097931	0	0	0	0	0.326395	0	0.215342	0	0	0.376915	BX323557.1
ENSDARG00000096879	0	0	0	0	0.29807	0.301218	0.352339	0.319444	0.253464	0.334645	CU462980.1
ENSDARG00000096878	0	0	0	0	0	0	0	0.033725	0	0	BX323807.1
ENSDARG00000096873	0	0.310608	0	0.147666	0	0	0	0.121943	0	0.124096	CR626887.1
ENSDARG00000096872	0	0	0	0	0.0642743	0	0	0	0.075677	0	CU467963.1
ENSDARG00000096870	0	0	0	0	0	0.0671188	0	0.129799	0	0	si:dkey-33c3.1
ENSDARG00000096877	0	1.95457	0	8.81265	9.77262	8.44794	9.9736	7.77254	9.60575	8.36319	CR759918.1
ENSDARG00000096876	0.143159	0.149786	0	0	2.79838	1.45958	3.69251	1.64653	1.95249	2.27404	CR847984.1
ENSDARG00000096875	0	0	0	0	0.148673	0	0	0	0	0	BX294110.1
ENSDARG00000096874	0	0	0.175963	0	8.66556	8.18391	7.01449	5.78579	5.73408	6.3632	tmem176l.3b
ENSDARG00000101926	0.445726	2.84054	0.733748	1.53183	4.9871	4.47555	4.35479	3.69507	3.97214	3.89582	zgc:101130
ENSDARG00000010610	9.49433	0	0	0	8.79403	9.33655	8.74816	5.37864	5.3655	5.9136	sarm1
ENSDARG00000101924	0.0379914	0	0	0	0.385068	0.387342	0.299419	7.17857	8.97049	7.17826	si:dkey-65b13.13
ENSDARG00000097932	0	6.21216	0	0	0.277321	0.122045	0.17153	0.31469	0.0816301	0.160123	BX510649.1
ENSDARG00000002249	0.409629	1.79228	29.5147	44.3077	2.37249	2.37294	2.53467	8.19892	8.38016	7.78328	tbxas1
ENSDARG00000010619	0	0	0	0	0.374257	0.292808	0.518531	0.2265	0.264392	0.316936	themis
ENSDARG00000033345	0.090525	3.11376	0.69352	0	1.39268	1.38442	1.22421	0.567065	0.559445	0.539236	cntln
ENSDARG00000002241	0	0	0	0	0.371984	1.30963	0.327227	2.57955	2.14122	2.24327	kcna2a
ENSDARG00000002240	26.6791	9.42186	34.1665	6.48489	73.1246	71.8843	73.5225	39.6396	37.5208	38.7663	psmb6
ENSDARG00000101928	0	0	0	0	0.096538	0.226586	0.191076	0.219093	0.227329	0.222961	gorasp1b
ENSDARG00000103696	0.0884547	0.0694119	0	0.0439988	0.160098	0.11273	0.0950634	0.0363342	0.0565501	0.0924392	CABZ01064968.1
ENSDARG00000103697	6.05891	8.11961	1.45959	2.36357	14.0759	14.0066	14.4058	11.1996	10.1172	10.209	arnt2
ENSDARG00000103695	0	0	0	0	0	0	0	1.10329	0.572382	0.561385	RF00001
ENSDARG00000103692	9.85859	12.1134	21.866	1.23224	0.311117	0.322158	0.199225	0.456875	0.495597	0.549476	p4ha3
ENSDARG00000045383	4.14248	3.57245	0	12.1634	0.563458	0.50127	0.494663	2.71223	2.78208	2.48725	gpr22b
ENSDARG00000078887	3.18891	8.19347	0	0	3.90627	3.50962	3.93328	4.94112	5.75769	5.27584	atp10d
ENSDARG00000107379	0	0	0	0	1.05609	0	0.522575	0	0.621726	0	RF00001
ENSDARG00000097680	0.047452	0	0	0	0.309187	0.282215	0.237987	1.09153	1.17301	1.15048	si:ch211-241f5.3
ENSDARG00000103699	15.2038	11.9804	9.17379	3.973	9.94199	10.3153	9.74575	11.6681	11.9276	11.4809	ptpn13
ENSDARG00000117189	0	0	0	0	0	0	0	0	0.110276	0	CR318625.1
ENSDARG00000021681	0	0	0	2.12629	4.90631	5.58066	3.84703	6.33831	6.88763	5.44782	asrgl1
ENSDARG00000053424	0	0	0	0.0459191	0.033417	0.196084	0.0992123	2.99568	3.54109	3.2801	myl2b
ENSDARG00000091521	6.10467	2.29542	0	7.21184	2.90039	1.99904	2.77921	2.37699	2.16821	2.44554	MAP3K11
ENSDARG00000021688	0	0	0.222697	0	0.138897	0.0271671	0.0916383	0.131344	0.0272563	0.0534652	mxa
ENSDARG00000094732	0.918581	0.81548	0	1.34306	1.89433	2.10485	1.95448	5.1453	5.29126	5.22451	mical3b
ENSDARG00000045815	1.13326	2.27783	0	0	3.97273	3.92741	3.93156	1.27401	0.99143	1.62063	mcm10
ENSDARG00000094730	9.69454	0	33.8153	5.57944	18.3296	17.4265	19.6896	31.0018	33.1917	28.8698	acbd7
ENSDARG00000038166	0	0	0	0	0	0.0343615	0	0.63128	0.758434	0.946733	hyal6
ENSDARG00000094736	0.76982	1.61091	0	0.0729374	1.69853	1.99332	1.52335	1.77683	1.15617	1.59367	znf1157
ENSDARG00000094737	0.444364	0	0	0	0.900785	1.35916	1.65555	1.38722	1.36362	1.78322	si:ch211-12e13.12
ENSDARG00000036868	12.293	16.3149	11.2048	13.9531	6.421	6.5891	6.70914	3.8634	4.11412	4.10405	tbpl1
ENSDARG00000036869	6.28781	0	0	0	3.05403	1.75822	3.07941	1.37314	1.49261	2.66169	tcf21
ENSDARG00000104350	0	0	0	0	0	0.0603056	0.152564	0	0.0605035	0	si:dkey-68o6.6
ENSDARG00000036864	4.75768	5.04753	2.13179	0	7.39473	6.55806	8.03323	9.73047	10.7769	12.0997	slc34a2b
ENSDARG00000036865	71.2747	21.0837	124.514	198.545	3.19284	2.79582	2.84378	7.52484	7.80772	7.11882	slc2a12
ENSDARG00000085695	0	0.708186	0	0	0	0	0	0.556058	0	0.565876	RF00001
ENSDARG00000036645	0	6.08396	15.1278	0	4.12068	3.8164	3.52691	5.40893	4.85172	5.32438	rcbtb1
ENSDARG00000103053	0	0.337875	5.0604	2.24881	0.467583	0.411551	0.173527	0.265295	0.137634	0.269979	CR383680.2
ENSDARG00000114521	0.898163	4.79266	0	0.0893522	0.585223	0.228931	0.257404	0.368935	0.153121	0.225269	CR388165.2
ENSDARG00000103054	7.44228	10.1091	8.00224	4.48126	10.6343	9.42926	9.72893	8.20572	7.9577	8.13228	dnm2b
ENSDARG00000107576	1.03568	0	0.166456	0	0.605612	0.372282	0.513718	2.7816	1.83356	1.66512	FP102911.1
ENSDARG00000067847	0	0	0	0	0.150623	0.0589215	0	0.0569732	0.11823	0	il21
ENSDARG00000103056	65.9275	78.0196	40.8027	55.4755	5.27922	5.34676	6.22648	4.02108	3.23562	3.94593	itga4
ENSDARG00000016613	0	0.192442	5.29476	0.0609926	0.88773	0.885531	0.834606	0.906616	0.731654	0.82011	mcat
ENSDARG00000016611	2.09575	8.45073	23.6818	10.0498	2.16509	2.0607	2.37886	5.31993	5.19875	5.84696	scrn3
ENSDARG00000103057	38.4024	32.4625	14.6446	12.3764	29.2428	27.6671	29.4422	16.8306	17.1932	16.6891	zfhx3
ENSDARG00000067848	0.575993	16.0038	390.727	208.037	24.0241	25.5021	29.6216	38.1712	39.5788	40.1292	nmrk2
ENSDARG00000116725	9.01798	0.848127	0	0	1.39379	1.46351	1.23415	10.4053	8.80989	8.30177	CABZ01114053.1
ENSDARG00000074262	4.67872	4.8953	10.6582	4.5091	8.15065	9.06835	9.49787	10.4101	8.39186	10.1049	nck1a
ENSDARG00000074266	2.54563	1.18376	1.77294	0.668293	2.15014	2.37311	2.20386	2.5851	3.22476	2.27604	si:ch1073-314i13.4
ENSDARG00000074265	0	0	0	0	0.512507	0.435537	0.664602	0.561513	0.645045	0.53061	dzip1l
ENSDARG00000044968	0	0.0197113	0	0	13.9119	13.9895	14.4967	13.6662	13.7945	13.1515	vcla
ENSDARG00000092124	2.88433	3.21903	0	2.29554	21.1603	27.12	22.5943	32.7	32.4541	37.6179	cox14
ENSDARG00000007077	4.91411	1.33681	0	0	4.8283	5.15334	5.1706	5.12134	4.58381	4.44878	ankrd50l
ENSDARG00000014963	25.8094	23.785	10.2376	11.9028	9.03333	9.00369	9.49081	6.45926	6.92062	6.5733	triap1
ENSDARG00000014962	20.2952	17.1943	0.0404431	9.90743	13.2218	13.9378	12.5648	16.4108	16.6317	17.3559	ppp3cca
ENSDARG00000014967	0	0	0	0	0.0523981	0.0614921	0.0518552	0.297294	0.30847	0.302543	g6pcb
ENSDARG00000004358	32.9699	133.147	0	0	15.6105	17.145	16.6253	28.1153	28.9144	27.853	gnb3a
ENSDARG00000039958	31.6793	4.20384	34.4405	11.2226	12.9779	16.018	15.5007	9.9024	10.7357	11.9506	utp11l
ENSDARG00000055784	0.0879033	2.48325	1.4387	3.86962	5.95033	6.32955	6.54997	9.26162	8.4671	9.24141	ptpn3
ENSDARG00000014969	2.61933	0.181773	0	2.22024	2.84449	2.86129	2.99695	7.42172	6.6413	6.29024	ankhb
ENSDARG00000055787	0.327173	0	3.91926	8.3649	0.592163	0.806127	1.17206	0.833227	0.725106	1.14882	dzank1
ENSDARG00000055781	0	0	195.246	98.2679	1.01581	1.37093	1.35714	2.59355	2.15284	2.17013	ptger3
ENSDARG00000073799	0	0	0	0	1.15978	1.20983	1.06274	0.974856	0.960928	1.58731	zgc:194210
ENSDARG00000109648	0	0	0	0	0.494644	0.580492	0.475921	0.467747	0.63093	0.491873	si:ch211-147m6.1
ENSDARG00000041878	144.796	100.495	106.921	87.4406	32.6579	36.5753	33.3874	32.3047	34.9017	35.6238	rab11ba
ENSDARG00000041873	0	0	2.73366	0	0.420985	0.555806	0.677013	0.71657	0.371753	0.425379	si:dkey-221h15.4
ENSDARG00000062765	18.0054	17.6559	10.6758	2.82826	19.6434	19.705	20.2261	11.7189	12.6837	11.7173	nsd3
ENSDARG00000041870	2.79779	1.09578	8.14851	2.05401	6.98646	6.76259	7.31069	4.89193	4.5912	5.20345	ift172
ENSDARG00000059634	13.7153	23.4521	4.78831	10.2944	7.26305	7.74872	9.09784	6.45507	5.3223	4.36958	thumpd3
ENSDARG00000059636	0	0	0	7.37947	1.43563	0.967193	1.39444	0.995547	1.4086	1.16663	si:ch211-127d4.3
ENSDARG00000097001	3.39203	4.76586	7.55975	0	1.61378	2.14088	2.29143	0.875807	0.413059	1.13434	FP245462.1
ENSDARG00000097000	0	0.37391	9.58241	0	2.26385	2.73267	2.11237	2.12852	2.66548	2.39018	BX890558.1
ENSDARG00000097003	0	0	0	0	0.658638	0.193237	0.977722	0.934237	0.775486	1.90146	CR855375.1
ENSDARG00000033647	68.939	113.464	77.9439	32.4544	29.5734	32.4715	29.267	20.4109	20.7012	22.7829	smarcb1a
ENSDARG00000097006	0	0	0	0	7.66115	7.60436	7.58177	4.75298	4.59445	4.79556	CR854839.1
ENSDARG00000097009	0	0	0	0	0.0429246	0	0	0	0	0.0495686	FP102888.1
ENSDARG00000097008	0	0	0	0	0.0389157	0	0	271.67	303.326	302.352	opn1mw1
ENSDARG00000054344	14.123	4.02586	0	3.43639	8.92685	9.77032	8.45843	4.13092	3.83896	4.42319	gabpb2b
ENSDARG00000060893	0	0	0	0.41463	4.28472	5.12279	4.93709	20.9321	20.9137	22.0915	col8a2
ENSDARG00000093710	0	0	0	0	0	0	0	0	0.266618	0	CR854927.1
ENSDARG00000093713	0.6621	0.989639	0.0658754	0.423437	0.753256	0.683081	0.779335	0.310821	0.241879	0.27677	si:dkey-256i11.2
ENSDARG00000030598	0	2.57036	0.95814	2.83499	23.6903	24.1284	25.9443	21.2316	24.3751	22.428	nampta
ENSDARG00000093714	0.448447	0	0	0	1.62332	2.28607	2.142	1.71926	1.78389	1.12475	artnb
ENSDARG00000100043	0.0928726	0.388686	0	0	5.51348	4.65551	4.65786	5.79863	4.74996	6.44452	CABZ01111454.1
ENSDARG00000093719	0	0	0	0	0.378887	0.29643	0	0.286628	0	0.145844	BX470224.3
ENSDARG00000030591	6.11019	10.3095	0	14.3477	3.82585	3.04	3.47069	1.9898	2.4869	1.42665	lrrc42
ENSDARG00000091230	0	0	0	0	0	0.0842723	0.0710653	0.0814857	0.0422744	0.0414622	CR450686.1
ENSDARG00000100041	1.73913	0.0638466	0	0.0303533	0.684765	0.518459	0.524648	3.434	3.5891	2.60184	CU571069.1
ENSDARG00000026247	14.9265	0.296064	0	8.76182	1.48524	1.59275	1.74862	6.47998	6.09042	6.18039	insyn1
ENSDARG00000026246	0	0	0	0	0	0.141365	0.0596054	0.0683454	0	0.0695521	CR847944.1
ENSDARG00000112213	0	0	0	0	0	0.0155864	0	0	0.0156375	0.015337	BX005321.1
ENSDARG00000099479	2.62438	3.64749	0	0	10.8611	11.5148	11.5625	14.2232	12.5543	12.9025	SYDE2
ENSDARG00000026248	0	0	0	0	0.240209	0.161085	0.13584	2.10274	1.89896	2.10024	slc1a7b
ENSDARG00000094604	0	0	1.00384	0	0	0	0	0.0592055	0	0.0602508	si:ch73-256j6.3
ENSDARG00000055255	8.2709	8.43512	16.9052	12.9052	3.29021	3.01799	2.8569	4.83504	3.87392	4.4109	pitpnm3
ENSDARG00000055252	0	0	3.43799	0	2.03624	2.04826	1.64501	1.65044	0.929636	1.10373	snap23.2
ENSDARG00000055253	0	0	0	0.0600784	0.393491	0.393371	0.504796	0.909564	0.943757	0.757328	slc12a10.3
ENSDARG00000020834	3.2298	4.18537	18.8622	0.353737	3.79705	4.03646	4.26015	2.24767	2.3911	2.61765	si:dkey-230p4.1
ENSDARG00000000183	2.7031	2.41072	6.79531	1.58787	4.47309	4.40733	4.90631	9.80271	10.1602	9.49152	ptpn4b
ENSDARG00000101755	47.9701	31.0727	26.9982	10.9527	12.9272	12.4589	13.655	13.225	12.8152	12.8397	prkar1ab
ENSDARG00000091234	5.24913	1.94881	0	4.04285	0.980708	1.34273	0.930107	3.98774	4.28199	3.11439	si:ch73-335l21.4
ENSDARG00000101757	0.0989699	0.0647194	0.206787	0.0861513	0.134347	0.0210219	0.0531821	0.274411	0.231999	0.196513	si:dkey-27n6.4
ENSDARG00000100045	0	0	0	4.28429	0.1439	0	0.142409	0.21772	0	0	pimr184
ENSDARG00000000189	7.1853	9.99646	36.7503	12.3529	7.21775	6.72484	7.64974	9.25103	9.55095	8.61654	sema6e
ENSDARG00000101753	0	0	0	0	1.27316	1.60481	1.25997	1.39122	1.27695	1.47023	CABZ01085195.1
ENSDARG00000091235	0	0	0	0	0.230016	0.188956	0.0910533	0.0783033	0.189576	0.0531239	CABZ01015525.1
ENSDARG00000059582	0	0	0	0	7.08867	7.03911	7.91461	5.48633	5.09335	5.3733	sowahcb
ENSDARG00000059583	5.24808	4.25938	0	7.4167	12.5703	11.9182	12.5103	12.4912	10.8703	12.3016	rcc1l
ENSDARG00000059581	10.608	14.3049	11.5484	11.9877	11.6877	12.0099	11.8802	10.3013	8.99856	8.69651	mbd5
ENSDARG00000059587	8.30343	13.0646	26.1113	0.281609	14.9604	14.3769	13.9265	11.7826	11.5821	10.9126	CU928117.1
ENSDARG00000094601	0	0	0	0	0	0	0.127083	0	0.151195	0.0741451	si:ch73-113g13.3
ENSDARG00000060725	0.130415	0	0	0	5.44081	5.76182	5.72316	5.70522	6.32267	6.33748	dnajc16l
ENSDARG00000060723	1.72645	2.84336	0.0890675	4.06059	8.30188	7.95897	7.94099	8.49251	7.50362	7.35054	stim1a
ENSDARG00000099227	0.171414	0	0	0	0.723913	0.703915	0.859695	2.00671	2.53267	2.12574	galnt13
ENSDARG00000114589	1.63634	0	0.0747312	0.386957	3.56373	3.45291	3.70939	4.94749	4.66472	4.92271	jam3a
ENSDARG00000060729	23.6698	27.1682	9.65257	13.9882	27.039	29.9175	27.8413	17.0293	18.0129	19.2836	trim8b
ENSDARG00000099471	1.44532	20.1242	19.3579	14.9316	2.17325	2.17259	2.9473	2.28342	2.5588	1.67309	CT476811.1
ENSDARG00000004594	0.137662	3.08233	0	0	3.85699	3.50883	3.59018	2.30711	2.40557	2.64708	znf800a
ENSDARG00000116445	0	0.253493	0	0	0.451037	0.514614	0.359571	0.597117	0.354036	0.564255	CABZ01046954.1
ENSDARG00000103549	3.89788	0	0	0	0	0	0	0	0	0	CR354444.2
ENSDARG00000099226	74.3169	63.1907	57.7077	84.8389	39.3911	39.4849	42.2596	35.0299	37.952	37.8975	CABZ01076667.1
ENSDARG00000007671	12.5288	2.92304	1.10757	0.25655	2.97165	2.46492	2.35577	5.64956	6.04513	6.28831	ghrb
ENSDARG00000056259	23.8869	10.7384	2.59432	12.1668	15.4548	14.7841	15.5	16.1784	16.7977	16.9105	tmem131
ENSDARG00000056258	5.2456	5.60437	8.09573	3.234	11.9993	11.6546	11.2662	7.02053	7.46288	7.79304	cdc27
ENSDARG00000102704	0	0	0	0	0.0224371	0	0.0444093	0.152763	0.0528353	0.233191	si:ch1073-376c22.1
ENSDARG00000056252	0	2.16287	0	0.0183616	10.6365	11.5416	10.9627	11.1903	11.5008	11.249	sort1b
ENSDARG00000056250	2.65034	0	21.2037	18.2199	2.36158	1.73215	1.97193	5.16419	5.35833	5.17015	add3b
ENSDARG00000104407	13.0329	7.46636	0	0	1.5468	1.63373	2.41863	0.315942	0.874184	0.500143	BX649453.1
ENSDARG00000042215	0	0	0	0	0.0990087	0.271115	0.130644	0	0.116574	0	pias4b
ENSDARG00000113274	0.125903	0	0	0.125253	1.54956	0.855765	1.08248	11.2742	13.5225	13.5785	AL929536.3
ENSDARG00000069715	0	0.0659637	0	0	2.14524	2.99964	2.12301	1.50202	1.50474	1.15958	foxi2
ENSDARG00000002196	2.22217	2.16715	6.89758	6.19538	3.48572	3.64782	3.15477	3.86527	3.9638	4.03673	bach1b
ENSDARG00000069710	0	0	0	0	0.0163735	0.0384305	0.0324078	0.0928993	0.250618	0.113447	vwa10.2
ENSDARG00000042213	1.4739	0	0	0	0.655216	0.746964	0.629901	1.18961	1.10208	1.23223	si:ch211-233h19.2
ENSDARG00000067828	0	0	0	0	0.0241345	0	0.0238845	0	0.198913	0.139351	si:ch211-229c8.13
ENSDARG00000057789	0	0.146805	0	0	0.203162	0	0.100529	0	0	0	lyz
ENSDARG00000068125	1.42197	8.73095	23.5077	8.89721	7.88356	8.29801	6.91713	8.36178	9.63304	9.41666	nfu1
ENSDARG00000018944	0	0.989639	0	0	10.5113	10.4471	9.55533	9.20806	9.07045	10.3196	hoga1
ENSDARG00000103543	0	0	0	2.90241	0.528046	1.23938	0.62709	429.747	474.501	484.531	gngt2b
ENSDARG00000057782	31.3773	24.2392	36.6388	20.2136	35.8821	33.9092	35.7747	19.6007	18.5486	18.4139	baz2ba
ENSDARG00000043175	0	0	0	0.067552	0	0	0	2.90078	2.19949	1.476	CELA1
ENSDARG00000043177	6.07623	9.82521	3.97539	4.94578	13.0638	13.2974	12.7306	6.35322	7.61225	7.15811	lsm1
ENSDARG00000057787	0	0	0	0	0.35914	0.468301	0.789821	0.588661	0.704757	0.576014	itgae.2
ENSDARG00000043173	0	0	0	0	0	0	0	2.03106	1.17078	1.91381	CELA1
ENSDARG00000094299	0	0.167025	0	0	0	0	0	0	0	0	BX649350.1
ENSDARG00000094298	0	0	0.544977	0	0	0	0	0	0	0	CT573178.1
ENSDARG00000105120	0	0.192599	0	0	3.31505	3.1084	2.90152	2.19278	2.49096	2.30844	gab2
ENSDARG00000105127	18.6086	27.4021	1.92003	2.60545	15.5878	15.5995	15.2288	9.17251	8.17785	7.79024	si:ch211-155e24.3
ENSDARG00000031649	0	0	0	0	5.16223	5.96775	5.56625	15.4752	20.6835	21.0869	cort
ENSDARG00000031647	1.03553	2.30069	12.9284	2.03493	1.56419	1.58584	1.48387	7.05785	7.83536	7.91995	stat2
ENSDARG00000094295	0	0	0	0	1.42588	1.88252	1.70509	3.64054	3.28773	3.77342	CR855337.1
ENSDARG00000094297	0	0	0	0	0.354293	0.115495	0.214269	0.0670057	0	0	si:dkey-222h21.2
ENSDARG00000085130	0	0	0	0	0	0	0.509401	0	0	0	RF00026
ENSDARG00000056781	0	0	0	1.98652	0.290025	0.403197	0.331178	38.9662	39.5064	38.3248	zanl
ENSDARG00000056780	1.301	0.702565	16.4267	8.30843	2.36992	2.28204	2.64606	3.44778	3.9709	2.73675	ssh1a
ENSDARG00000056783	51.1161	18.4119	35.4059	21.3134	9.01915	8.54353	9.04578	8.26101	8.07156	8.14999	raraa
ENSDARG00000056784	0	0	0	0	0.0796878	0	0.0788622	0.15071	0.156375	0.0920223	aire
ENSDARG00000108060	0.213762	0.0447313	0.119102	0.808098	3.24993	3.30544	2.72616	3.82834	2.69676	3.1096	LO017771.1
ENSDARG00000108063	0	0	0	0	0	0	0	0	0	0.604568	RF00001
ENSDARG00000076318	7.28514	11.5721	13.6993	13.0455	28.9365	31.8767	33.1446	31.8564	34.4653	34.6059	atp6v1ab
ENSDARG00000028053	0	0	10.886	1.5109	0.332152	0.537653	0.396719	1.45565	1.22718	1.19037	bmp1b
ENSDARG00000076310	0	1.84967	0	0.103454	1.47562	1.69638	1.65405	2.30666	2.0388	2.27783	si:ch73-290k24.5
ENSDARG00000076312	0	0	2.89647	0	6.22889	6.21626	7.01569	4.65491	3.90143	4.30478	myot
ENSDARG00000076317	116.493	121.091	9.86989	18.5459	24.4281	25.2037	25.1621	13.7213	13.2304	13.1643	plod3
ENSDARG00000113271	0	0	0	0	51.3738	60.29	68.4405	47.0856	60.4879	100.397	RF00494
ENSDARG00000045601	0	0	0	0	9.03546	8.59306	8.84894	3.54194	3.3435	3.06245	cax1
ENSDARG00000103992	0.0230474	0	0.0963099	0.0229283	0.100114	0.0979083	0.148616	0.170407	0.0982296	0.134879	si:ch211-237a4.2
ENSDARG00000045605	0.157555	9.32139	0	0.0142492	6.63656	5.99948	6.00338	2.10628	1.91686	1.91595	ticrr
ENSDARG00000045606	6.30879	5.30476	6.90174	10.6896	2.3567	2.05593	2.27036	2.76893	2.79935	1.97488	alkbh3
ENSDARG00000103996	3.8196	10.2019	0.18715	0	7.5455	7.24061	7.68736	1.81337	1.37434	1.55654	spdl1
ENSDARG00000045608	61.3425	98.5755	42.425	15.638	1.25639	1.88044	1.22535	2.23151	1.90805	2.7335	fam19a5b
ENSDARG00000103998	0	0	0	0	0.057461	0	0	0.0869384	0.0451033	0.0221183	BX548173.1
ENSDARG00000104448	2.01605	3.65624	1.68493	0	4.91389	4.33932	4.76668	2.37396	3.55159	2.80915	zgc:77287
ENSDARG00000109823	0.591657	0	0	7.6518	11.8101	12.1363	10.961	13.2626	11.2395	12.7901	pdxp
ENSDARG00000115678	0	0	0	0	1.06528	0	0.527119	0	0	0	RF00001
ENSDARG00000109821	1.24001	0.598804	6.90898	0	0.621511	0.567294	0.54673	0.156724	0.40654	0.637966	si:dkey-156j15.1
ENSDARG00000007247	7.17573	4.71426	0	0	3.86609	3.94158	5.04558	11.845	12.5464	12.4448	ric8a
ENSDARG00000007244	11.5469	13.4725	16.2789	47.2715	16.314	14.686	15.2424	19.7196	20.2819	21.7059	acp2
ENSDARG00000007245	3.62057	0	0	0	3.37997	2.71185	3.65214	3.44405	3.69535	3.82348	rundc3aa
ENSDARG00000059322	6.55775	1.64671	3.77004	1.51828	4.03119	3.34298	3.76731	1.60642	1.77861	1.75441	topbp1
ENSDARG00000059323	93.2771	99.1168	23.1407	15.7167	72.7542	74.1585	71.4167	49.4773	49.3036	47.3347	rpn1
ENSDARG00000007241	10.7268	25.0703	0	15.7068	16.9102	16.6494	17.7664	21.6686	19.8311	21.5464	mycb
ENSDARG00000114759	0	5.90155	0	0	65.3369	91.0534	56.5775	37.0705	48.0801	47.1563	BX957279.1
ENSDARG00000107926	0	0	0	0	0	0	1.46069	2.51231	3.47567	2.55667	dre-mir-124-4
ENSDARG00000038235	0.237438	5.49302	3.41757	11.2856	0.897695	0.739688	1.02071	2.10234	1.79907	2.05123	pkdccb
ENSDARG00000043510	4.56026	7.8634	0	2.58516	6.19727	6.03906	5.74974	7.01142	7.92649	7.4547	vamp4
ENSDARG00000034753	69.8253	63.0906	74.9071	98.3615	38.9671	41.7032	41.9927	42.4831	43.8801	45.2732	tspan3a
ENSDARG00000043511	63.9789	80.5983	193.051	98.9997	44.8025	49.2921	43.1259	65.6016	66.8314	68.6461	prdx6
ENSDARG00000038239	18.0339	7.51069	30.258	18.2785	28.6386	28.6443	29.9696	20.4241	21.1519	20.8728	tnpo2
ENSDARG00000034757	0	0	0	0	1.25759	1.09417	0.83686	3.49382	3.5741	3.15488	zdhhc2
ENSDARG00000086314	0	0	0	0	0.446291	0.130937	0.386458	0.949553	0.788199	0.450948	CU633991.1
ENSDARG00000069361	1.30768	0	0	0	2.14592	2.48132	2.12369	9.91938	11.5556	10.8962	spa17
ENSDARG00000069360	24.4891	8.58311	62.9523	25.4768	46.1537	49.0716	47.2371	46.0066	49.1295	52.8421	ppp3r1b
ENSDARG00000069368	0	0	0	4.74432	1.78723	1.6684	1.32654	3.71043	3.89774	4.01047	nrn1la
ENSDARG00000022550	5.56015	9.59891	0	5.94628	3.55578	2.71633	3.58534	1.37035	0.868918	1.66571	gxylt1b
ENSDARG00000057331	0	0	0	0	0.273656	0.10705	0.13541	0.207021	0.161102	0.105338	kcnk7
ENSDARG00000039724	0.165409	2.76906	0	13.0821	0.658638	1.12429	0.888838	1.15506	1.62147	1.90146	OSBPL8
ENSDARG00000039726	0	0	0	0	7.116	7.36855	6.35185	7.36239	6.40703	7.33125	zgc:123321
ENSDARG00000057334	25.3821	26.16	14.5332	5.35969	14.3108	14.538	14.2712	12.4053	11.8368	12.4975	cmasa
ENSDARG00000039729	4.41861	5.29772	10.238	1.28282	2.75086	2.46139	2.66077	8.57365	8.17782	7.7979	asap1b
ENSDARG00000105590	0	0	0	0	18.0593	13.8076	15.4324	13.1008	12.673	14.258	si:cabz01007794.1
ENSDARG00000116254	0	0	0	0.109882	0	0	0	0	0	0	pimr104
ENSDARG00000111367	0	0.274066	0.486486	0	0	0	0	0	0.148855	0	si:ch211-221n20.4
ENSDARG00000105594	0	0	0	0	0.306778	0.240014	0.1012	0.116039	0	0.118088	MAJIN
ENSDARG00000091896	0.343233	0	0	1.62193	3.35465	3.64525	3.81173	3.10174	2.77948	3.58694	znf1172
ENSDARG00000091897	0	3.44775	0	0	2.54685	2.11869	1.91428	2.23155	2.31544	2.19649	BX323884.1
ENSDARG00000091890	0	0	0	0	0	0	0.0965267	0	0	0	si:dkeyp-67e1.3
ENSDARG00000056677	0	7.3505	0	6.33536	2.26864	2.19002	1.95544	1.91	2.54187	2.2395	BX530018.2
ENSDARG00000015731	0	2.31395	0.118483	0	4.45442	4.91434	4.65204	15.9093	14.0905	14.8628	ano5a
ENSDARG00000062021	0	0	0	0	1.15904	1.40141	1.32082	1.9529	2.23308	1.46011	ccdc181
ENSDARG00000015732	8.9706	2.89808	11.3993	0	2.91683	3.28935	3.02192	2.22382	2.33425	2.21045	cax2
ENSDARG00000015734	0	0	0	0	0	0	0	0	0.0829922	0.0813975	aicda
ENSDARG00000003749	21.1765	34.3739	18.2635	3.10099	33.564	35.816	37.6829	11.8284	11.9779	11.7891	polb
ENSDARG00000062024	0.500005	1.50604	0	0	9.71893	9.21725	9.61823	23.4512	23.8549	22.9279	kif1ab
ENSDARG00000099524	3.84823	2.04154	0	0.0269602	3.25691	4.02939	2.85425	6.59005	6.53748	6.3439	gbe1b
ENSDARG00000078195	30.5838	8.45889	10.3011	6.67124	4.62803	3.99357	4.62499	5.76653	5.5025	5.44917	fhit
ENSDARG00000078191	0	0	0.0762791	0.163437	5.19365	4.88534	5.02214	6.83825	6.53516	7.32525	zbtb46
ENSDARG00000078193	24.5873	10.8272	80.1434	0	0.659283	0.422021	0.474511	0.544088	0.635109	0.830542	si:ch211-67e16.3
ENSDARG00000100646	2.40361	3.31962	0.0669609	0.334766	0.556849	0.816867	0.757734	0.473913	0.491728	0.28133	BX005454.1
ENSDARG00000100647	0	0	0	0	0	0.113741	0	0	0	0	si:dkey-211i20.4
ENSDARG00000100640	19.543	1.24681	0	0	0.862724	2.2274	1.1953	0	2.03155	1.39476	BX321870.2
ENSDARG00000100642	0.592841	0.531671	3.18517	0.252762	12.7535	13.8876	12.8034	17.1159	14.7272	13.5946	plppr1
ENSDARG00000068103	1.72263	0.580073	0	0	1.44783	1.69911	1.41865	1.28506	1.36713	1.47329	cfap45
ENSDARG00000044551	0.014024	2.20098	0	1.43701	2.54842	2.46644	2.78326	7.50029	7.28016	7.152	atg9a
ENSDARG00000044550	0	0	0	0	4.44463	4.18992	4.51876	1.62606	1.74438	1.93524	hif1al2
ENSDARG00000018426	18.4451	37.1993	95.8821	91.1729	58.0278	53.1845	59.6611	95.8241	97.4895	96.771	aldh7a1
ENSDARG00000044556	13.3288	17.5691	0.0694059	9.96356	5.24874	5.08016	4.31971	5.56713	5.96754	5.41548	pacs1a
ENSDARG00000068104	41.1445	22.2066	10.2918	31.8519	0.681758	1.10781	1.08989	2.26137	1.91415	1.87737	CABZ01040999.1
ENSDARG00000018425	16.3919	34.6476	25.076	10.6447	67.6423	67.4606	65.9456	35.8683	35.7498	37.4238	ddx61
ENSDARG00000018008	3.79063	0	0	0.0502806	0.439092	0.515299	0.325907	0.456738	0.34466	0.422548	mdh1b
ENSDARG00000036985	0	3.0035	8.03966	1.94437	1.84611	1.86813	1.89263	4.79187	3.78758	3.99565	plxnb2b
ENSDARG00000036987	0	0	0	0	1.06204	0.888037	0.6569	0.632706	0.687752	0.720529	has2
ENSDARG00000110186	0	0	0	0	5.73259	5.3308	5.57504	7.4054	7.35682	8.24625	LO018535.1
ENSDARG00000010862	2.90876	3.92555	19.6712	14.259	3.90654	3.33096	4.43994	19.3942	20.1232	19.4194	amt
ENSDARG00000092814	0	0	0	0	0	0	0.0791367	0.0907406	0.0941517	0	si:dkey-21e2.3
ENSDARG00000092816	4.41006	2.1604	23.6128	8.31808	3.08205	2.7073	3.79894	3.05757	3.58537	3.21811	si:dkey-93n13.2
ENSDARG00000092810	9.23721	7.73953	0	0.0366115	17.7446	16.3842	15.7414	7.04445	6.55638	7.16883	stap2a
ENSDARG00000092813	0	0	0	0	1.83393	2.42125	1.95105	8.89651	8.36724	10.0066	fndc7rs4
ENSDARG00000081937	0	0	0	0	0.987958	1.73914	1.95544	0.560542	1.16323	0.570439	RF00421
ENSDARG00000002037	0	0	0	0	1.2443	1.593	1.69785	5.79762	6.17095	6.24832	pfkfb2b
ENSDARG00000053542	5.83496	6.34447	0	8.0243	10.2296	9.33183	9.95967	11.89	11.4105	13.2956	kctd12.2
ENSDARG00000077211	0	0	0	0.0476883	0.173522	0.0610914	0.0343449	0.0787618	0.122584	0.160305	or112-1
ENSDARG00000053544	0	3.97285	0	0	6.44958	7.25874	7.01057	18.6366	19.0467	16.951	hspa4l
ENSDARG00000077217	0	0	1.99913	6.37281	1.03905	0.951716	0.978126	4.83129	4.29678	5.4141	zgc:162184
ENSDARG00000077215	6.18321	9.82394	1.13242	2.0732	14.731	13.7075	14.6276	7.47845	7.71078	8.25187	eif4g3a
ENSDARG00000006598	0	0	0.360953	0	7.28537	7.26549	6.40535	8.30255	8.09925	9.42404	sgk2b
ENSDARG00000077219	0	0	0	0	0.648277	0.760789	0.537523	0.695868	0.577622	0.505824	si:ch211-106h4.6
ENSDARG00000039185	3.0917	9.07324	24.2635	5.85138	76.5394	81.3663	81.6354	34.8156	34.5817	35.6824	nfyba
ENSDARG00000080256	0	0	0	0	0	1.16885	0.985671	0.5651	4.1044	1.15015	RF00001
ENSDARG00000035406	9.65543	2.80621	0	4.8998	4.62489	5.17898	5.34563	6.12946	5.73636	4.85153	ttc33
ENSDARG00000035400	293.385	274.963	206.875	303.904	371.321	369.894	376.959	452.485	449	459.011	btf3
ENSDARG00000112052	0.0144479	0	0	0	0.0627596	0	0.0828125	0.0949553	0.11084	0.0966318	FO907124.1
ENSDARG00000111585	1.50258	3.14427	17.0659	0	10.711	13.6502	14.2437	11.6795	13.2023	11.6924	CABZ01048666.1
ENSDARG00000068520	0	0	0	0	0.0248694	0	0	0.197544	0.175689	0.0287188	v2rh14
ENSDARG00000111587	16.5397	27.511	30.1274	12.0243	9.67159	8.28741	11.5464	5.74872	6.50708	5.1411	CABZ01103860.1
ENSDARG00000111586	0	0	1.75897	0	0	0	0	0	0	0	RF00276
ENSDARG00000080258	0	0	0	0	0	0	0	0	0	0.693475	RF00026
ENSDARG00000111583	0	0	0	0	0	0.0185126	0	0.537012	0.520053	0.582926	LO018550.2
ENSDARG00000094127	0	0	0	0	0.13028	0.0764455	0	0	0	0	AL954695.3
ENSDARG00000094126	9.92595	0	0	2.93889	0.0855494	0.100397	0.084663	0	0	0.296373	si:ch211-202c21.7
ENSDARG00000088402	0	0	0	0	0.844874	0.721096	0.570082	1.04588	0.63303	0.620867	rubcnl
ENSDARG00000094123	16.0213	26.7453	171.762	89.811	0.390979	0.688254	0.902832	0.443663	0.690512	0.752494	CR318674.1
ENSDARG00000018002	37.9272	42.1875	47.4114	51.2759	23.234	24.597	24.4404	24.8284	24.2951	26.2674	eci1
ENSDARG00000029569	0	0	0	7.38023	0.298381	0.400191	0.0843685	0.386958	0.401504	0.246119	snapc1a
ENSDARG00000088408	0	0	0	0	0.0253847	0	0.0251217	0	0.0597764	0	si:ch211-171h4.7
ENSDARG00000025024	0	5.15022	12.8257	0	2.76709	3.05053	2.48948	3.85359	3.55418	3.43747	pnoca
ENSDARG00000094128	10.3041	20.6524	1.15065	7.05019	3.96605	4.83907	4.29876	3.78611	3.89138	4.47088	CR751602.1
ENSDARG00000103467	0	0.0874736	0	0	2.9053	2.84128	3.2945	4.39572	3.70578	3.70447	limk1a
ENSDARG00000037537	3.86585	13.0589	0	6.37317	6.61046	7.03828	6.70024	4.11357	4.64482	4.49401	ccnq
ENSDARG00000114766	0	0	0	0	0	0.223939	0	0	0	0.220357	CU928847.1
ENSDARG00000016429	13.4284	8.66035	2.76406	7.74768	8.77719	8.74159	9.09525	6.54317	6.47633	6.28372	farp2
ENSDARG00000016427	20.0931	15.1718	0	0.675584	4.62726	4.24246	3.69208	2.39567	2.24737	1.90362	fignl1
ENSDARG00000016421	0	0	0	0	0	0.118621	0	0	0	0	crygm1
ENSDARG00000103826	1.9511	1.90223	0	0	34.8643	33.3425	35.4245	25.6827	24.3802	27.6191	gpib
ENSDARG00000027658	0	0	0	0	0.305418	0.438076	0.369422	0.115525	0.479469	0.431069	irf10
ENSDARG00000027657	0	0	0	0	1.71127	2.1264	2.59012	3.71238	4.97789	4.766	crhb
ENSDARG00000104852	0.0502416	0.420538	0	0.0499821	0.109121	0.25612	0.107991	0.1651	0.171307	0.126012	si:ch211-142b24.8
ENSDARG00000001910	6.99558	11.3835	1.5759	19.1713	11.1804	11.695	11.8076	37.7821	38.1255	37.4718	rorab
ENSDARG00000001912	0	0	0	0	0.887867	0.908945	0.83193	1.45767	1.52359	1.26526	drd4-rs
ENSDARG00000001913	0	0	0	0	1.538	1.48262	1.37452	0.970573	1.11793	1.27768	palmda
ENSDARG00000117545	3.48075	0.114705	0	0	1.11117	1.21088	1.19784	0.788064	0.677514	0.549928	CABZ01066320.1
ENSDARG00000044034	6.05158	4.70355	82.4477	63.5287	6.71784	7.54099	8.63032	14.0151	10.0222	11.4197	tmem86a
ENSDARG00000008723	0	0.263462	0	0	14.5436	14.3341	13.0098	22.4795	22.3706	22.2683	prkcba
ENSDARG00000099959	0	0	0	0	152.291	143.909	153.169	135.701	137.717	131.941	smyhc1
ENSDARG00000099958	0	0	0	0	0.250423	0.117554	0.247828	0.397834	0.353819	0.289184	BX957318.1
ENSDARG00000100349	15.1977	6.36047	28.8867	14.4302	20.2228	24.0922	21.557	24.0225	28.894	26.9878	prkacaa
ENSDARG00000099954	6.21673	7.26641	0	18.9831	4.01261	3.68931	3.82611	3.63379	3.43703	4.35185	plekhm1
ENSDARG00000099956	0	0	0	0	0	0	0.078828	0	0.281353	0.183965	CT955967.1
ENSDARG00000044038	1.66568	2.81921	0	0	0.993106	0.457862	0.877515	0.965938	0.918728	0.696286	zbtb2a
ENSDARG00000044039	0	0	0	0	0.923216	0.847914	1.31089	0.910973	1.41783	1.39059	stx11a
ENSDARG00000099953	0	0	0	5.51884	0.197521	0.18029	0.152036	0.448273	0.568486	0.506875	PRLHR
ENSDARG00000102076	0.118997	0.124505	7.9562	17.4022	1.29227	1.31434	1.70517	6.84319	7.91192	5.96915	spink2.1
ENSDARG00000095069	0.543223	2.41556	0	11.3487	3.14624	1.96153	2.72444	2.00824	3.24136	5.10923	BX908726.1
ENSDARG00000041609	0.0563483	2.12244	0	0.0140143	6.19061	5.5894	5.68238	10.4851	11.8639	10.682	adarb1a
ENSDARG00000095065	0.0233463	0	0	0	0.338043	0.297534	0.334541	0.402774	0.338312	0.390367	si:ch211-113e8.9
ENSDARG00000095064	0.192288	1.20714	0	0	0.0696061	0	0.0688849	0	0	0	BX005445.1
ENSDARG00000095067	0.0516841	0	0	0	1.42189	1.05389	1.14794	2.20793	2.33498	2.16049	TC2N
ENSDARG00000041607	9.19502	4.74351	68.9318	37.9876	18.0293	16.7097	16.7445	43.6453	40.0607	39.7715	eif4ebp3l
ENSDARG00000041600	7.22254	0	3.16186	5.67975	7.42012	6.95466	7.34325	3.61664	4.92528	5.2332	wdr83
ENSDARG00000030633	1.08912	0.744186	0.897855	0	2.62296	2.78548	2.27728	2.59294	2.40622	2.48077	plekhm3
ENSDARG00000041602	4.51524	1.85595	2.02159	0.641701	6.14869	5.38904	5.93093	10.9516	10.5843	8.98786	zgc:92335
ENSDARG00000000068	15.9189	0	12.6849	4.84582	6.54187	5.72795	5.46251	26.8808	25.6949	25.7028	slc9a3r1a
ENSDARG00000100666	6.41037	12.3597	14.8781	9.07278	11.2794	11.7842	11.7426	8.6935	8.54147	8.81936	ep300a
ENSDARG00000097278	0	0.311702	1.45239	0	0	0	0.106723	0	0	0	CR352232.1
ENSDARG00000037116	8.51355	45.1786	0	9.46599	20.7065	19.478	20.1531	42.1021	37.6846	40.7287	cxcl12a
ENSDARG00000097273	0.173553	0	0	0	0.062824	0.147455	0.0621731	0.0712895	0	0.217644	CR848759.1
ENSDARG00000097270	0	0	0	0	0	0	0	0.189393	0	0	CR405687.1
ENSDARG00000097277	0	0.189557	0	0	0.157396	0.123142	0.0778827	0.0297676	0.0308866	0.0605863	CR381689.1
ENSDARG00000097274	0	0	0	0	0.113014	0	0	0	0	0	CU929145.3
ENSDARG00000097275	0	0	0	0	0	0	0	0.236234	0.0942747	0.27739	si:ch211-147g22.4
ENSDARG00000113533	0	0	0	6.33837	7.93648	11.2245	8.18991	4.31053	4.79204	4.7783	CABZ01074363.1
ENSDARG00000100865	0.0721902	0.0251773	0	0.0239391	0.121949	0.0613347	0.137927	0.33607	0.287168	0.181061	si:dkey-269o24.1
ENSDARG00000017337	43.6962	22.2826	2.02077	13.1046	8.94854	9.31833	8.06587	9.15322	9.59624	10.2366	zgc:77929
ENSDARG00000113536	0	3.02644	0	0	0	0	0	0	0	0	RF00001
ENSDARG00000040326	4.53689	11.91	0	1.62647	7.5753	8.89004	8.24356	5.57401	4.66865	4.52769	dhx29
ENSDARG00000074889	0	5.71743	0	20.0865	4.2579	4.09193	4.67829	3.65227	4.34221	4.60723	CT025742.1
ENSDARG00000093960	0	0	0	0	1.32908	1.62757	1.42969	1.31146	3.06171	1.86846	si:dkey-111e8.5
ENSDARG00000093964	0	0	0.0269374	0	0	0.0164307	0.0277114	0.0635495	0.0659384	0.0970073	si:ch211-250k18.6
ENSDARG00000013828	0	5.05642	10.6876	0.683566	4.59317	4.51466	4.7261	7.33834	6.73564	6.52963	snx13
ENSDARG00000013822	31.671	33.926	19.7469	44.4104	31.0088	30.8808	32.5245	28.0011	29.4394	31.5216	anapc16
ENSDARG00000044380	7.55518	7.96302	0	0.607924	5.18824	5.85269	6.32855	2.78394	3.07801	3.25109	rbmx2
ENSDARG00000044381	10.2267	11.4431	42.6691	11.7753	10.8659	11.6656	10.1766	18.1645	17.1523	17.9706	siah2l
ENSDARG00000075134	0	0	0	0	0	0.0252226	0	0	0	0.0248191	adgrf11
ENSDARG00000020488	10.108	15.0247	20.7117	17.5027	4.44239	5.73257	5.38144	4.49716	5.2305	4.832	arhgap17a
ENSDARG00000075133	2.26103	1.00194	0	0.141136	3.70396	4.11327	4.13569	8.47898	8.32912	8.22097	adgrb1a
ENSDARG00000075132	164.014	119.794	85.6299	164.085	61.2182	65.0303	60.6536	106.157	96.8921	97.1837	fh
ENSDARG00000020483	0	0	0	0	0	0.100117	0.0844272	0	0.150669	0	lta
ENSDARG00000020482	25.1984	56.5906	19.3477	11.2657	53.9264	51.9149	51.3705	15.6138	16.3087	16.4191	nono
ENSDARG00000075139	0	2.34326	0.346621	4.47855	4.25826	3.90174	4.47347	11.6713	13.1706	10.8182	hdac5
ENSDARG00000079457	2.20739	0	0	9.15957	2.54434	2.6898	1.9145	0.90672	0.792257	0.874164	si:dkey-57h18.1
ENSDARG00000009196	0	0	0	0	11.9541	12.7782	11.7386	7.99176	5.78271	8.18636	anxa3a
ENSDARG00000079455	0	0	0.0215135	2.16647	2.32579	2.53261	1.93652	8.85653	9.09731	9.1162	nlgn4xa
ENSDARG00000098923	32.8229	20.2897	19.6085	0	1.45594	1.52556	2.10982	1.12108	1.28567	1.38106	zgc:173577
ENSDARG00000093036	0	0	0	0	0.383633	0.225107	0.189829	0.290218	0.225846	0.147671	BX640520.1
ENSDARG00000077637	0	0	0	0	3.38555	3.09021	4.03298	5.33577	4.72435	5.71957	mal2
ENSDARG00000093030	0	0	0.114197	0	0.237416	0.278621	0.234956	0.067352	0.0698839	0	BX950184.1
ENSDARG00000036778	4.64715	4.56039	6.01384	3.6288	8.5043	7.74785	7.67055	8.20272	7.02669	7.79621	hbs1l
ENSDARG00000098925	0	0	0	0	24.0876	25.2332	23.1068	4.19224	5.2198	5.20483	prdm1b
ENSDARG00000098924	16.4542	21.5799	0	30.4148	16.2457	15.3443	15.644	15.8135	15.4658	15.6045	suz12b
ENSDARG00000098929	0	0	0	0	0.551832	0.647606	0.702148	0.536736	0.835369	0.182071	tex15
ENSDARG00000098928	0	0	0.0228084	0	0.0711284	0	0.0351957	0.147974	0.153536	0.0958276	si:ch211-196h24.1
ENSDARG00000077631	2.79592	7.50413	0.677306	0	9.76886	11.8774	11.2354	2.89614	4.4557	4.97987	CU459089.1
ENSDARG00000096217	0.0670419	0	0	0	0.0647157	0	0.0640452	0.0734361	0.171443	0.0934158	si:dkey-51d8.9
ENSDARG00000058454	89.0911	86.9298	11.4316	11.4471	214.203	223.704	207.862	134.358	135.73	147.552	dynll1
ENSDARG00000096608	0	0	0	0	0	0.504451	0	0	0	0	BX649499.2
ENSDARG00000058452	32.5031	22.059	5.54459	24.9341	17.748	19.872	17.5641	9.8104	12.0512	10.6262	abhd17c
ENSDARG00000058451	1046.34	955.11	496.59	761.487	1318.2	1307.22	1253.59	1371.38	1339.09	1309.89	rpl6
ENSDARG00000096606	0	0	0	0	0	0.299518	0.252578	0	0	0.589454	si:ch73-94k4.4
ENSDARG00000096607	0	0	0	0	0	0	0	0	0.103176	0	CR626902.1
ENSDARG00000096215	0	0	0	0	0.0680593	0	0	0	0	0	CR293502.1
ENSDARG00000058459	5.45081	5.96236	7.03017	2.55613	3.44799	3.60981	3.51746	2.11839	2.44833	2.40129	plekhg2
ENSDARG00000096603	0.349393	3.23385	0	0	1.34259	1.68978	1.32868	0.264958	0.343648	0.314575	bmb
ENSDARG00000096214	0	0	0	0	15.9791	17.758	16.5923	23.2836	26.7244	22.087	si:ch211-197k17.3
ENSDARG00000000472	0	0	0	0	18.5567	20.621	20.0076	9.35874	9.83945	10.3247	cntn2
ENSDARG00000019398	32.6098	45.0679	11.9772	12.8313	65.1882	72.5046	69.6854	28.3227	31.9459	32.6206	psma6a
ENSDARG00000087440	0	0	0	0	16.0728	13.2879	14.2664	1.50421	1.4307	1.97725	ponzr4
ENSDARG00000019396	0	0	0	4.12993	0.653369	0.575074	0.35563	4.52261	4.38491	4.60246	rergla
ENSDARG00000087443	17.3733	13.881	16.6521	14.6971	23.4846	23.7206	24.5643	17.6463	18.4754	18.0188	ptp4a2a
ENSDARG00000087444	0	0	0	0	0	0	0.0256968	0	0	0	BX664625.2
ENSDARG00000019392	0.481816	10.6537	22.3264	1.5658	4.95329	5.56735	6.30582	7.25683	6.5987	5.45144	stat5a
ENSDARG00000087446	4.06764	3.93673	1.20401	8.04267	1.21476	1.64159	1.2386	4.30243	4.76756	4.03833	mmd2a
ENSDARG00000099240	0	4.62121	0.359546	0.0285321	4.81721	4.21559	5.13718	8.10525	8.55663	9.01565	acap3b
ENSDARG00000099931	0	1.13773	0	0	2.61035	3.01476	2.5833	1.69262	1.77251	2.08934	pcdh1g26
ENSDARG00000099930	15.2299	29.2348	55.3938	26.0534	3.88069	3.88915	4.99873	2.67013	2.33535	2.46119	col27a1b
ENSDARG00000023683	0	0	0	0	0.286008	0.18647	0.243733	3.6151	3.4236	3.30278	cacna1fb
ENSDARG00000056062	0	0	0	0	0.0304895	0	0.0603472	0.138392	0.0717971	0.0704176	adgre14
ENSDARG00000117193	0	0	0	0	0.278424	0.435662	0.367386	2.31691	1.202	1.82195	FO704607.1
ENSDARG00000056065	0	0	0	4.16682	0	0.0688767	0.0387216	0.0443994	0.184274	0.225917	mov10b.2
ENSDARG00000093386	3.0478	0.318888	2.46231	0	0.838483	0.569688	0.655102	0.55085	0.623517	0.458653	si:dkeyp-82a1.1
ENSDARG00000093384	0	0	0	0	0	0	0	0.0939287	0.194919	0.0955871	si:ch211-150d5.3
ENSDARG00000093385	0	0	0	0	0.181761	0.213306	0	0	0	0	CU469314.1
ENSDARG00000093382	8.71659	8.1997	7.35177	33.0951	6.77377	7.13407	6.5317	12.6138	13.3606	14.3742	uqcc3
ENSDARG00000093383	0.269735	0.940736	0.626202	1.6995	0.195282	0	0.0644195	0.221596	0.306568	0.225508	BX640539.1
ENSDARG00000093381	175.877	357.316	0	0	2.13886	2.52788	2.80726	1.96231	1.67887	1.87434	tgm2l
ENSDARG00000090724	0	0	0	0	0.0739392	0.0867718	0.177706	1.15066	1.36803	1.26856	scn12aa
ENSDARG00000090727	10.6359	6.31796	0	0	3.72587	3.38142	3.98225	5.97548	7.54542	6.13835	celf5b
ENSDARG00000070321	0	1.02501	0	0	2.45014	2.87537	2.55237	2.85346	2.73298	3.27612	clrn2
ENSDARG00000090721	0	0	0	0	2.33869	2.94788	2.52876	7.15877	7.46188	7.4352	prdm2a
ENSDARG00000090722	0	0	0	2.52079	4.51906	5.35588	4.87075	39.7547	35.2435	34.7214	leg1.1
ENSDARG00000005749	0	0	0	0	3.73404	3.96898	4.44189	5.136	5.53632	4.92179	cand2
ENSDARG00000112667	1.29427	0.334365	0	0	2.20952	1.99565	2.09504	1.98217	2.6696	2.71182	tp53rk
ENSDARG00000090728	0	0	0	0	0	0	0.0371894	0	0	0	tnfrsf9b
ENSDARG00000063370	0	0	11.7251	0	4.12675	5.01191	3.79906	6.09856	5.96058	5.67981	sgk2a
ENSDARG00000063371	0.0877059	4.12945	1.22168	2.64667	8.50859	7.92366	7.91772	12.7774	12.1612	12.7586	rasa3
ENSDARG00000063372	0	0	0	0	0.235953	0.66457	0.420315	0.963891	0.944563	0.762929	zpld1b
ENSDARG00000105334	0	0	0	0	0	0	0	0	0.102081	0.10012	si:dkey-28d5.14
ENSDARG00000063375	16.1721	27.5891	17.638	9.05863	2.9528	2.37734	3.12608	8.14295	8.28735	8.40566	pter
ENSDARG00000105331	0	0	0	0	0.206937	0	0.204793	0.234822	0.121825	0.238968	BX569779.1
ENSDARG00000105330	0	0	0.47907	0	0	0	0.492835	0	0	0	CU210845.1
ENSDARG00000004296	0	0.484301	0	0	26.6891	26.8548	24.0201	46.5011	45.4591	45.636	ambp
ENSDARG00000004297	94.5322	59.9337	25.7536	94.3448	37.2647	35.5565	35.7512	35.5243	34.4867	35.5696	irf2bpl
ENSDARG00000004291	0	0.769604	0	0	6.02663	5.35017	5.83565	7.64934	7.01933	7.42442	hecw1b
ENSDARG00000105339	0	0	0	0	0.0684395	0	0	0.232985	0.241744	0.474197	BX248521.1
ENSDARG00000105338	0	0	1.52444	0	0.0609486	0.286107	0	0.414969	0	0.0703825	CR931782.2
ENSDARG00000087193	0	5.81694	0	0	5.45206	4.80946	4.27301	5.31477	5.4284	4.30998	prrg2
ENSDARG00000092387	1.64605	0.172224	0	0	2.50257	1.67823	2.24077	1.48751	1.40312	1.65139	zgc:193742
ENSDARG00000087191	0	0	0	0	0.641479	0.403947	0.634832	0.621393	0.663174	0.758837	wdr93
ENSDARG00000087196	7.94852	2.69406	9.94113	5.4851	6.4232	7.37153	6.91812	10.2548	11.7377	11.559	fibinb
ENSDARG00000031875	0	0	0	0	0.517892	0.4171	0.331634	1.83217	1.6141	1.48927	trpa1b
ENSDARG00000031876	0	0	0	0	0.112186	0.175542	0.0370078	0.381908	0.220147	0.388651	pard6ga
ENSDARG00000087195	0	0	0	0	0.165167	0.0553808	0.303561	0.267748	0.555625	0.32697	rorc
ENSDARG00000087198	11.7323	6.31307	8.68475	5.00217	23.152	25.0627	23.2484	9.8588	9.48649	12.2748	cthrc1a
ENSDARG00000092388	0	0	0	0	0	0.0822474	0	0.0795278	0.0825174	0	CU207217.1
ENSDARG00000099999	58.6875	35.3459	28.7473	32.5726	34.3263	35.6288	33.2252	17.9719	18.1535	17.6836	tcf3b
ENSDARG00000116690	0.6137	2.07226	0	0.527275	0.100978	0.0711021	0.0599592	0.068751	0.0237785	0.0466432	BX936298.2
ENSDARG00000079949	3.61864	13.2096	0.123845	8.31438	16.4591	15.8106	16.0465	9.40788	10.2466	10.0571	supt16h
ENSDARG00000116692	0	0	0	0	0.639388	0.750358	0.69604	0.362773	0.150564	0.443013	si:ch211-79g12.1
ENSDARG00000036247	0	0	0	0	0	0	0	0.0923685	0	0	tmem144b
ENSDARG00000079946	0	0.0845898	11.9371	5.3888	5.29711	4.53355	4.37335	7.40569	7.85638	5.98184	sqlea
ENSDARG00000036245	0	0	0	0	2.33888	2.89318	2.56488	1.865	1.00477	1.67894	sb:cb649
ENSDARG00000099995	27.067	10.8779	24.906	4.68105	13.4965	13.1927	14.8657	12.9038	13.2169	12.2137	apbb2b
ENSDARG00000099997	3.65947	13.7839	13.2532	7.28112	14.6245	16.6652	16.151	15.7534	17.3438	18.7238	cox20
ENSDARG00000099996	13.5117	21.8579	9.95975	17.4921	16.9851	16.6469	16.9368	13.4834	14.988	15.9764	rhot1a
ENSDARG00000098780	0.0534135	0.0558859	5.35687	0.21255	2.39754	2.26907	2.21963	1.36031	2.13993	2.27744	nsmce1
ENSDARG00000095001	0	0	0	0	0.0306727	0	0	0.0348058	0	0	si:dkey-194e6.2
ENSDARG00000053884	9.48652	15.6171	1.49444	5.05581	15.4326	14.3449	14.8614	12.0149	12.2981	11.3616	med13a
ENSDARG00000074848	3.44482	2.40285	1.67216	3.73857	6.57501	5.89797	6.13293	6.30325	6.18427	5.71636	smim7
ENSDARG00000074849	107.549	112.019	25.1371	29.4252	55.7461	53.1827	54.1539	26.8589	29.3171	29.7349	rac1a
ENSDARG00000078329	0	0	0	0	0	0	0	0	0.0456168	0	rec8a
ENSDARG00000074669	0	0	0	0	2.66911	2.23739	3.18053	2.50337	2.43714	2.0129	cacng4b
ENSDARG00000074666	0	0	0	0	0.526684	0.247237	0.469105	0.896482	1.24024	0.85149	zgc:153760
ENSDARG00000054355	28.4376	23.0154	10.2818	19.2213	77.0724	78.3806	77.3695	52.6438	51.9155	53.1553	dcaf7
ENSDARG00000073812	0	0	0	0	0.103178	0.121085	0.0680727	0.234163	0.242965	0.317729	or131-2
ENSDARG00000074665	8.79146	0.0910733	0.363738	0	7.62516	7.91319	6.98488	10.0828	10.8329	10.4064	cdk14
ENSDARG00000073814	0	0	0.0471877	0	0.686725	0.647606	0.667474	0.890584	1.03957	0.778858	pax1b
ENSDARG00000074663	0	0	0	0.0710294	1.15012	1.10708	0.856847	3.19675	3.52993	3.05919	SAMD8
ENSDARG00000054352	0	0	0	0.0205895	0.209772	0.3341	0.237255	0.340055	0.335197	0.207635	lrrc9
ENSDARG00000074661	0	0	0	0	0.108605	0.203927	0.042992	0.172536	0.0511491	0.200665	gper1
ENSDARG00000100077	0	0	0	0	0	0	0	0	0	0.191174	CU929568.1
ENSDARG00000100075	0	0	0	0	5.01671	6.32349	5.94542	51.3047	53.9261	50.2079	abcg2a
ENSDARG00000018296	1.92402	4.84179	18.5984	0.0330013	6.08811	5.961	6.70241	5.19158	5.2595	5.68538	rev1
ENSDARG00000100073	0	0	0	2.89473	0	0	0	0.183882	0	0	BX908757.1
ENSDARG00000100072	7.32439	6.80397	13.6349	11.4406	5.21595	5.65594	5.67688	9.15235	9.0442	9.44271	mgrn1a
ENSDARG00000093376	0	0	0	0	0	0	0	0	0.121619	0	si:ch211-28e16.5
ENSDARG00000044341	4.97159	3.54093	0	12.1264	8.19603	7.35382	6.82363	8.34087	8.32254	9.68999	chst7
ENSDARG00000104145	0	0	0	0	0.380456	0	0	0.215861	0	0	CR381676.1
ENSDARG00000044345	11.8749	13.2345	6.01071	3.53916	26.3996	25.636	25.4535	21.2026	20.8484	20.5993	cyfip1
ENSDARG00000020447	6.94909	13.1023	17.8224	3.27842	6.53508	6.26933	6.0978	2.83679	2.98007	3.33009	tmtc4
ENSDARG00000099441	3.28777	2.77415	0	0	7.19838	7.72683	7.19978	7.12281	7.39057	6.31756	cbx4
ENSDARG00000099440	0	0	0	0	0.502077	1.2626	0.425893	0.325561	0.1689	0.165654	CR936249.1
ENSDARG00000020443	0	0	0	0	0.908579	0.888557	1.074	1.14557	2.10982	1.31152	xkr6a
ENSDARG00000020442	27.3613	22.5594	43.9089	10.5946	19.2395	18.7367	18.1481	14.3214	14.5525	14.9578	snx5
ENSDARG00000099445	0	3.15423	2.4541	1.10357	1.36056	1.56342	1.58957	1.37235	1.6353	1.58206	cc2d1b
ENSDARG00000099444	0	0.953069	0	0.0533058	0.426718	0.136576	0.153562	0.0440198	0.137024	0.627158	znf1122
ENSDARG00000114696	0	0	0	0	0	0	0	0.182434	0	0	BX537118.1
ENSDARG00000114697	0	0	0	0	1.01455	0.892972	1.29688	0.623599	0.746586	0.781057	CABZ01067557.1
ENSDARG00000099449	12.6518	12.9358	3.88153	4.6522	19.3279	18.7092	19.5637	11.4859	11.3852	10.9523	atrxl
ENSDARG00000099448	0	2.73366	0	0	14.3851	13.8945	14.3978	11.7391	10.7232	11.0565	sh3d21
ENSDARG00000087870	0	0	0	0	0.0320112	0.0375669	0.0316795	0.054487	0.0753804	0	adgrf3a
ENSDARG00000020449	23.0628	27.7658	17.0606	44.0725	26.4132	26.3108	26.6374	27.5103	28.2113	29.5937	yipf3
ENSDARG00000020448	7.34648	28.6323	63.5305	53.0477	7.7564	7.8022	7.85149	7.19214	7.56688	6.85848	adi1
ENSDARG00000095752	0	0	0	0	0.0985573	0.115663	0.0975362	0	0	0.0569062	CR377211.4
ENSDARG00000095751	0	0	0	0	0.398612	0.311862	0.262988	1.35697	1.0951	1.84124	leg1.2
ENSDARG00000095750	0	5.57627	0	0	3.05463	1.77352	2.16382	3.72165	2.57437	2.78482	fdxacb1
ENSDARG00000095754	4.32115	3.07964	39.3419	6.6663	7.16361	8.14085	7.98678	9.31222	6.45932	8.01064	si:dkey-234h16.7
ENSDARG00000033965	8.31004	9.66078	0.981529	8.77474	18.5941	19.3852	18.4189	13.075	11.8681	12.1073	nup58
ENSDARG00000033967	2.26406	3.55329	0	0	2.52995	2.42541	2.68006	1.49608	1.51037	1.27561	trmt2b
ENSDARG00000002285	2.03237	5.08772	13.274	16.6093	7.38964	7.04773	7.88475	7.30939	7.46867	7.52655	mcoln1a
ENSDARG00000117525	3.09286	0	0.0957361	0	2.08988	2.91975	1.57579	1.58099	1.87477	1.66637	FQ311924.2
ENSDARG00000107950	0	6.86818	13.2075	0	0	0	0	1.7976	0	0	RF00001
ENSDARG00000117527	0	0	0	0	0.555472	0.651877	0.849562	0.171906	0.475648	0.233255	CABZ01079873.1
ENSDARG00000107952	3.76728	0.533767	0	0	0	0	0.0843489	0	0	0	CR382334.1
ENSDARG00000084858	0	0	0	0	1.04707	0	0	0.594079	0	0	RF00001
ENSDARG00000117522	0	0	0	0	0	0	0.0615731	0	0	0.0718481	CABZ01067754.1
ENSDARG00000101353	0	5.96218	0	0	0	0	0	0	0	0	f13b
ENSDARG00000117529	2.40634	0.151064	0.134074	0.143634	0.0348426	0	0.0344816	0	0.123072	0	BX005402.1
ENSDARG00000117528	0	0	0	0	0	0	0.0394653	0	0.0939065	0	CR628324.1
ENSDARG00000004706	45.5375	40.2775	18.2371	26.3614	28.5874	29.0728	28.9266	23.9547	26.6338	28.3025	syf2
ENSDARG00000117434	2.6951	0	0	25.4712	0.209056	0	0.20689	0.790754	0.492288	1.28754	CABZ01073166.1
ENSDARG00000004702	192.965	132.21	47.0934	252.089	68.78	67.001	65.8873	59.5082	55.405	59.2869	irf2bp2a
ENSDARG00000000460	0	0	0	0	0	0.152621	0.0643511	0	0	0.225269	nitr2b
ENSDARG00000040277	0	0	0	8.03608	1.75782	2.10258	1.94033	3.29891	3.78114	3.70848	fbxo32
ENSDARG00000104149	4.93931	4.90063	26.0376	3.98186	11.8992	11.7938	12.2946	12.7331	11.5784	13.3495	rraga
ENSDARG00000101352	0	0	0	0	0.0192681	0	0	0	0.0226864	0	si:dkey-34d22.3
ENSDARG00000081824	0	14.8779	0	0	0	0	0	0.584095	0	0	RF00001
ENSDARG00000093349	0	0	0	0	0	0	0	0.340008	0.0503984	0.444871	si:ch211-141e20.2
ENSDARG00000078839	0.133745	1.56728	0	0.0798322	0.910183	0.909064	1.0924	1.47233	1.34527	1.40887	si:dkey-28o19.1
ENSDARG00000093342	0	0	0	0	0.150389	0.141192	0.208363	7.74768	7.72021	7.4503	si:ch211-13f8.1
ENSDARG00000093347	0	0	0	0	0	0	0	0	0.104826	0	si:ch211-239f4.6
ENSDARG00000093345	0	0	0	0	0.23896	0.37391	0	0.361546	0.656491	0.275947	si:ch73-27e22.7
ENSDARG00000117575	0	0	0	0	0	0	0.209271	0	0.331969	0.244193	CABZ01113467.1
ENSDARG00000112844	0	0	0	0	0	0	0	0	0.313566	0	si:dkey-65b13.8
ENSDARG00000004302	3.92759	4.70868	1.86161	0	4.95635	5.35308	5.72575	7.46161	7.46311	7.22851	slc45a1
ENSDARG00000112840	0	0	0	0	0	0.928737	0.156638	0	0	0	hist1h2a10
ENSDARG00000112843	0	0	0.110451	0.0788845	0	0	0.0568123	0.0651427	0	0	BX908796.3
ENSDARG00000102892	0	0	0	0	0.149617	0.0702338	0.177681	0	0.105696	0	h1m
ENSDARG00000116340	0.564046	0	0	0	7.55458	8.62611	8.28456	5.79227	6.25042	4.95141	BX510922.4
ENSDARG00000116341	10.2038	0	34.3486	0	14.1591	12.2817	12.7939	13.8549	13.5301	13.3886	FP103009.1
ENSDARG00000116346	0	0	0	0	0	0	0	0	0.655638	0	CU682604.1
ENSDARG00000116344	1.37146	0.28699	5.69631	0.0744207	1.60671	1.71607	1.69725	1.47496	1.99802	1.79286	CABZ01063556.1
ENSDARG00000079059	0.0433215	0	0	2.02559	0.50182	0.662528	0.620776	1.21006	1.62483	1.88335	retreg1
ENSDARG00000024920	6.89148	6.13865	0	7.34227	8.8155	9.53446	7.58985	6.25451	5.17979	5.50849	tmem136a
ENSDARG00000070542	0	0	0	0	11.1715	10.747	11.3566	6.12285	6.4425	6.80139	mafbb
ENSDARG00000070541	0	0	0	0	0.304743	0.238422	0.0670191	0.345807	0.15947	0.391014	si:dkeyp-97e7.9
ENSDARG00000079055	2.03292	0.681947	12.6671	1.15788	2.94358	2.4524	2.5684	2.90676	2.63241	3.37325	si:dkey-85a20.4
ENSDARG00000070546	0	0	0	0	0.186464	0.109413	0.276798	0.14106	0.0365907	0.107663	msgn1
ENSDARG00000070545	53.3726	49.9183	11.7385	4.72415	99.8293	101.642	100.376	32.6748	35.0434	35.1715	top1l
ENSDARG00000078832	0	0	0	0	0.105891	0.0903778	0.038107	0.098313	0.170015	0.0778157	si:dkey-73p2.3
ENSDARG00000101306	39.6357	44.5718	11.9149	18.7044	37.5859	37.3453	32.8276	26.3	29.9598	28.2513	mrpl15
ENSDARG00000010070	1.10655	1.94506	0.462403	2.44385	8.20343	7.97252	8.6417	9.76338	10.3379	10.1948	adam9
ENSDARG00000010075	0	0	0	0	0.152828	0.143482	0.302489	1.17926	1.47551	1.16479	CR792422.1
ENSDARG00000073870	0.0210308	0	0	0	7.47587	7.2188	6.96144	6.42722	6.72261	6.89235	gdpd2
ENSDARG00000101300	4.39516	2.50833	0	1.09311	3.47127	5.17703	5.43923	2.05157	1.9584	3.50749	ssna1
ENSDARG00000101301	0	0	0	0	0	0	0.0850193	0	0	0.0992068	si:dkey-261o4.1
ENSDARG00000010078	17.2035	13.524	0	1.01215	18.7995	18.0153	18.2237	9.84006	9.48068	9.35651	nup133
ENSDARG00000002826	12.2323	16.9256	0	19.0032	6.89863	6.36377	7.11294	2.51231	2.38008	3.66826	cep57l1
ENSDARG00000101308	0	5.43087	0	4.97937	6.81786	6.20561	6.9066	4.23379	4.07691	3.90558	smug1
ENSDARG00000101309	14.3105	1.25283	11.6346	8.89056	6.87171	6.67479	6.63312	4.46267	4.10764	3.95547	si:ch73-100l22.3
ENSDARG00000023933	24.2448	13.6684	4.92385	13.6843	12.2674	13.613	12.1678	10.7638	11.5943	11.5963	skila
ENSDARG00000009106	63.1986	105.154	93.5865	113.549	51.1046	54.6669	53.5798	97.8402	90.7439	91.256	serinc1
ENSDARG00000027699	0	0	0	0	0.205686	0.0965538	0.0814221	0.606846	0.581224	0.285028	zgc:103510
ENSDARG00000005476	8.01345	5.92154	61.7696	3.24787	5.43108	5.54762	6.20339	7.71836	7.73807	7.79474	nav3
ENSDARG00000017500	12.2523	14.8153	6.25433	7.73673	15.6374	16.6807	16.4636	12.8141	12.2952	13.0158	rock2a
ENSDARG00000001733	226.442	204.98	40.4192	111.332	5.43907	5.5691	6.10522	7.24897	7.0272	6.36526	gulp1a
ENSDARG00000001734	4.41947	12.2475	18.0243	16.121	8.90696	9.91157	9.18552	11.8408	12.7271	13.2814	fkbp8
ENSDARG00000005479	20.5726	16.9957	1.96191	1.13611	16.5161	16.1252	15.8891	14.5108	14.2822	14.5124	tenm3
ENSDARG00000009488	0	0	0	0	8.76527	9.96255	9.01597	16.5643	18.7309	16.1394	gipc2
ENSDARG00000012627	62.162	121.547	59.5362	36.4154	32.1818	33.5584	33.4816	16.3504	17.0772	18.6182	cdc34b
ENSDARG00000012625	1.17404	2.43697	3.61361	3.52277	3.8112	3.82911	3.37826	7.04718	6.2629	6.98162	prkag2a
ENSDARG00000009482	0	0	0	0	0.786361	0.825698	0.942048	0.610537	0.877137	0.764697	slc38a8a
ENSDARG00000009480	8.9798	7.51637	5.62012	8.66418	29.2819	29.4101	30.4416	23.0815	22.7748	23.4273	pdcl
ENSDARG00000042751	40.0965	20.5631	19.0918	24.4975	34.4445	34.6592	35.0863	27.2533	26.0995	27.2683	riok3
ENSDARG00000009484	35.6668	34.3282	22.9084	9.07308	43.2009	42.3148	43.277	21.959	24.3422	23.7494	arf1
ENSDARG00000109082	0	0	0	0	0	0	0.522575	0	0	0	RF00001
ENSDARG00000102401	0.061802	0.646627	0.0860856	0.0614827	0.760634	1.26021	0.929871	0.203089	0.368766	0.878368	znf1001
ENSDARG00000112156	0	0	0	0	0.202156	0.237242	0	1.14698	0	0.933788	CR522881.1
ENSDARG00000059043	0	0	0	0.23599	1.60289	2.41854	1.18971	3.76768	4.58334	3.43756	ntf3
ENSDARG00000059046	6.5298	3.56273	15.8474	0	10.5279	10.9937	11.4234	6.22011	4.88314	5.99501	psmd5
ENSDARG00000059044	0	0.666304	0	0	0.395183	0.15459	0.260726	1.12108	1.08568	1.59723	epm2a
ENSDARG00000015161	40.5296	41.8433	81.2379	28.6092	15.9555	17.3089	17.0611	7.68378	8.52246	8.40365	zgc:92664
ENSDARG00000059049	18.1396	10.7456	31.2742	55.376	3.76597	3.73964	4.23662	11.3593	9.09556	9.51551	zgc:174904
ENSDARG00000067665	0	0	0.0857307	0	0.163382	0.0871536	0.176388	0.471921	0.41971	0.377342	fam167aa
ENSDARG00000015164	24.9947	51.7802	78.6835	91.0078	22.8366	22.2767	23.4237	53.922	54.3724	50.7784	mknk2b
ENSDARG00000097696	24.8776	19.7918	5.74884	17.792	7.42842	5.45463	6.03723	5.50972	5.96115	5.89454	si:ch73-71c20.5
ENSDARG00000038176	0	0	0	0	0.561442	0.527107	1.05569	2.16613	2.44587	1.55603	cyb561
ENSDARG00000086055	0	0	0	0	0.589542	0.553488	0.466747	1.13727	0.694131	0.885032	si:dkey-7e14.3
ENSDARG00000086056	0	0	0	0	2.43803	2.60465	2.94524	2.09876	1.80152	1.84457	plekhg6
ENSDARG00000086057	0	1.33452	0	0	6.92563	5.71944	6.39695	5.82138	4.83217	5.45023	plxnd1
ENSDARG00000086052	0	0	19.2275	0	2.58453	3.74081	2.30198	2.73728	3.44878	3.28303	si:ch211-106k21.5
ENSDARG00000034650	0	0	0	0	8.00936	12.1765	7.8363	5.47383	4.8223	5.57047	fabp7b
ENSDARG00000028824	0	0	0	0	0.327883	0.29928	0.48072	1.8052	1.67289	1.78098	slc34a1a
ENSDARG00000115503	0	0	0	6.66919	0	0.196405	0	0.189911	0.591149	0.193264	BX004976.1
ENSDARG00000075625	32.3734	27.0524	56.3554	40.5768	11.3612	11.4228	12.415	9.54314	8.77909	8.74331	lrig1
ENSDARG00000102018	0	0	0	0	0	0	0.0581475	0.10001	0	0	bty
ENSDARG00000009958	6.15474	1.69693	0	0.393027	9.75478	9.46915	9.7431	8.19943	7.92276	7.57931	cbl
ENSDARG00000057479	1.86448	1.05448	5.54511	1.55406	0	0.128441	0.0361041	0.124194	0.0859085	0.252774	hrh2b
ENSDARG00000111911	0	0	0	0	0	0	0.651814	0	0	0	CR932017.1
ENSDARG00000099281	20.7001	15.7515	21.1797	7.63818	22.8338	26.9886	24.4848	30.9196	31.8894	32.6612	si:dkey-112e7.2
ENSDARG00000057477	0	3.95359	0	6.2261	3.67606	3.05997	3.51106	2.81327	2.91903	3.60336	lrrc28
ENSDARG00000009950	42.5879	53.0629	114.228	58.9431	83.2599	87.145	80.0097	92.2757	98.2386	102.67	edf1
ENSDARG00000022615	0	0	0	0	2.67199	2.62895	2.68437	1.79166	1.57301	1.77654	si:ch211-241e1.3
ENSDARG00000026313	0.137126	0.286947	0	0	0	0.349518	0	0.225307	0.116888	0	adgre5a
ENSDARG00000009953	7.07389	4.78479	5.43216	6.03698	9.1918	8.81838	9.03392	4.53277	4.19633	4.8248	med14
ENSDARG00000075626	0	0	0	0	0	0	0	0.113167	0.140906	0.0921322	zgc:172090
ENSDARG00000004539	0	5.07339	0	0	7.74379	7.66402	7.84237	6.06321	5.53134	5.84237	ptgs2a
ENSDARG00000011301	12.9987	15.4395	19.5237	11.0907	23.0077	23.0706	22.8356	14.6311	15.7332	14.58	nae1
ENSDARG00000075621	16.9099	26.1177	0	4.34868	19.6544	17.5923	17.5139	2.92961	3.08876	3.46219	birc5a
ENSDARG00000004537	10.4956	15.4615	12.5697	1.93404	14.9428	15.9669	16.5237	14.4139	13.376	13.9292	kmt2a
ENSDARG00000019507	53.926	37.5133	14.996	0	52.64	52.6291	53.3686	30.2517	29.9835	30.029	mcm5
ENSDARG00000091993	0.31024	0	0	0	0	0	0	0.145641	0.037779	0.111159	dicp1.1
ENSDARG00000062108	4.55144	4.7295	0	0	4.89756	4.07892	4.55646	7.99052	8.63635	8.73104	iffo1b
ENSDARG00000019503	0	0	2.32029	0	1.00498	0.648669	0.497283	1.08338	1.36076	2.03093	zgc:103759
ENSDARG00000019501	2.68574	1.76416	3.79137	2.50413	2.40654	2.33304	2.17451	2.89902	2.75135	2.42662	pcnx3
ENSDARG00000062106	0	0	0	0	0.623078	0.956207	0.616623	3.20886	3.1602	2.37995	klf5b
ENSDARG00000075622	0	0	0.330512	0	19.7552	19.7855	20.522	1.97717	2.45602	2.57886	zgc:174938
ENSDARG00000062101	0	0	0	0	4.2341	3.35996	4.70903	3.7522	4.03569	3.11995	iffo2a
ENSDARG00000062103	1.97734	7.00981	0	1.68941	1.19576	1.24518	1.10004	3.13423	3.39086	3.20901	ankrd24
ENSDARG00000098809	0	8.27713	0	0	13.1465	12.8568	12.5849	24.4385	24.753	24.934	snap91
ENSDARG00000039174	0	0	5.7954	0	0.0708746	0	0.157816	0.422231	0.417241	0.388763	olfm3b
ENSDARG00000056877	16.2234	1.28295	4.99258	0	42.6793	47.442	42.7102	120.572	137.165	125.54	vamp2
ENSDARG00000098805	0	0	0	0	0.323024	0.284315	0.519475	35.922	37.938	41.0325	vwa11
ENSDARG00000056874	0	0	0	18.8472	6.3903	5.67026	4.93588	4.42158	4.22077	3.41973	lygl1
ENSDARG00000056873	2.58502	0.0730993	0	0	85.6839	95.0344	85.547	85.2339	88.6763	88.199	and3
ENSDARG00000098801	4.72579	10.228	14.6518	15.5259	6.98068	8.28936	7.74118	5.41656	5.24658	5.83081	sbno2a
ENSDARG00000056871	5.14112	4.12707	0.864283	0	4.68465	5.08349	4.47734	3.64103	4.30681	4.22406	ap4m1
ENSDARG00000098803	0	0	0	0	3.36045	3.12371	4.44515	0.641838	0.509268	0.499483	cyp2aa4
ENSDARG00000098835	0	0	0	0	0	0	0	0	0	0.233447	BX664606.1
ENSDARG00000078093	0	0	0	0	0.0879572	0.123867	0.0870459	0.219581	0.144986	0.060943	zgc:172065
ENSDARG00000078092	19.9305	9.40432	0	0	26.8072	27.8904	28.6294	15.8117	17.7386	18.6229	limd2
ENSDARG00000078095	0	0.189892	1.88859	3.63231	3.795	4.58064	4.19933	13.2524	12.9134	13.058	cipcb
ENSDARG00000078094	0	0	0	0	1.58805	1.89325	1.27225	1.77344	1.75107	2.00851	lmf2a
ENSDARG00000098834	6.7559	0.180476	0	0	35.1328	35.7589	34.3568	22.9093	23.0843	22.5206	sox4b
ENSDARG00000013575	0.0822624	13.4915	0.0572927	0	8.99296	9.6102	8.66403	6.0992	6.55638	6.36163	rfx2
ENSDARG00000013576	9.45774	30.8192	87.0591	34.6882	1.97991	1.83946	1.91857	5.47633	3.73956	4.42983	gadd45bb
ENSDARG00000098837	0	0	0	0	0.637525	0.508756	0.832814	1.12855	0.660551	1.00124	tgm5l
ENSDARG00000062817	6.59484	11.2758	3.58483	0	2.17376	0.774419	1.42135	1.9381	2.33088	1.74819	crym
ENSDARG00000062812	0	0	5.32934	0	18.6341	19.3932	19.7805	16.7875	20.3834	21.4457	glsa
ENSDARG00000098608	2.98231	19.6718	3.79291	30.443	2.06525	2.42368	1.71869	2.92942	3.64746	3.41477	AL840638.1
ENSDARG00000062811	0	0	0	0	0.12717	0.0994938	0	0.0962038	0.14973	0.146854	p2ry10
ENSDARG00000099282	0	0	0	0	0	0.0657077	0.166231	0.444745	0.461464	0.258627	si:ch73-359m17.6
ENSDARG00000098118	2.89681	2.53819	0.0397542	5.46557	8.47154	7.98984	8.12817	7.46772	7.37137	7.62343	trappc10
ENSDARG00000077318	32.1478	42.129	16.7861	0	21.6691	20.8726	19.2412	6.87434	6.94987	7.68333	CR376737.1
ENSDARG00000077317	15.1012	0.940486	31.8026	13.6147	4.86448	5.49872	4.36326	4.96612	4.52068	5.76772	snx29
ENSDARG00000077316	0	0.236062	0	0	5.5128	6.27789	4.80909	4.58748	4.95225	5.23435	MB21D2
ENSDARG00000098114	75.3395	75.6235	91.169	35.6847	19.679	21.3368	18.1708	16.7565	16.8222	18.5743	ctsa
ENSDARG00000077314	0	0.0386902	0	2.57512	3.85511	2.7962	3.81517	2.79487	3.65644	3.70985	mblac1
ENSDARG00000077313	0	0	0	0	0.508427	0.51143	0.718799	1.5385	1.36829	1.87321	slc46a3
ENSDARG00000098113	4.18486	2.96437	106.193	49.6744	1.16673	1.08213	1.19189	2.84008	2.70312	2.78157	WSCD1
ENSDARG00000002172	3.12075	17.5181	0	0	9.61119	8.66988	10.0795	8.83084	6.92489	8.15848	aplnra
ENSDARG00000112159	0	0	0	0	0.204178	0	0	0	0	0	CU914811.1
ENSDARG00000101943	0	0	0	0	0.0709773	0.0832958	0	0	0	0	BX511111.2
ENSDARG00000002174	3.71083	8.54172	0.47713	21.0708	5.99308	6.40265	5.31743	4.5963	4.76908	4.15243	itfg2
ENSDARG00000104822	3.1734	1.12461	3.56477	0	0.333503	0.260923	0.256704	0.126147	0.0436299	0.128375	znf1131
ENSDARG00000107629	0	0	0	0	0	0	0	0	0.621726	0	RF00001
ENSDARG00000027472	0	0	0	0	0.09832	0	0	0.892549	0.810339	0.340615	gphb5
ENSDARG00000098971	0	10.1751	0	0	0.264023	0.826256	0.958055	0.499334	0.518105	0.20326	FP003590.1
ENSDARG00000040046	21.378	28.9653	0.551443	7.84872	18.507	17.8029	17.9303	12.7538	12.8958	11.4896	snai2
ENSDARG00000035521	118.554	108.234	48.0086	91.1213	24.2689	24.3091	24.9985	16.5235	19.0764	19.223	sfrp1a
ENSDARG00000102407	6.88068	11.0654	0	0	6.94174	6.73915	7.66864	2.38146	2.85114	2.90288	cep97
ENSDARG00000098838	5.38898	3.38305	1.63777	6.38462	1.31232	1.66495	1.50933	4.30647	4.71892	4.21867	sdr42e1
ENSDARG00000094001	0	0	0	0	0.0930902	0	0	0	0	0	si:dkey-6a5.3
ENSDARG00000094002	0	0	0	0	0.174015	0.204217	0	0.394928	0.614661	0.20095	ccl34b.4
ENSDARG00000025348	7.42706	11.5319	0	1.32189	11.6856	12.5967	12.6168	26.7504	28.1256	25.7259	igfbp5b
ENSDARG00000094004	0.254712	0.0444171	0	0.253396	3.59591	3.67897	3.4674	1.81354	2.31595	1.52613	FP102120.1
ENSDARG00000094005	0	0	0	0	0.12214	0	0.120875	0.0692994	0	0.141046	si:dkey-98j1.5
ENSDARG00000088524	0	0.141773	0	0	8.31884	8.51928	7.57249	0.623384	1.10883	0.815644	acot17
ENSDARG00000094009	0	0	0	0	0.145322	0	0	0.164905	0.769966	0.251724	CR388373.1
ENSDARG00000104995	0	4.07852	0	0	0.161264	0.189252	0.265988	4.48336	4.17721	4.40732	ugt5b1
[truncated: 25,754 more rows]
