# Supplementary material for: Meningeal lymphatic supporting cells govern the formation and maintenance of zebrafish mural lymphatic endothelial cells
Source: Nat Commun. 2024 Jul 2;15:5547. doi: 10.1038/s41467-024-49818-5 (PMC11220022; doi:10.1038/s41467-024-49818-5)
Supplement: Supplementary file 6 — Supplementary Data 3 [file 41467_2024_49818_MOESM6_ESM.xlsx]

## Sheet: Luo_Supplementary Data 3
Gene	55-hpf epd-positive cells 1_count	55-hpf epd-positive cells 2_count	baseMean	55-hpf whole fish 1_count	55-hpf whole fish 2_count	55-hpf whole fish 3_count	FoldChange	Log2FoldChange	pval	padj	Up/Down	Significant	GeneName	Biotype
ENSDARG00000087245	43	188	53.6193	0	0	0	837.531	9.71	1.17e-08	5.33e-08	up	yes	CR847844.1	protein_coding
ENSDARG00000103498	20863	10558	7205.62	28	27	30	730.018	9.51179	3.12e-155	3.56e-153	up	yes	epd	protein_coding
ENSDARG00000056652	3021	2109	1179.33	4	7	4	675.157	9.39908	2.52e-94	1.59e-92	up	yes	zmp:0000001102	protein_coding
ENSDARG00000010729	187	0	42.3665	0	0	0	661.748	9.37014	0.0234014	0.0417085	up	yes	CABZ01073795.1	protein_coding
ENSDARG00000079522	188	385	132.782	2	0	0	575.457	9.16856	8.79e-14	7.27e-13	up	yes	si:ch211-184m13.4	protein_coding
ENSDARG00000056643	4074	2368	1479.87	12	8	4	529.594	9.04874	4.05e-80	2.09e-78	up	yes	slc22a7b.1	protein_coding
ENSDARG00000055506	333	624	221.77	2	1	1	478.121	8.90123	7.5e-24	1.13e-22	up	yes	si:ch211-37e10.1	protein_coding
ENSDARG00000062182	75	55	29.8283	0	0	0	466.048	8.86433	9.42e-12	6.29e-11	up	yes	slc22a7b.3	protein_coding
ENSDARG00000091252	238	227	107.231	1	0	1	462.816	8.8543	1.22e-16	1.26e-15	up	yes	slc22a7b.2	protein_coding
ENSDARG00000094798	147	95	55.6696	0	1	0	445.006	8.79768	1.01e-11	6.71e-11	up	yes	BX294387.1	processed_transcript
ENSDARG00000093075	125	0	28.3198	0	0	0	442.354	8.78906	0.0326058	0.0562519	up	no	BX897740.1	processed_transcript
ENSDARG00000055791	34771	37226	16630.6	123	104	148	382.495	8.5793	0	0	up	yes	zgc:158423	protein_coding
ENSDARG00000102776	738	793	353.659	4	2	2	380.752	8.57271	1.35e-54	4.5e-53	up	yes	cxcl19	protein_coding
ENSDARG00000005085	45595	23942	15981.8	135	100	136	372.406	8.54073	1.29e-176	1.72e-174	up	yes	ggctb	protein_coding
ENSDARG00000077427	255	107	83.0716	0	0	2	361.556	8.49807	3.97e-11	2.46e-10	up	yes	gpr20	protein_coding
ENSDARG00000071701	97	0	21.9762	0	0	0	343.273	8.42321	0.0395402	0.0669342	up	no	zgc:162941	protein_coding
ENSDARG00000102786	95	0	21.5231	0	0	0	336.195	8.39316	0.0401496	0.0678483	up	no	BX000696.2	processed_transcript
ENSDARG00000111788	0	91	21.2385	0	0	0	331.726	8.37385	0.0408791	0.0689529	up	no	BX511067.1	protein_coding
ENSDARG00000095929	38	54	21.2123	0	0	0	331.284	8.37192	3.49e-10	1.94e-09	up	yes	BX664742.2	antisense
ENSDARG00000104557	74	105	41.4345	0	0	1	330.952	8.37048	9.88e-11	5.86e-10	up	yes	CR318653.1	antisense
ENSDARG00000099539	86	0	19.484	0	0	0	304.347	8.24958	0.0431437	0.0721883	up	no	dicp2.2	protein_coding
ENSDARG00000092527	67	18	19.3804	0	0	0	302.826	8.24235	7.11e-07	2.52e-06	up	yes	BX663522.1	unprocessed_pseudogene
ENSDARG00000117367	73	9	18.6393	0	0	0	291.227	8.186	3.38e-05	9.44e-05	up	yes	FP236457.1	lincRNA
ENSDARG00000105354	43	35	17.9107	0	0	0	279.843	8.12847	4.44e-10	2.44e-09	up	yes	CABZ01044764.2	lincRNA
ENSDARG00000097153	78	0	17.6716	0	0	0	276.038	8.10872	0.0462002	0.0768233	up	no	CR954963.1	antisense
ENSDARG00000069276	73	4	17.4723	0	0	0	272.983	8.09266	0.000352022	0.000852344	up	yes	pimr132	protein_coding
ENSDARG00000115716	76	314	91.0035	3	0	0	265.174	8.05079	5.86e-08	2.42e-07	up	yes	CT583728.22	rRNA
ENSDARG00000083936	48	26	16.943	0	0	0	264.765	8.04857	8.75e-09	4.05e-08	up	yes	RF00001	rRNA
ENSDARG00000100423	0	72	16.8041	0	0	0	262.464	8.03598	0.0482214	0.0797344	up	no	BX323994.2	processed_transcript
ENSDARG00000113245	78	184	60.972	0	1	1	260.818	8.0269	1.53e-10	8.88e-10	up	yes	BX572627.1	protein_coding
ENSDARG00000116969	345	179	120.63	2	1	1	259.45	8.01931	4.79e-19	5.75e-18	up	yes	RF00001	rRNA
ENSDARG00000093367	138	118	59.1352	1	0	1	254.803	7.99324	2.59e-13	2.05e-12	up	yes	si:ch1073-272j17.3	protein_coding
ENSDARG00000099497	39	32	16.3043	0	0	0	254.745	7.99291	9.37e-10	4.93e-09	up	yes	FP016247.1	antisense
ENSDARG00000044526	41	30	16.2906	0	0	0	254.553	7.99182	1.56e-09	7.95e-09	up	yes	camk1ga	protein_coding
ENSDARG00000107934	45	25	16.0299	0	0	0	250.5	7.96867	1.06e-08	4.86e-08	up	yes	RF00001	rRNA
ENSDARG00000096911	67	0	15.1794	0	0	0	237.113	7.88943	0.0512283	0.0842079	up	no	CR759878.1	processed_transcript
ENSDARG00000083583	65	0	14.7263	0	0	0	230.035	7.84571	0.0522672	0.0857547	up	no	RF00001	rRNA
ENSDARG00000098277	0	63	14.7036	0	0	0	229.655	7.84333	0.0527434	0.0864747	up	no	CR550307.1	antisense
ENSDARG00000097950	1047	791	424.562	3	4	9	228.47	7.83586	1.26e-63	4.96e-62	up	yes	BX663520.1	lincRNA
ENSDARG00000080337	368990	302796	155283	2017	1863	1953	227.874	7.83209	0	0	up	yes	NC_002333.4	Mt_rRNA
ENSDARG00000091966	44	19	14.403	0	0	0	225.082	7.81431	1.37e-07	5.36e-07	up	yes	CR925863.1	processed_transcript
ENSDARG00000093239	12	49	14.1548	0	0	0	221.049	7.78823	7.22e-06	2.22e-05	up	yes	BX649641.3	unprocessed_pseudogene
ENSDARG00000098938	62	0	14.0466	0	0	0	219.419	7.77755	0.0539107	0.0881667	up	no	trdj1	TR_J_gene
ENSDARG00000101353	0	59	13.77	0	0	0	215.074	7.74869	0.0550507	0.0897598	up	no	f13b	protein_coding
ENSDARG00000093707	36	23	13.5241	0	0	0	211.346	7.72347	1.33e-08	6.01e-08	up	yes	CR385053.1	antisense
ENSDARG00000114931	29	29	13.3385	0	0	0	208.361	7.70294	3.65e-09	1.78e-08	up	yes	BX470137.1	protein_coding
ENSDARG00000043589	18660	8088	6159.83	84	72	102	205.597	7.68367	8.21e-90	4.85e-88	up	yes	ca4a	protein_coding
ENSDARG00000056379	53892	37572	21133.3	295	276	319	203.492	7.66883	0	0	up	yes	si:ch73-86n18.1	protein_coding
ENSDARG00000116289	51	6	12.9548	0	0	0	202.426	7.66125	0.000134329	0.000345031	up	yes	RF00001	rRNA
ENSDARG00000093616	0	55	12.8364	0	0	0	200.492	7.6474	0.0575813	0.0933707	up	no	BX005419.1	processed_transcript
ENSDARG00000097185	56	0	12.6873	0	0	0	198.187	7.63072	0.0575473	0.0933217	up	no	CU695073.1	antisense
ENSDARG00000083042	60	47	24.7297	1	0	0	197.043	7.62236	2.59e-09	1.28e-08	up	yes	mir214a	antisense
ENSDARG00000097771	23	82	24.5157	1	0	0	195.234	7.60906	9.61e-07	3.36e-06	up	yes	BX571786.1	antisense
ENSDARG00000096323	55	0	12.4607	0	0	0	194.649	7.60473	0.0582046	0.0942673	up	no	BX571681.5	lincRNA
ENSDARG00000097995	0	53	12.3697	0	0	0	193.201	7.59396	0.0589414	0.0952664	up	no	BX571774.1	lincRNA
ENSDARG00000097770	13	40	12.2809	0	0	0	191.77	7.58323	2.97e-06	9.68e-06	up	yes	si:ch211-167j9.4	protein_coding
ENSDARG00000102450	4	47	11.8756	0	0	0	185.463	7.53499	0.000458078	0.00109156	up	yes	CU571328.1	protein_coding
ENSDARG00000094659	67	34	23.2815	1	0	0	185.448	7.53487	3.77e-08	1.6e-07	up	yes	BX510324.2	processed_transcript
ENSDARG00000117547	208	165	86.3542	2	2	0	184.34	7.52622	7.75e-20	9.66e-19	up	yes	CABZ01086127.1	lincRNA
ENSDARG00000082930	0	49	11.4361	0	0	0	178.619	7.48074	0.0619001	0.0994919	up	no	RF00090	snoRNA
ENSDARG00000104020	50	0	11.3279	0	0	0	176.955	7.46724	0.0617823	0.0993213	up	no	CR450827.1	unprocessed_pseudogene
ENSDARG00000096731	0	48	11.2027	0	0	0	174.974	7.451	0.0627191	0.100674	up	no	CR847530.2	antisense
ENSDARG00000102001	49	0	11.1014	0	0	0	173.416	7.4381	0.0625884	0.10049	up	no	si:dkeyp-13d12.24	TR_V_gene
ENSDARG00000096734	20	28	11.0661	0	0	0	172.8	7.43296	4.19e-08	1.76e-07	up	yes	BX255963.1	lincRNA
ENSDARG00000042485	1758	1967	864.843	9	14	20	172.299	7.42877	1.37e-136	1.35e-134	up	yes	foxd5	protein_coding
ENSDARG00000090863	77	17	21.6061	0	1	0	171.786	7.42447	3.93e-06	1.26e-05	up	yes	CR847545.1	antisense
ENSDARG00000101345	0	478	112.554	4	0	2	167.341	7.38665	0.00498278	0.0100745	up	yes	CU468723.1	antisense
ENSDARG00000112338	0	45	10.5025	0	0	0	164.038	7.35788	0.065424	0.104626	up	no	RF00001	rRNA
ENSDARG00000116510	20	67	20.3618	0	1	0	161.705	7.33722	1.85e-06	6.2e-06	up	yes	BX539310.1	protein_coding
ENSDARG00000097316	0	44	10.2692	0	0	0	160.392	7.32546	0.0664169	0.106041	up	no	CT027805.1	lincRNA
ENSDARG00000090980	48389	26515	17311.8	311	294	317	160.324	7.32485	1.23e-159	1.48e-157	up	yes	apof	protein_coding
ENSDARG00000085572	45	0	10.1951	0	0	0	159.262	7.31525	0.0662183	0.105757	up	no	RF00001	rRNA
ENSDARG00000057090	0	85	20.005	1	0	0	159.089	7.31369	0.0158479	0.0292698	up	yes	zmp:0000001103	protein_coding
ENSDARG00000111114	24	20	10.1052	0	0	0	157.894	7.30282	3.77e-08	1.6e-07	up	yes	BX005470.1	protein_coding
ENSDARG00000114158	133	23	35.8267	0	0	2	156.841	7.29316	7.09e-06	2.18e-05	up	yes	CR385053.3	protein_coding
ENSDARG00000097063	1673	1487	733.197	11	18	11	156.161	7.28689	1.73e-136	1.71e-134	up	yes	sparcl2	protein_coding
ENSDARG00000057253	42	2	9.98224	0	0	0	155.975	7.28517	0.00184568	0.00400162	up	yes	pimr141	protein_coding
ENSDARG00000111601	44	39	19.2643	0	1	0	152.972	7.25713	1.31e-08	5.94e-08	up	yes	CABZ01043826.1	protein_coding
ENSDARG00000092247	47	36	19.2135	0	0	1	152.829	7.25578	1.88e-08	8.29e-08	up	yes	BX548061.1	processed_transcript
ENSDARG00000086420	53	28	18.7094	1	0	0	148.776	7.21699	1.22e-07	4.83e-07	up	yes	CABZ01046949.1	protein_coding
ENSDARG00000099599	42	0	9.51546	0	0	0	148.645	7.21573	0.0694396	0.110203	up	no	pigrl2.3	protein_coding
ENSDARG00000097077	319	931	292.495	3	5	9	147.634	7.20588	2.14e-21	2.9e-20	up	yes	CR318607.1	antisense
ENSDARG00000107092	47	32	18.3102	0	1	0	145.352	7.1834	4.18e-08	1.76e-07	up	yes	RF00001	rRNA
ENSDARG00000113501	40	1	9.29574	0	0	0	145.244	7.18233	0.00493209	0.00997682	up	yes	si:ch211-14p21.4	protein_coding
ENSDARG00000011929	1985	2519	1048.46	34	14	15	143.149	7.16137	4.47e-71	1.99e-69	up	yes	plp1b	protein_coding
ENSDARG00000108678	90	56	33.847	0	2	0	142.538	7.1552	2.56e-09	1.27e-08	up	yes	RF00001	rRNA
ENSDARG00000089327	78	0	17.8384	1	0	0	141.738	7.14708	0.01748	0.0320189	up	yes	BX120005.1	protein_coding
ENSDARG00000117228	78	0	17.8384	1	0	0	141.738	7.14708	0.01748	0.0320189	up	yes	CT025588.2	lincRNA
ENSDARG00000075508	56	20	17.5485	0	1	0	139.249	7.12153	1.3e-06	4.46e-06	up	yes	si:dkey-108k21.10	protein_coding
ENSDARG00000043466	182	22	46.8881	0	1	2	133.741	7.0633	1.8e-06	6.05e-06	up	yes	kcnk3a	protein_coding
ENSDARG00000098779	28	44	16.776	0	0	1	133.188	7.05732	1.31e-07	5.15e-07	up	yes	BX547930.4	protein_coding
ENSDARG00000014091	26529	16681	10015.3	237	195	211	133.007	7.05535	1.71e-207	2.82e-205	up	yes	osr1	protein_coding
ENSDARG00000105487	25	108	31.2268	0	1	1	132.442	7.04922	7.91e-07	2.79e-06	up	yes	CABZ01061349.1	lincRNA
ENSDARG00000105652	37	0	8.38267	0	0	0	130.951	7.03289	0.0760329	0.119591	up	no	BX957297.3	TEC
ENSDARG00000056624	2549	3133	1323.96	23	32	32	129.496	7.01676	5.7e-160	6.93e-158	up	yes	vegfd	protein_coding
ENSDARG00000096774	125	0	28.6463	0	0	2	128.155	7.00175	0.0252044	0.0446714	up	yes	BX088686.1	antisense
ENSDARG00000103745	0	35	8.16865	0	0	0	127.583	6.99529	0.0780847	0.122394	up	no	BX005286.3	processed_transcript
ENSDARG00000059139	665	947	376.031	4	3	19	126.821	6.98665	2.15e-19	2.62e-18	up	yes	wfikkn2b	protein_coding
ENSDARG00000073752	3833	2811	1542.48	28	26	51	126.314	6.98088	2.09e-111	1.58e-109	up	yes	CACNA2D1	protein_coding
ENSDARG00000100608	0	67	15.8003	0	0	1	125.397	6.97036	0.0198921	0.0359861	up	yes	CR812468.1	lincRNA
ENSDARG00000092125	0	34	7.93526	0	0	0	123.937	6.95347	0.0797705	0.124652	up	no	CU468041.1	processed_transcript
ENSDARG00000110494	0	34	7.93526	0	0	0	123.937	6.95347	0.0797705	0.124652	up	no	BX510941.2	protein_coding
ENSDARG00000092535	35	0	7.92955	0	0	0	123.874	6.95273	0.0792058	0.123991	up	no	si:dkey-242h9.5	protein_coding
ENSDARG00000096724	35	0	7.92955	0	0	0	123.874	6.95273	0.0792058	0.123991	up	no	BX248238.1	antisense
ENSDARG00000037097	14848	11507	6124.08	172	112	148	121.543	6.92532	0	0	up	yes	slc7a2	protein_coding
ENSDARG00000093100	0	33	7.70187	0	0	0	120.292	6.91039	0.0815566	0.127175	up	no	tmprss12	protein_coding
ENSDARG00000097943	0	33	7.70187	0	0	0	120.292	6.91039	0.0815566	0.127175	up	no	CR926464.1	antisense
ENSDARG00000095955	0	63	14.8668	0	0	1	117.91	6.88154	0.0210448	0.0378854	up	yes	BX927257.1	antisense
ENSDARG00000020031	22953	25903	11390.8	299	245	293	116.206	6.86054	0	0	up	yes	cldn11a	protein_coding
ENSDARG00000097916	41	72	26.4194	0	0	2	113.779	6.8301	4.28e-08	1.8e-07	up	yes	AL929309.1	antisense
ENSDARG00000117798	32	0	7.24988	0	0	0	113.258	6.82346	0.084692	0.131414	up	no	BX001047.1	lincRNA
ENSDARG00000095970	0	31	7.23509	0	0	0	113.001	6.82019	0.0854626	0.132533	up	no	CU856621.2	lincRNA
ENSDARG00000095246	0	60	14.1703	1	0	0	112.295	6.81115	0.0220102	0.0394725	up	yes	CU468920.1	processed_transcript
ENSDARG00000081501	31	0	7.02332	0	0	0	109.719	6.77767	0.0867462	0.134331	up	no	dre-mir-100-1	miRNA
ENSDARG00000096677	0	30	7.0017	0	0	0	109.355	6.77288	0.0876011	0.135506	up	no	BX927123.1	antisense
ENSDARG00000097338	0	30	7.0017	0	0	0	109.355	6.77288	0.0876011	0.135506	up	no	BX000434.1	antisense
ENSDARG00000099543	0	30	7.0017	0	0	0	109.355	6.77288	0.0876011	0.135506	up	no	CR388156.1	lincRNA
ENSDARG00000093232	686	525	281.83	5	9	8	108.791	6.76542	7.32e-59	2.63e-57	up	yes	CR847566.1	processed_transcript
ENSDARG00000037598	2279	2381	1086.89	26	24	36	107.849	6.75286	1.04e-251	2.12e-249	up	yes	prf1.5	protein_coding
ENSDARG00000088247	24483	7159	7318.34	198	180	201	107.556	6.74895	8.04e-42	2.06e-40	up	yes	si:ch1073-303k11.2	protein_coding
ENSDARG00000097487	88	184	63.7914	1	3	1	107.174	6.74381	3.36e-13	2.63e-12	up	yes	si:ch211-175f11.5	protein_coding
ENSDARG00000095994	0	158	37.3955	0	1	2	106.373	6.73298	0.0086653	0.0167858	up	yes	CR383662.4	antisense
ENSDARG00000092569	0	29	6.76831	0	0	0	105.71	6.72396	0.0898775	0.138631	up	no	BX571681.2	unprocessed_pseudogene
ENSDARG00000105860	0	29	6.76831	0	0	0	105.71	6.72396	0.0898775	0.138631	up	no	RF00001	rRNA
ENSDARG00000077877	181	240	98.3676	3	1	4	105.415	6.71994	7.72e-25	1.21e-23	up	yes	znfl1h	protein_coding
ENSDARG00000093381	8394	16299	5787.27	141	142	187	104.985	6.71405	3.48e-86	1.96e-84	up	yes	tgm2l	protein_coding
ENSDARG00000042984	2882	2288	1204	31	26	42	103.92	6.69933	8.44e-182	1.17e-179	up	yes	fpr1	protein_coding
ENSDARG00000075284	1480	494	457.104	16	8	14	103.499	6.69347	3.31e-27	5.61e-26	up	yes	kansl1l	protein_coding
ENSDARG00000114430	29	0	6.5702	0	0	0	102.641	6.68147	0.0912093	0.140515	up	no	RF00001	rRNA
ENSDARG00000043341	438	0	100.723	6	0	3	99.429	6.63559	0.0120523	0.0227675	up	yes	npy4r	protein_coding
ENSDARG00000098710	143	5	34.0618	2	0	1	99.2451	6.63292	0.000183369	0.000461572	up	yes	CR388231.1	antisense
ENSDARG00000107490	9	18	6.24005	0	0	0	97.4086	6.60598	1.03e-05	3.1e-05	up	yes	RF00001	rRNA
ENSDARG00000086158	2260	2597	1135.5	41	24	36	96.0085	6.58509	7.26e-191	1.05e-188	up	yes	ccbe1	protein_coding
ENSDARG00000079036	773	933	399.092	17	9	10	94.495	6.56217	1.11e-77	5.47e-76	up	yes	znfl1k	protein_coding
ENSDARG00000018616	1710	686	556.238	25	10	16	93.812	6.5517	1.44e-30	2.75e-29	up	yes	agtr1a	protein_coding
ENSDARG00000027065	44993	47963	21730.1	651	620	698	93.7424	6.55063	0	0	up	yes	slc38a3a	protein_coding
ENSDARG00000031506	7481	6187	3189.7	100	93	99	92.7909	6.53591	0	0	up	yes	flvcr2b	protein_coding
ENSDARG00000083387	0	25	5.83475	0	0	0	91.1276	6.50982	0.100573	0.152837	up	no	RF00001	rRNA
ENSDARG00000113774	185	221	95.0026	3	1	5	90.352	6.49748	4.71e-26	7.71e-25	up	yes	BX908388.2	protein_coding
ENSDARG00000094521	0	84	19.9312	0	0	2	88.675	6.47046	0.036014	0.061485	up	no	si:ch73-194h10.3	protein_coding
ENSDARG00000097689	0	47	11.1362	1	0	0	87.9615	6.4588	0.0273987	0.0481076	up	yes	CT867948.1	processed_transcript
ENSDARG00000105308	0	24	5.60136	0	0	0	87.4821	6.45092	0.103745	0.157104	up	no	CR626886.2	processed_transcript
ENSDARG00000090623	33123	25536	13698	468	396	485	86.3457	6.43205	0	0	up	yes	si:dkeyp-106c3.1	protein_coding
ENSDARG00000028725	3269	1831	1188.32	25	39	53	86.0892	6.42776	1.55e-52	4.99e-51	up	yes	adra1aa	protein_coding
ENSDARG00000085059	24	0	5.43741	0	0	0	84.947	6.40849	0.105358	0.159287	up	no	RF00001	rRNA
ENSDARG00000076462	14942	12111	6322.58	222	214	198	84.2892	6.39728	0	0	up	yes	ndnfl	protein_coding
ENSDARG00000096463	3	20	5.34747	0	0	0	83.4839	6.38343	0.00146215	0.00321923	up	yes	si:dkeyp-82h4.1	protein_coding
ENSDARG00000114209	19	4	5.23817	0	0	0	81.8855	6.35554	0.000566617	0.0013321	up	yes	RF00001	rRNA
ENSDARG00000097122	170	159	77.0084	5	2	1	81.7462	6.35308	4.53e-23	6.59e-22	up	yes	AL772382.1	lincRNA
ENSDARG00000092692	44	0	10.1354	1	0	0	79.9622	6.32125	0.029486	0.051428	up	no	pimr133	protein_coding
ENSDARG00000083336	2	20	5.12092	0	0	0	79.9507	6.32104	0.00360176	0.00745241	up	yes	dre-mir-210	miRNA
ENSDARG00000089078	5782	3654	2204.37	75	66	100	77.8772	6.28313	1.59e-116	1.25e-114	up	yes	si:ch211-160j14.3	protein_coding
ENSDARG00000113184	22	0	4.98429	0	0	0	77.8693	6.28298	0.112538	0.16907	up	no	RF00001	rRNA
ENSDARG00000006456	21677	18640	9440.46	320	331	377	77.7055	6.27994	0	0	up	yes	pdgfrl	protein_coding
ENSDARG00000089183	0	41	9.76245	0	1	0	76.7306	6.26173	0.0310434	0.0538819	up	no	ppp1r32	protein_coding
ENSDARG00000110761	0	21	4.90119	0	0	0	76.5455	6.25825	0.114771	0.172099	up	no	RF00001	rRNA
ENSDARG00000088831	0	113	26.8929	0	1	2	76.0747	6.24934	0.0132395	0.0248549	up	yes	si:dkey-81j8.6	protein_coding
ENSDARG00000096297	68	48	27.1625	1	2	0	76.0671	6.2492	2.37e-10	1.34e-09	up	yes	CR954285.1	antisense
ENSDARG00000078995	514	365	205.584	11	5	7	76.0617	6.2491	1.79e-43	4.75e-42	up	yes	tex11	protein_coding
ENSDARG00000112164	11	10	4.82604	0	0	0	75.4002	6.2365	8.25e-06	2.52e-05	up	yes	BX537291.1	protein_coding
ENSDARG00000005780	1708	803	585.84	16	21	29	75.177	6.23222	5.16e-39	1.24e-37	up	yes	npy8br	protein_coding
ENSDARG00000087414	41	0	9.45576	1	0	0	74.5114	6.21939	0.0315022	0.0546074	up	no	CR790388.2	miRNA
ENSDARG00000034718	28635	21916	11836.3	438	393	519	74.411	6.21744	0	0	up	yes	tfpia	protein_coding
ENSDARG00000099228	21	0	4.75773	0	0	0	74.3304	6.21588	0.116545	0.17446	up	no	RF00001	rRNA
ENSDARG00000099388	21	0	4.75773	0	0	0	74.3304	6.21588	0.116545	0.17446	up	no	BX957256.1	antisense
ENSDARG00000117302	21	0	4.75773	0	0	0	74.3304	6.21588	0.116545	0.17446	up	no	CR936371.2	lincRNA
ENSDARG00000107952	96	13	25.2733	0	0	3	73.8476	6.20648	0.000353516	0.000855798	up	yes	CR382334.1	protein_coding
ENSDARG00000081824	0	20	4.6678	0	0	0	72.9	6.18785	0.11904	0.17785	up	no	RF00001	rRNA
ENSDARG00000095693	0	20	4.6678	0	0	0	72.9	6.18785	0.11904	0.17785	up	no	CT573231.1	processed_transcript
ENSDARG00000111804	9	11	4.60632	0	0	0	71.9274	6.16847	1.36e-05	4.02e-05	up	yes	RF00001	rRNA
ENSDARG00000096617	0	254	60.5252	3	3	1	71.7134	6.16417	0.00457967	0.00931358	up	yes	BX469908.1	antisense
ENSDARG00000100652	20	0	4.53117	0	0	0	70.7916	6.14551	0.120869	0.180381	up	no	znf1147	protein_coding
ENSDARG00000112988	20	0	4.53117	0	0	0	70.7916	6.14551	0.120869	0.180381	up	no	RF00325	snoRNA
ENSDARG00000084018	38	0	8.77244	0	0	1	69.0605	6.10979	0.0338644	0.0581038	up	no	RF00001	rRNA
ENSDARG00000097145	336	635	229.21	3	10	15	69.0227	6.109	8.1e-18	9.07e-17	up	yes	FP565432.1	processed_transcript
ENSDARG00000099218	0	74	17.6578	0	2	0	68.5277	6.09861	0.0508084	0.083615	up	no	ghrhr2	protein_coding
ENSDARG00000106395	11	8	4.35926	0	0	0	68.1345	6.09031	2.17e-05	6.24e-05	up	yes	RF00001	rRNA
ENSDARG00000095837	12	7	4.35243	0	0	0	68.0447	6.08841	3.85e-05	0.000106766	up	yes	si:dkey-185p13.1	protein_coding
ENSDARG00000102422	12	7	4.35243	0	0	0	68.0447	6.08841	3.85e-05	0.000106766	up	yes	RF00001	rRNA
ENSDARG00000102680	0	65	15.5004	1	0	1	67.6544	6.08011	0.0133054	0.0249713	up	yes	CR847844.2	protein_coding
ENSDARG00000089800	799	728	358.766	19	14	12	67.3594	6.07381	2.33e-101	1.59e-99	up	yes	prr7	protein_coding
ENSDARG00000104588	238	0	55.1385	4	2	1	66.4481	6.05416	0.00530151	0.0106698	up	yes	ano9a	protein_coding
ENSDARG00000097378	0	18	4.20102	0	0	0	65.6089	6.03582	0.128675	0.190388	up	no	CR387933.1	antisense
ENSDARG00000104303	0	18	4.20102	0	0	0	65.6089	6.03582	0.128675	0.190388	up	no	FP085399.4	processed_transcript
ENSDARG00000114381	0	18	4.20102	0	0	0	65.6089	6.03582	0.128675	0.190388	up	no	RF00325	snoRNA
ENSDARG00000105829	0	66	15.7604	0	1	1	65.3967	6.03115	0.0147023	0.0273208	up	yes	CR788316.4	protein_coding
ENSDARG00000112918	72	0	16.6991	0	2	0	64.7472	6.01675	0.052892	0.086696	up	no	BX927362.2	protein_coding
ENSDARG00000080918	8	10	4.14637	0	0	0	64.7421	6.01663	2.82e-05	7.97e-05	up	yes	RF00001	rRNA
ENSDARG00000094456	296	475	182.08	8	7	9	64.1183	6.00266	5.44e-35	1.16e-33	up	yes	AL928824.1	antisense
ENSDARG00000052535	148	171	75.1282	7	1	2	64.0825	6.00186	7.15e-17	7.52e-16	up	yes	ubxn10	protein_coding
ENSDARG00000109795	17	1	4.08489	0	0	0	63.8487	5.99658	0.0119288	0.0225493	up	yes	RF00001	rRNA
ENSDARG00000096576	35	0	8.09641	1	0	0	63.6097	5.99117	0.0366521	0.0624906	up	no	si:ch211-286b5.6	protein_coding
ENSDARG00000092159	0	60	14.3298	0	0	2	63.3081	5.98432	0.0485188	0.0801707	up	no	CR788249.1	processed_transcript
ENSDARG00000106504	0	63	15.0602	0	1	1	62.4267	5.96409	0.0155194	0.0287237	up	yes	RF00001	rRNA
ENSDARG00000040684	3375	2538	1389.73	59	45	87	61.9219	5.95238	1.63e-105	1.16e-103	up	yes	plcd4b	protein_coding
ENSDARG00000082451	2	15	3.95397	0	0	0	61.7203	5.94767	0.00455749	0.0092707	up	yes	mir199-3a	antisense
ENSDARG00000010764	250	23	63.525	5	1	3	60.7402	5.92458	2.89e-06	9.4e-06	up	yes	flj13639	protein_coding
ENSDARG00000112999	13	4	3.87882	0	0	0	60.6507	5.92245	0.000590048	0.00138245	up	yes	RF00001	rRNA
ENSDARG00000103549	17	0	3.8515	0	0	0	60.1749	5.91109	0.136118	0.199458	up	no	CR354444.2	lincRNA
ENSDARG00000117467	17	0	3.8515	0	0	0	60.1749	5.91109	0.136118	0.199458	up	no	BX248097.3	lincRNA
ENSDARG00000035569	9445	7862	4074.29	201	169	204	59.8853	5.90413	0	0	up	yes	cyp1d1	protein_coding
ENSDARG00000094064	0	57	13.6333	1	0	1	59.3101	5.89021	0.0155054	0.0287018	up	yes	CR788236.1	antisense
ENSDARG00000070780	0	16	3.73424	0	0	0	58.3177	5.86586	0.140071	0.204535	up	no	rln3a	protein_coding
ENSDARG00000095507	134	70	47.8835	4	1	2	58.0611	5.8595	3.02e-13	2.37e-12	up	yes	CU986305.1	antisense
ENSDARG00000068742	0	55	13.1702	2	0	0	57.0751	5.83479	0.0537507	0.0879334	up	no	CR384085.1	protein_coding
ENSDARG00000085396	16	0	3.62494	0	0	0	56.6361	5.82365	0.14211	0.207073	up	no	RF00001	rRNA
ENSDARG00000091466	16	0	3.62494	0	0	0	56.6361	5.82365	0.14211	0.207073	up	no	RF00001	rRNA
ENSDARG00000069281	43	40	19.5782	3	0	0	55.3363	5.79015	4.64e-08	1.94e-07	up	yes	pimr109	protein_coding
ENSDARG00000085332	23	7	7.03804	0	1	0	54.9444	5.7799	0.000173304	0.000438147	up	yes	RF00020	snRNA
ENSDARG00000079107	1318	492	424.687	33	12	21	54.9071	5.77892	4.26e-21	5.67e-20	up	yes	clec11a	protein_coding
ENSDARG00000098410	0	193	46.2775	0	3	4	54.8783	5.77816	0.0250108	0.0443437	up	yes	si:dkey-19b23.10	protein_coding
ENSDARG00000085557	20	35	13.0565	0	1	1	54.6769	5.77286	1.81e-06	6.07e-06	up	yes	RF01192	snoRNA
ENSDARG00000083428	0	15	3.50085	0	0	0	54.6722	5.77274	0.146566	0.212821	up	no	RF00001	rRNA
ENSDARG00000097626	0	15	3.50085	0	0	0	54.6722	5.77274	0.146566	0.212821	up	no	CR762400.1	lincRNA
ENSDARG00000107394	0	15	3.50085	0	0	0	54.6722	5.77274	0.146566	0.212821	up	no	RF00001	rRNA
ENSDARG00000094126	84	0	19.5545	1	1	1	54.635	5.77175	0.00653022	0.0129337	up	yes	si:ch211-202c21.7	protein_coding
ENSDARG00000099970	414762	473315	210064	11645	9059	11848	54.4711	5.76742	0	0	up	yes	CR383676.1	lincRNA
ENSDARG00000056191	655	666	312.13	24	7	18	54.2945	5.76273	1.11e-43	2.97e-42	up	yes	si:ch211-168k14.2	protein_coding
ENSDARG00000097947	0	29	6.93516	1	0	0	54.2687	5.76205	0.0433657	0.0725215	up	no	mespbb	protein_coding
ENSDARG00000034207	5250	2342	1784.07	109	91	75	54.2517	5.7616	3.73e-44	1e-42	up	yes	cx44.2	protein_coding
ENSDARG00000045608	2439	3746	1466.49	69	88	68	54.1605	5.75917	2.22e-70	9.69e-69	up	yes	fam19a5b	protein_coding
ENSDARG00000040610	10926	6618	4131.36	220	187	236	54.1166	5.758	4.39e-123	3.64e-121	up	yes	si:ch73-352p4.8	protein_coding
ENSDARG00000055901	4356	2570	1630.85	85	84	84	53.9847	5.75448	3.48e-89	2.05e-87	up	yes	steap4	protein_coding
ENSDARG00000110304	7	8	3.45303	0	0	0	53.9238	5.75285	7.99e-05	0.000211748	up	yes	BX571681.6	processed_transcript
ENSDARG00000037002	0	344	82.5544	7	4	2	53.1123	5.73097	0.007487	0.0146835	up	yes	zgc:152968	protein_coding
ENSDARG00000084296	15	0	3.39838	0	0	0	53.0972	5.73056	0.148651	0.215577	up	no	RF00001	rRNA
ENSDARG00000117529	50	3	12.3582	1	0	1	53.0675	5.72976	0.00101008	0.00227676	up	yes	BX005402.1	lincRNA
ENSDARG00000088157	8404	6085	3418.34	186	166	190	52.9728	5.72718	1.38e-224	2.45e-222	up	yes	smoc2	protein_coding
ENSDARG00000087909	0	28	6.69813	0	0	1	52.3969	5.71141	0.0448813	0.074869	up	no	il4	protein_coding
ENSDARG00000098238	0	28	6.69813	0	0	1	52.3969	5.71141	0.0448813	0.074869	up	no	CR626866.1	lincRNA
ENSDARG00000056101	4806	2273	1665.89	87	77	105	52.1618	5.70492	1.1e-54	3.7e-53	up	yes	kcnd3	protein_coding
ENSDARG00000015559	24443	26978	12179.6	729	556	712	51.3542	5.68241	0	0	up	yes	fstl1a	protein_coding
ENSDARG00000093660	0	76	18.2575	0	1	2	51.1629	5.67703	0.0212825	0.03827	up	yes	si:dkey-6f10.3	protein_coding
ENSDARG00000091216	0	49	11.7662	1	0	1	50.9669	5.67149	0.0184248	0.0335537	up	yes	or111-10	protein_coding
ENSDARG00000117708	28	0	6.53711	0	1	0	50.8911	5.66934	0.0455423	0.075867	up	no	BX649522.2	lincRNA
ENSDARG00000095581	28	0	6.50685	0	0	1	50.8911	5.66934	0.0455838	0.0759312	up	no	BX663525.1	processed_transcript
ENSDARG00000096101	12	39	12.1776	0	1	1	50.7538	5.66544	3.31e-05	9.25e-05	up	yes	BX957333.2	lincRNA
ENSDARG00000117253	72	54	29.7652	1	1	3	50.1629	5.64855	1.23e-12	9.11e-12	up	yes	BX088707.3	lincRNA
ENSDARG00000093016	98	0	22.8629	2	0	2	49.9143	5.64138	0.0208176	0.0375163	up	yes	CR847870.1	processed_transcript
ENSDARG00000001760	200	3939	993.789	56	56	55	49.6381	5.63338	9.15e-08	3.68e-07	up	yes	tnxba	protein_coding
ENSDARG00000110032	1781	1600	800.42	49	37	50	49.4409	5.62763	2.99e-233	5.44e-231	up	yes	CABZ01078138.1	protein_coding
ENSDARG00000110792	34	17	12.0575	0	2	0	49.3576	5.6252	1.74e-05	5.07e-05	up	yes	AL772241.1	protein_coding
ENSDARG00000058133	18365	16149	8171.58	501	380	519	49.1203	5.61825	0	0	up	yes	foxd2	protein_coding
ENSDARG00000076214	0	47	11.2994	1	0	1	48.8813	5.61121	0.0193171	0.0350406	up	yes	zgc:165514	protein_coding
ENSDARG00000017299	49638	39749	21153.5	1218	1101	1313	48.8259	5.60958	0	0	up	yes	fabp11a	protein_coding
ENSDARG00000097948	0	26	6.23499	1	0	0	48.6532	5.60446	0.0482478	0.0797729	up	no	BX901883.3	antisense
ENSDARG00000096902	0	26	6.2616	0	1	0	48.6532	5.60446	0.0482071	0.079716	up	no	si:ch211-180n24.3	protein_coding
ENSDARG00000110724	66	56	28.9295	0	3	2	48.0686	5.58702	8.71e-12	5.84e-11	up	yes	BX470214.1	protein_coding
ENSDARG00000112019	2342	2204	1077.99	65	58	67	47.5357	5.57094	0	0	up	yes	CABZ01065423.1	protein_coding
ENSDARG00000096618	73	0	17.0623	1	1	1	47.4834	5.56935	0.00801522	0.0156398	up	yes	BX000534.2	unprocessed_pseudogene
ENSDARG00000107164	0	13	3.03407	0	0	0	47.381	5.56624	0.161504	0.231171	up	no	RF00001	rRNA
ENSDARG00000029431	989	973	465.503	29	23	31	47.023	5.55529	9.07e-160	1.1e-157	up	yes	si:ch211-147k10.5	protein_coding
ENSDARG00000013409	1830	3204	1200.02	77	64	76	46.3233	5.53367	1.55e-65	6.22e-64	up	yes	bmp2a	protein_coding
ENSDARG00000098066	13	0	2.94526	0	0	0	46.0194	5.52417	0.163656	0.233968	up	no	CU302323.1	processed_transcript
ENSDARG00000027169	120	18	32.4049	2	1	3	45.7961	5.51715	2.78e-06	9.08e-06	up	yes	kpna7	protein_coding
ENSDARG00000076106	96	0	22.4703	2	2	0	45.5945	5.51079	0.0254709	0.0450996	up	yes	ftr43	protein_coding
ENSDARG00000095483	0	91	21.9555	1	2	1	44.7911	5.48514	0.0092733	0.0178588	up	yes	AL929457.1	processed_transcript
ENSDARG00000074828	1549	1341	686.219	39	42	47	44.7804	5.4848	7.15e-177	9.56e-175	up	yes	rhobtb2a	protein_coding
ENSDARG00000022509	2999	2748	1365.37	75	83	98	44.547	5.47726	6.84e-300	1.79e-297	up	yes	cox4i2	protein_coding
ENSDARG00000061140	62355	42787	24930.2	1617	1436	1651	44.2687	5.46821	1.4e-217	2.41e-215	up	yes	colec12	protein_coding
ENSDARG00000097908	2	385	93.4036	5	10	2	43.9531	5.45789	0.00201824	0.00434758	up	yes	BX322555.4	antisense
ENSDARG00000053833	193	162	84.3425	4	6	6	43.951	5.45782	7.11e-30	1.33e-28	up	yes	mtnr1ba	protein_coding
ENSDARG00000101830	0	12	2.80068	0	0	0	43.7354	5.45073	0.170119	0.242187	up	no	si:dkeyp-13d12.22	TR_J_gene
ENSDARG00000108358	0	12	2.80068	0	0	0	43.7354	5.45073	0.170119	0.242187	up	no	RF00001	rRNA
ENSDARG00000113485	0	12	2.80068	0	0	0	43.7354	5.45073	0.170119	0.242187	up	no	RF00001	rRNA
ENSDARG00000117543	0	12	2.80068	0	0	0	43.7354	5.45073	0.170119	0.242187	up	no	CU682640.1	lincRNA
ENSDARG00000093548	24	0	5.60426	1	0	0	43.6233	5.44703	0.0529825	0.0868275	up	no	BX649641.4	processed_transcript
ENSDARG00000106456	2	10	2.78702	0	0	0	43.4901	5.44261	0.00597205	0.0119071	up	yes	RF00001	rRNA
ENSDARG00000114294	169	70	56.4925	3	2	6	43.3744	5.43877	5.1e-12	3.51e-11	up	yes	BX511120.1	protein_coding
ENSDARG00000087697	31871	28795	14427.4	979	798	1033	42.9658	5.42512	0	0	up	yes	lpl	protein_coding
ENSDARG00000117279	9	3	2.7392	0	0	0	42.8417	5.42094	0.0018627	0.00403611	up	yes	CABZ01000591.1	lincRNA
ENSDARG00000097183	1	81	19.7913	2	0	2	42.7863	5.41908	0.00535048	0.0107572	up	yes	CU570976.1	antisense
ENSDARG00000094146	12	0	2.7187	0	0	0	42.4806	5.40873	0.17225	0.244953	up	no	pimr134	protein_coding
ENSDARG00000112109	12	0	2.7187	0	0	0	42.4806	5.40873	0.17225	0.244953	up	no	si:dkey-58b18.5	protein_coding
ENSDARG00000015312	5575	4007	2276.02	158	129	162	42.3824	5.40539	2e-178	2.7e-176	up	yes	klf12a	protein_coding
ENSDARG00000102689	67	430	119.615	11	4	9	42.3031	5.40269	4.29e-08	1.8e-07	up	yes	BX663516.2	lincRNA
ENSDARG00000003989	2400	991	802.646	40	61	56	42.1757	5.39834	2.08e-28	3.67e-27	up	yes	crhr1	protein_coding
ENSDARG00000037873	469	103	135.037	9	10	8	41.346	5.36967	4.58e-11	2.82e-10	up	yes	cyp3c3	protein_coding
ENSDARG00000095588	18	24	10.0663	0	2	0	41.1922	5.3643	1.12e-05	3.34e-05	up	yes	pimr100	protein_coding
ENSDARG00000100511	43	0	10.1023	1	1	0	41.1139	5.36155	0.0247487	0.0439004	up	yes	CR855379.2	antisense
ENSDARG00000027822	282	229	121.744	7	10	8	40.3931	5.33604	1.03e-37	2.38e-36	up	yes	tmtops2b	protein_coding
ENSDARG00000080661	0	11	2.56729	0	0	0	40.0898	5.32516	0.179597	0.25422	up	no	RF00001	rRNA
ENSDARG00000080727	0	11	2.56729	0	0	0	40.0898	5.32516	0.179597	0.25422	up	no	RF00001	rRNA
ENSDARG00000099065	0	11	2.56729	0	0	0	40.0898	5.32516	0.179597	0.25422	up	no	BX323051.1	lincRNA
ENSDARG00000097853	117	0	27.4939	2	0	4	39.9942	5.32172	0.0329433	0.0568033	up	no	CR792439.1	antisense
ENSDARG00000102683	0	59	14.2935	1	1	1	39.5188	5.30447	0.0106312	0.0202469	up	yes	CR626941.1	protein_coding
ENSDARG00000099425	30492	19352	11859.4	929	740	836	39.4303	5.30123	6.6e-134	6.26e-132	up	yes	CABZ01073265.1	protein_coding
ENSDARG00000103129	84815	65562	35834	2651	2247	2695	39.3154	5.29702	0	0	up	yes	nid1b	protein_coding
ENSDARG00000103692	390	458	202.784	17	15	11	39.112	5.28954	4.19e-52	1.33e-50	up	yes	p4ha3	protein_coding
ENSDARG00000067567	3246	2132	1280.35	94	81	98	39.0568	5.2875	4.23e-106	3.02e-104	up	yes	SLC6A13	protein_coding
ENSDARG00000096800	115	121	56.3922	5	4	3	39.0543	5.28741	4.33e-23	6.3e-22	up	yes	si:ch211-277e21.1	protein_coding
ENSDARG00000016393	92	85	42.2558	4	3	2	39.0234	5.28627	1.63e-18	1.9e-17	up	yes	arf2b	protein_coding
ENSDARG00000112694	11	0	2.49215	0	0	0	38.9417	5.28324	0.181757	0.256806	up	no	CR556713.1	protein_coding
ENSDARG00000056284	125	0	29.4238	1	4	1	38.8527	5.27994	0.014962	0.0277768	up	yes	drd7	protein_coding
ENSDARG00000002576	0	118	28.6173	2	3	1	38.574	5.26956	0.0118426	0.0223946	up	yes	cabp5a	protein_coding
ENSDARG00000018228	3675	2745	1530.86	106	100	126	38.3671	5.2618	5.12e-164	6.29e-162	up	yes	htr2cl1	protein_coding
ENSDARG00000090787	564	284	201.702	18	13	13	38.1127	5.2522	5.81e-27	9.78e-26	up	yes	klhdc8b	protein_coding
ENSDARG00000010925	1095	418	359.345	32	23	24	37.8265	5.24133	3.89e-23	5.68e-22	up	yes	HTRA3	protein_coding
ENSDARG00000093974	2	36	9.21183	0	1	1	37.8065	5.24056	0.00320238	0.00668043	up	yes	CR933734.2	processed_transcript
ENSDARG00000089519	1299	1738	727.785	54	51	55	37.7432	5.23815	1.3e-100	8.78e-99	up	yes	fbln7	protein_coding
ENSDARG00000058585	2497	1830	1032.59	85	69	75	37.4581	5.22721	2.85e-130	2.57e-128	up	yes	chst2b	protein_coding
ENSDARG00000117135	0	20	4.83465	1	0	0	37.422	5.22582	0.0622737	0.100048	up	no	si:dkey-78l4.13	protein_coding
ENSDARG00000016022	11541	9840	5108.69	398	349	389	37.3371	5.22254	0	0	up	yes	zic5	protein_coding
ENSDARG00000054690	3790	2338	1460.83	103	102	120	37.2966	5.22097	3.38e-86	1.91e-84	up	yes	si:dkey-166k12.1	protein_coding
ENSDARG00000001733	8982	7771	4003.81	298	260	338	37.1734	5.2162	0	0	up	yes	gulp1a	protein_coding
ENSDARG00000036930	4203	3294	1790.77	122	133	145	37.0726	5.21228	2.4e-182	3.37e-180	up	yes	tbx18	protein_coding
ENSDARG00000007804	19784	7735	6542.78	500	415	561	36.9425	5.20721	5.02e-39	1.21e-37	up	yes	gas6	protein_coding
ENSDARG00000077188	2158	1667	914.072	65	74	67	36.6299	5.19495	5.52e-120	4.5e-118	up	yes	atrnl1a	protein_coding
ENSDARG00000109615	38	0	8.9659	0	1	1	36.594	5.19353	0.0280785	0.0491959	up	yes	si:ch73-129a22.11	protein_coding
ENSDARG00000103815	125	114	57.1607	6	3	4	36.5916	5.19344	1.98e-23	2.92e-22	up	yes	BX950855.1	lincRNA
ENSDARG00000107282	0	10	2.3339	0	0	0	36.4442	5.18762	0.190127	0.267111	up	no	RF00001	rRNA
ENSDARG00000109107	0	10	2.3339	0	0	0	36.4442	5.18762	0.190127	0.267111	up	no	RF00001	rRNA
ENSDARG00000112426	0	10	2.3339	0	0	0	36.4442	5.18762	0.190127	0.267111	up	no	BX908757.3	processed_transcript
ENSDARG00000114891	0	10	2.3339	0	0	0	36.4442	5.18762	0.190127	0.267111	up	no	BX571681.7	processed_transcript
ENSDARG00000051823	2461	181	624.645	55	43	45	36.221	5.17876	1.16e-07	4.59e-07	up	yes	hyal4	protein_coding
ENSDARG00000041799	28645	23659	12509.3	1015	838	1019	36.1879	5.17743	0	0	up	yes	cx43	protein_coding
ENSDARG00000107143	6	4	2.29291	0	0	0	35.8478	5.16381	0.00094435	0.00213903	up	yes	RF00001	rRNA
ENSDARG00000080681	7	3	2.28608	0	0	0	35.7581	5.1602	0.0020799	0.00447243	up	yes	dre-mir-730	miRNA
ENSDARG00000069428	0	36	8.75871	0	1	1	35.6912	5.1575	0.0293571	0.0512243	up	no	slbp2	protein_coding
ENSDARG00000054827	149	266	99.9015	10	9	4	35.6558	5.15606	2.17e-16	2.21e-15	up	yes	ssuh2.4	protein_coding
ENSDARG00000069928	245	162	97.1935	9	3	11	35.5557	5.15201	4.23e-20	5.35e-19	up	yes	prkceb	protein_coding
ENSDARG00000096702	0	19	4.62787	0	1	0	35.5501	5.15178	0.0653406	0.104513	up	no	CU550702.1	antisense
ENSDARG00000105193	262	118	90.5861	5	8	8	35.55	5.15178	6.2e-16	6.17e-15	up	yes	BX927404.1	sense_intronic
ENSDARG00000108281	10	0	2.26559	0	0	0	35.4029	5.14579	0.192286	0.269837	up	no	RF00001	rRNA
ENSDARG00000099265	21928	22686	10699.6	813	783	918	35.2462	5.1394	0	0	up	yes	slc7a5	protein_coding
ENSDARG00000076277	127	99	54.0645	1	2	10	35.1801	5.13669	3.61e-08	1.53e-07	up	yes	CR385050.1	protein_coding
ENSDARG00000095519	15	4	4.49515	0	0	1	34.7869	5.12047	0.00139799	0.00308975	up	yes	BX950188.2	processed_transcript
ENSDARG00000108683	92	253	83.3248	5	5	10	34.7562	5.1192	8.23e-12	5.52e-11	up	yes	FITM1	protein_coding
ENSDARG00000054641	1290	888	521.158	43	36	46	34.5851	5.11208	2.86e-79	1.46e-77	up	yes	tent5ab	protein_coding
ENSDARG00000094165	0	35	8.52897	1	1	0	34.462	5.10693	0.0308139	0.0535091	up	no	BX649434.1	processed_transcript
ENSDARG00000105069	70	1	16.8058	0	2	2	34.1263	5.09281	0.00826804	0.0160862	up	yes	CR925723.3	processed_transcript
ENSDARG00000105034	4442	3312	1857.71	148	139	164	34.0786	5.09079	6.52e-177	8.77e-175	up	yes	zdhhc18b	protein_coding
ENSDARG00000101789	2481	596	732.101	53	55	70	34.0318	5.08881	8.64e-16	8.48e-15	up	yes	cyp1c2	protein_coding
ENSDARG00000038006	321	1882	534.571	49	40	41	33.9743	5.08637	4.55e-11	2.8e-10	up	yes	osr2	protein_coding
ENSDARG00000068580	134	104	57.0254	5	3	6	33.8562	5.08135	8.56e-22	1.18e-20	up	yes	glis1a	protein_coding
ENSDARG00000100191	0	34	8.29193	0	1	1	33.7099	5.0751	0.0313736	0.0544179	up	no	trgv6	TR_V_gene
ENSDARG00000096998	14	151	40.1136	2	2	6	33.6914	5.07431	5.83e-05	0.000157666	up	yes	CT737162.1	lincRNA
ENSDARG00000104677	0	18	4.36787	1	0	0	33.6783	5.07375	0.0688727	0.109451	up	no	AL935044.4	processed_transcript
ENSDARG00000078193	297	125	100.764	11	6	8	33.5205	5.06697	9.62e-16	9.39e-15	up	yes	si:ch211-67e16.3	protein_coding
ENSDARG00000099371	20953	13037	8140.48	676	613	731	33.3198	5.05831	7.69e-117	6.11e-115	up	yes	cygb1	protein_coding
ENSDARG00000042180	1883	2184	978.597	95	80	67	33.3048	5.05766	2.85e-111	2.14e-109	up	yes	foxl2a	protein_coding
ENSDARG00000094658	0	32	7.80219	2	0	0	33.1862	5.05251	0.0854798	0.132547	up	no	BX571681.4	unprocessed_pseudogene
ENSDARG00000079393	148	14	38.4521	6	0	4	33.0175	5.04516	0.00078911	0.00181341	up	yes	tmprss15	protein_coding
ENSDARG00000098896	72	77	35.8538	3	3	3	32.895	5.0398	5.75e-17	6.1e-16	up	yes	BX323544.1	sense_intronic
ENSDARG00000088552	0	9	2.10051	0	0	0	32.7985	5.03556	0.202422	0.280643	up	no	si:dkey-23f9.13	protein_coding
ENSDARG00000099707	0	9	2.10051	0	0	0	32.7985	5.03556	0.202422	0.280643	up	no	CR385021.1	processed_transcript
ENSDARG00000101335	0	9	2.10051	0	0	0	32.7985	5.03556	0.202422	0.280643	up	no	BX088728.1	protein_coding
ENSDARG00000107950	0	9	2.10051	0	0	0	32.7985	5.03556	0.202422	0.280643	up	no	RF00001	rRNA
ENSDARG00000117222	0	178	43.4441	4	3	4	32.7668	5.03416	0.0127042	0.0239136	up	yes	BX088525.2	lincRNA
ENSDARG00000099595	18	0	4.24127	0	0	1	32.7216	5.03217	0.0699214	0.110926	up	no	BX088603.2	processed_transcript
ENSDARG00000116862	0	31	7.56151	0	0	2	32.6719	5.02998	0.085608	0.132698	up	no	pimr64	protein_coding
ENSDARG00000068104	568	293	206.147	13	18	21	32.6348	5.02834	4.73e-25	7.47e-24	up	yes	CABZ01040999.1	protein_coding
ENSDARG00000037895	5943	5728	2806.73	239	210	263	32.588	5.02627	0	0	up	yes	ramp2	protein_coding
ENSDARG00000081442	4	5	2.07318	0	0	0	32.3674	5.01647	0.0013586	0.00300689	up	yes	dre-let-7c-1	miRNA
ENSDARG00000110040	15415	10248	6156.86	579	425	575	32.357	5.01601	1.87e-128	1.66e-126	up	yes	CABZ01092781.1	protein_coding
ENSDARG00000094437	176	261	105.483	4	9	14	32.2373	5.01066	1.34e-16	1.38e-15	up	yes	BX571803.1	processed_transcript
ENSDARG00000038489	5935	1729	1829.88	183	122	169	32.0799	5.0036	4.32e-21	5.75e-20	up	yes	b3gnt7	protein_coding
ENSDARG00000097469	9	0	2.03903	0	0	0	31.864	4.99386	0.204928	0.283093	up	no	BX927362.1	sense_intronic
ENSDARG00000098541	9	0	2.03903	0	0	0	31.864	4.99386	0.204928	0.283093	up	no	CR388378.2	processed_transcript
ENSDARG00000112817	9	0	2.03903	0	0	0	31.864	4.99386	0.204928	0.283093	up	no	RF00001	rRNA
ENSDARG00000094123	178	284	111.637	6	9	14	31.7951	4.99073	3.64e-20	4.62e-19	up	yes	CR318674.1	processed_transcript
ENSDARG00000117145	1104	2906	972.396	96	74	84	31.6135	4.98247	1.79e-25	2.88e-24	up	yes	notum1b	protein_coding
ENSDARG00000029179	10548	6856	4180.65	387	320	394	31.3649	4.97108	1.77e-123	1.48e-121	up	yes	foxd1	protein_coding
ENSDARG00000093572	23027	22074	10867.7	1047	847	982	31.1733	4.96224	0	0	up	yes	lamc3	protein_coding
ENSDARG00000023302	81	0	19.2387	3	2	0	31.1285	4.96016	0.0427628	0.0717304	up	no	gpbar1	protein_coding
ENSDARG00000015575	9273	4455	3292.5	316	283	272	31.0275	4.95548	9.77e-48	2.84e-46	up	yes	cyp3c1	protein_coding
ENSDARG00000015554	24584	21519	11104.5	1034	885	1034	31.0026	4.95432	0	0	up	yes	zic2a	protein_coding
ENSDARG00000070389	2287	2250	1094.67	116	72	111	30.303	4.92139	1.19e-203	1.9e-201	up	yes	foxf2b	protein_coding
ENSDARG00000061852	2261	3003	1273.27	120	91	138	30.1974	4.91635	2.84e-105	2.01e-103	up	yes	olfml3a	protein_coding
ENSDARG00000093159	1966	1661	874.442	83	68	88	30.1658	4.91484	8.52e-203	1.34e-200	up	yes	si:dkeyp-106c3.3	protein_coding
ENSDARG00000100547	0	16	3.89745	0	0	1	29.9345	4.90374	0.0769401	0.1208	up	no	CR383680.1	unprocessed_pseudogene
ENSDARG00000036036	182467	177493	86973.7	8269	7227	8769	29.4931	4.8823	0	0	up	yes	mdka	protein_coding
ENSDARG00000097214	41	76	28.4	2	2	4	29.2916	4.87242	2.52e-10	1.42e-09	up	yes	CR388029.1	processed_transcript
ENSDARG00000116527	29	0	6.90391	2	0	0	29.2034	4.86806	0.0948748	0.145711	up	no	CT573303.1	protein_coding
ENSDARG00000097550	0	8	1.86712	0	0	0	29.1529	4.86557	0.217879	0.298438	up	no	CT573103.1	sense_intronic
ENSDARG00000100148	0	8	1.86712	0	0	0	29.1529	4.86557	0.217879	0.298438	up	no	znf1150	protein_coding
ENSDARG00000106113	0	8	1.86712	0	0	0	29.1529	4.86557	0.217879	0.298438	up	no	RF00001	rRNA
ENSDARG00000115660	0	8	1.86712	0	0	0	29.1529	4.86557	0.217879	0.298438	up	no	RF00001	rRNA
ENSDARG00000116633	0	8	1.86712	0	0	0	29.1529	4.86557	0.217879	0.298438	up	no	RF00001	rRNA
ENSDARG00000011884	75	0	17.8757	2	2	1	28.9633	4.85615	0.0159895	0.0295163	up	yes	MFN1	protein_coding
ENSDARG00000057678	2394	1774	1006.02	81	87	118	28.9192	4.85396	1.28e-90	7.7e-89	up	yes	sfrp1b	protein_coding
ENSDARG00000092287	44	47	22.0721	1	5	0	28.8355	4.84978	1.94e-05	5.61e-05	up	yes	CR392026.1	processed_transcript
ENSDARG00000077513	791	311	264.889	24	20	32	28.7973	4.84786	1.12e-19	1.39e-18	up	yes	ppp1r3da	protein_coding
ENSDARG00000011146	19	24	10.4029	2	0	1	28.6952	4.84274	1.55e-06	5.26e-06	up	yes	uqcrb	protein_coding
ENSDARG00000094480	5	3	1.83296	0	0	0	28.6639	4.84116	0.00302659	0.00634495	up	yes	BX927121.1	antisense
ENSDARG00000092402	1839	2789	1123.86	106	100	118	28.454	4.83056	3.7e-75	1.75e-73	up	yes	BX569787.1	antisense
ENSDARG00000044801	90	31	29.1199	2	6	0	28.3775	4.82667	0.000170227	0.000430795	up	yes	wdr38	protein_coding
ENSDARG00000091718	46	54	24.246	5	2	0	28.3626	4.82592	1.15e-07	4.56e-07	up	yes	BX649490.1	protein_coding
ENSDARG00000117466	8	0	1.81247	0	0	0	28.3251	4.82401	0.220778	0.301791	up	no	FP236476.1	lincRNA
ENSDARG00000019995	10798	8953	4777.61	446	431	514	28.1606	4.8156	0	0	up	yes	bmp4	protein_coding
ENSDARG00000096373	90	232	78.5013	8	6	9	28.1214	4.8136	1.25e-12	9.24e-12	up	yes	BX936397.2	antisense
ENSDARG00000114221	0	27	6.6316	1	0	1	28.0397	4.8094	0.0369991	0.0630314	up	no	BX005022.1	protein_coding
ENSDARG00000029402	14289	13062	6624.46	681	591	678	27.8546	4.79984	0	0	up	yes	sort1a	protein_coding
ENSDARG00000057479	37	20	13.7941	0	3	1	27.634	4.78837	5.76e-06	1.8e-05	up	yes	hrh2b	protein_coding
ENSDARG00000079472	988	383	330.233	33	24	42	27.582	4.78566	1.03e-19	1.28e-18	up	yes	CABZ01071020.1	protein_coding
ENSDARG00000054103	531	1275	440.778	41	40	51	27.3662	4.77433	8.53e-23	1.22e-21	up	yes	ripply1	protein_coding
ENSDARG00000117436	15	0	3.56524	1	0	0	27.2709	4.76929	0.0828094	0.128941	up	no	BX511021.4	lincRNA
ENSDARG00000095333	27	0	6.4508	2	0	0	27.1883	4.76491	0.101066	0.153477	up	no	si:ch211-157j23.3	protein_coding
ENSDARG00000117275	708	531	300.194	36	29	26	26.95	4.75221	2.57e-58	9.13e-57	up	yes	BX537310.1	lincRNA
ENSDARG00000044629	0	53	13.0564	1	1	2	26.9304	4.75116	0.0181267	0.0330724	up	yes	guca1d	protein_coding
ENSDARG00000038955	125	52	42.7171	5	4	4	26.8816	4.74855	4.03e-11	2.5e-10	up	yes	pimr68	protein_coding
ENSDARG00000042683	0	220	54.2137	9	2	6	26.7968	4.74399	0.0231803	0.0413869	up	yes	si:dkey-15j16.3	protein_coding
ENSDARG00000112038	182	0	43.5479	3	6	4	26.7924	4.74375	0.0193714	0.0351367	up	yes	CABZ01062996.1	protein_coding
ENSDARG00000004635	9861	7806	4283.19	445	391	474	26.7702	4.74256	7.95e-292	1.96e-289	up	yes	epha7	protein_coding
ENSDARG00000010434	5816	2524	2013.63	213	179	225	26.7547	4.74172	3.36e-36	7.46e-35	up	yes	clu	protein_coding
ENSDARG00000069961	532	244	187.412	21	13	24	26.6941	4.73845	5.33e-20	6.71e-19	up	yes	il21r.1	protein_coding
ENSDARG00000080922	75	20	22.9002	2	3	2	26.5052	4.7282	1.4e-06	4.77e-06	up	yes	RF00001	rRNA
ENSDARG00000055565	298	259	135.17	22	9	11	26.4879	4.72726	1.97e-26	3.27e-25	up	yes	cacnb2b	protein_coding
ENSDARG00000088023	345	507	207.679	21	22	21	26.4313	4.72417	1.1e-37	2.54e-36	up	yes	si:dkey-26c10.5	protein_coding
ENSDARG00000039949	4754	4128	2156.75	224	223	219	26.3863	4.72172	1.53e-286	3.56e-284	up	yes	fibina	protein_coding
ENSDARG00000093338	0	79	19.4885	3	2	1	26.3619	4.72038	0.0197964	0.0358309	up	yes	BX088709.1	processed_transcript
ENSDARG00000032010	3709	1721	1312.63	142	112	155	26.3552	4.72002	2.61e-37	5.97e-36	up	yes	slc15a2	protein_coding
ENSDARG00000060526	3037	6451	2318.79	266	220	234	26.2968	4.71681	3.73e-37	8.5e-36	up	yes	bmp3	protein_coding
ENSDARG00000043238	162	76	57.5511	6	5	7	26.2013	4.71157	6.87e-14	5.74e-13	up	yes	atg16l2	protein_coding
ENSDARG00000094149	0	14	3.43432	1	0	0	26.1906	4.71098	0.0869464	0.134608	up	no	BX323875.1	processed_transcript
ENSDARG00000113139	33	84	28.6252	4	2	3	26.1233	4.70726	1.58e-08	7.06e-08	up	yes	CR855318.1	protein_coding
ENSDARG00000002945	1048	2757	931.472	107	73	114	26.1046	4.70623	3.68e-22	5.15e-21	up	yes	bgnb	protein_coding
ENSDARG00000071656	103	3	25.4165	4	2	2	26.0778	4.70475	0.00150031	0.00329668	up	yes	si:dkey-19a16.5	protein_coding
ENSDARG00000097759	0	76	18.7617	4	1	1	25.8903	4.69434	0.024423	0.0433833	up	yes	CR628327.1	antisense
ENSDARG00000082753	22598	16098	9391.87	1061	899	1005	25.8575	4.69251	2.27e-176	3.01e-174	up	yes	NC_002333.17	Mt_rRNA
ENSDARG00000103659	107	1	25.9092	2	4	2	25.7775	4.68804	0.0053294	0.0107225	up	yes	bco1l	protein_coding
ENSDARG00000051735	13	13	6.33965	1	1	0	25.75	4.6865	7.25e-05	0.000193263	up	yes	si:ch211-113a14.18	protein_coding
ENSDARG00000043196	0	7	1.63373	0	0	0	25.5073	4.67284	0.237581	0.321492	up	no	rnasel2	protein_coding
ENSDARG00000069769	0	7	1.63373	0	0	0	25.5073	4.67284	0.237581	0.321492	up	no	gig2j	protein_coding
ENSDARG00000080407	0	7	1.63373	0	0	0	25.5073	4.67284	0.237581	0.321492	up	no	RF00001	rRNA
ENSDARG00000085610	0	7	1.63373	0	0	0	25.5073	4.67284	0.237581	0.321492	up	no	RF00001	rRNA
ENSDARG00000085786	0	7	1.63373	0	0	0	25.5073	4.67284	0.237581	0.321492	up	no	RF00553	scaRNA
ENSDARG00000092533	0	7	1.63373	0	0	0	25.5073	4.67284	0.237581	0.321492	up	no	si:ch211-133l5.4	protein_coding
ENSDARG00000105513	0	7	1.63373	0	0	0	25.5073	4.67284	0.237581	0.321492	up	no	AL935053.1	processed_pseudogene
ENSDARG00000115123	0	7	1.63373	0	0	0	25.5073	4.67284	0.237581	0.321492	up	no	CU466281.1	pseudogene
ENSDARG00000115243	0	7	1.63373	0	0	0	25.5073	4.67284	0.237581	0.321492	up	no	RF00001	rRNA
ENSDARG00000043006	2208	2212	1076.55	128	103	115	25.3933	4.66638	0	0	up	yes	gnav1	protein_coding
ENSDARG00000105373	1	6	1.6269	0	0	0	25.3757	4.66538	0.0302498	0.0525979	up	no	CABZ01058277.1	lincRNA
ENSDARG00000040944	10063	8790	4588.02	518	437	525	25.3088	4.66156	0	0	up	yes	ntd5	protein_coding
ENSDARG00000115744	2	5	1.62007	0	0	0	25.2679	4.65923	0.00950086	0.0182652	up	yes	CR932978.3	processed_transcript
ENSDARG00000086463	0	51	12.6199	1	2	1	25.1166	4.65057	0.0210252	0.0378555	up	yes	klhl13	protein_coding
ENSDARG00000098716	193	0	46.3435	5	5	5	25.0698	4.64788	0.0199197	0.036031	up	yes	parp11	protein_coding
ENSDARG00000083737	7	0	1.58591	0	0	0	24.786	4.63145	0.240919	0.325437	up	no	RF00001	rRNA
ENSDARG00000091993	7	0	1.58591	0	0	0	24.786	4.63145	0.240919	0.325437	up	no	dicp1.1	protein_coding
ENSDARG00000095130	7	0	1.58591	0	0	0	24.786	4.63145	0.240919	0.325437	up	no	CT583652.1	processed_transcript
ENSDARG00000105194	7	0	1.58591	0	0	0	24.786	4.63145	0.240919	0.325437	up	no	AL929105.1	lincRNA
ENSDARG00000074772	423	344	187.039	15	30	16	24.4272	4.61042	1.8e-21	2.44e-20	up	yes	ccl44	protein_coding
ENSDARG00000111218	28	21	11.9316	1	1	2	24.3488	4.60578	1.77e-07	6.83e-07	up	yes	si:ch211-14p21.3	protein_coding
ENSDARG00000107839	0	13	3.19728	0	0	1	24.3187	4.60399	0.0929352	0.143009	up	no	RF00001	rRNA
ENSDARG00000096806	0	13	3.20093	1	0	0	24.3187	4.60399	0.0929184	0.143	up	no	BX119915.3	antisense
ENSDARG00000097957	14	58	17.7325	4	1	1	24.2543	4.60017	5.51e-05	0.000149499	up	yes	CU137680.2	processed_transcript
ENSDARG00000097372	210	257	114.274	8	16	14	24.2445	4.59959	1.6e-24	2.49e-23	up	yes	si:ch211-139d20.3	protein_coding
ENSDARG00000117476	36	36	17.5484	3	0	3	24.0876	4.59022	3.88e-09	1.88e-08	up	yes	CABZ01043166.1	lincRNA
ENSDARG00000102941	5	8	3.16677	1	0	0	24.0322	4.5869	0.00155976	0.00341845	up	yes	si:ch211-249c2.1	protein_coding
ENSDARG00000045299	3021	1790	1171.08	130	114	154	23.9935	4.58457	1.52e-59	5.53e-58	up	yes	vmo1b	protein_coding
ENSDARG00000101672	0	23	5.69804	1	0	1	23.8744	4.57739	0.0447	0.0745861	up	no	trgv7	TR_V_gene
ENSDARG00000104292	477	192	162.674	22	19	15	23.4614	4.55221	1.52e-15	1.46e-14	up	yes	ccn2b	protein_coding
ENSDARG00000110315	95	36	31.8524	3	4	4	23.4248	4.54997	6.31e-09	2.98e-08	up	yes	CT583728.10	rRNA
ENSDARG00000037178	6174	7543	3361.49	422	339	406	23.4233	4.54987	1.11e-214	1.9e-212	up	yes	zic2b	protein_coding
ENSDARG00000052388	1055	268	320.984	38	33	41	23.2963	4.54203	2.6e-12	1.85e-11	up	yes	pcgf5b	protein_coding
ENSDARG00000076191	1	78	19.611	2	1	4	23.2588	4.5397	0.00703765	0.0138685	up	yes	fbxl13	protein_coding
ENSDARG00000005627	68	0	16.3925	2	0	4	23.2349	4.53822	0.0602102	0.0970369	up	no	zmp:0000000527	protein_coding
ENSDARG00000042470	290	748	255.805	34	29	26	23.2323	4.53806	2.43e-16	2.47e-15	up	yes	s1pr3a	protein_coding
ENSDARG00000105608	137	63	48.7201	6	6	5	23.1617	4.53367	3.11e-12	2.2e-11	up	yes	BX957297.2	lincRNA
ENSDARG00000089221	781	998	436.369	52	39	63	23.1198	4.53105	1.89e-66	7.74e-65	up	yes	si:ch211-195o20.7	protein_coding
ENSDARG00000098052	112	29	34.2563	1	5	6	22.939	4.51973	1.03e-05	3.09e-05	up	yes	BX548024.2	lincRNA
ENSDARG00000016065	499	208	172.194	18	19	24	22.8855	4.51636	3.23e-17	3.48e-16	up	yes	tlr3	protein_coding
ENSDARG00000096063	0	22	5.46465	1	0	1	22.8333	4.51306	0.0470904	0.078047	up	no	si:dkey-191j3.1	protein_coding
ENSDARG00000089402	92	0	22.2169	2	2	4	22.7283	4.50642	0.0222659	0.0398915	up	yes	si:ch73-281i18.3	protein_coding
ENSDARG00000092027	329	223	134.994	17	17	14	22.6919	4.50411	2.69e-30	5.08e-29	up	yes	si:dkey-20i20.9	protein_coding
ENSDARG00000019418	3959	938	1189.65	143	145	134	22.6916	4.50408	1.58e-13	1.28e-12	up	yes	kcnj2a	protein_coding
ENSDARG00000075147	62	219	69.4766	7	7	11	22.6026	4.49842	1.09e-08	4.99e-08	up	yes	lrrc38a	protein_coding
ENSDARG00000018671	31	26	13.9753	2	2	1	22.578	4.49685	1.77e-08	7.85e-08	up	yes	si:ch211-262i1.4	protein_coding
ENSDARG00000008075	0	12	2.99414	0	1	0	22.4467	4.48843	0.0995661	0.151452	up	no	illr4	protein_coding
ENSDARG00000094347	0	12	2.99414	0	1	0	22.4467	4.48843	0.0995661	0.151452	up	no	CR388079.1	processed_transcript
ENSDARG00000097533	2376	2039	1082.2	130	123	138	22.3977	4.48528	4.65e-234	8.63e-232	up	yes	BX571880.1	lincRNA
ENSDARG00000112810	56	0	13.5409	2	1	2	22.2097	4.47312	0.022154	0.0397079	up	yes	AL928875.1	protein_coding
ENSDARG00000032614	12251	8304	5032.74	627	551	661	22.1578	4.46974	1.01e-124	8.56e-123	up	yes	msi2b	protein_coding
ENSDARG00000104681	22	0	5.318	2	0	0	22.151	4.4693	0.120969	0.180499	up	no	si:dkeyp-87d1.1	protein_coding
ENSDARG00000117577	34	0	8.22653	1	1	1	22.1267	4.46772	0.0234141	0.0417281	up	yes	BX119963.4	lincRNA
ENSDARG00000086851	1073	559	398.912	57	38	52	22.0759	4.4644	9.76e-31	1.88e-29	up	yes	si:dkey-264d12.5	protein_coding
ENSDARG00000088072	531	645	289.284	40	33	33	22.0554	4.46306	3.18e-65	1.27e-63	up	yes	usp43b	protein_coding
ENSDARG00000083061	0	6	1.40034	0	0	0	21.8618	4.45034	0.26312	0.350362	up	no	RF00001	rRNA
ENSDARG00000083084	0	6	1.40034	0	0	0	21.8618	4.45034	0.26312	0.350362	up	no	RF00001	rRNA
ENSDARG00000089829	0	6	1.40034	0	0	0	21.8618	4.45034	0.26312	0.350362	up	no	si:ch211-189a21.1	protein_coding
ENSDARG00000092639	0	6	1.40034	0	0	0	21.8618	4.45034	0.26312	0.350362	up	no	BX649641.1	unprocessed_pseudogene
ENSDARG00000095850	0	6	1.40034	0	0	0	21.8618	4.45034	0.26312	0.350362	up	no	CU672266.1	antisense
ENSDARG00000097830	0	6	1.40034	0	0	0	21.8618	4.45034	0.26312	0.350362	up	no	CR848825.1	antisense
ENSDARG00000098513	0	6	1.40034	0	0	0	21.8618	4.45034	0.26312	0.350362	up	no	CU855694.1	processed_transcript
ENSDARG00000101907	0	6	1.40034	0	0	0	21.8618	4.45034	0.26312	0.350362	up	no	CR848667.2	antisense
ENSDARG00000104154	0	6	1.40034	0	0	0	21.8618	4.45034	0.26312	0.350362	up	no	CU464180.1	antisense
ENSDARG00000045190	35	0	8.48334	1	2	0	21.8354	4.4486	0.0573962	0.0931003	up	no	ch25h	protein_coding
ENSDARG00000092513	1	5	1.39351	0	0	0	21.7313	4.4417	0.0362723	0.0619052	up	no	pku300	protein_coding
ENSDARG00000099353	218	0	52.8042	8	4	8	21.6749	4.43795	0.0273776	0.0480806	up	yes	slc25a13	protein_coding
ENSDARG00000105223	28529	36844	16108.5	2128	1809	2089	21.6004	4.43299	7.5e-194	1.11e-191	up	yes	pmp22a	protein_coding
ENSDARG00000093227	33	0	7.99632	0	1	2	21.5749	4.43128	0.0551392	0.0898867	up	no	AL928845.1	unprocessed_pseudogene
ENSDARG00000074185	133	1	32.4828	2	5	5	21.5706	4.43099	0.00837972	0.0162835	up	yes	pcsk9	protein_coding
ENSDARG00000095781	3	3	1.37985	0	0	0	21.5538	4.42987	0.00829903	0.016144	up	yes	BX908740.1	antisense
ENSDARG00000062479	11660	9317	5152.89	677	588	674	21.4579	4.42344	7.51e-293	1.89e-290	up	yes	vcam1b	protein_coding
ENSDARG00000100204	5	1	1.36618	0	0	0	21.379	4.41812	0.035726	0.0610508	up	no	RF00001	rRNA
ENSDARG00000097204	6	0	1.35935	0	0	0	21.2469	4.40918	0.266943	0.354868	up	no	BX000524.1	antisense
ENSDARG00000107560	6	0	1.35935	0	0	0	21.2469	4.40918	0.266943	0.354868	up	no	RF00001	rRNA
ENSDARG00000114616	6	0	1.35935	0	0	0	21.2469	4.40918	0.266943	0.354868	up	no	FP085421.1	protein_coding
ENSDARG00000045391	0	54	13.5099	0	3	2	20.9959	4.39203	0.0673786	0.107394	up	no	cd226	protein_coding
ENSDARG00000097314	0	41	10.2557	1	1	2	20.8284	4.38048	0.0257898	0.0455849	up	yes	si:zfos-1714f5.3	protein_coding
ENSDARG00000111792	11	10	5.18272	0	1	1	20.8069	4.37899	0.000266724	0.000657462	up	yes	BX323461.1	protein_coding
ENSDARG00000117144	99	0	24.0568	2	5	2	20.788	4.37768	0.0296835	0.0517299	up	no	CT573337.1	protein_coding
ENSDARG00000013492	523	597	276.508	36	36	35	20.7729	4.37663	7.72e-74	3.58e-72	up	yes	zbtb34	protein_coding
ENSDARG00000096705	0	32	8.01862	0	2	1	20.6606	4.36881	0.0614288	0.0987905	up	no	CR847530.1	sense_intronic
ENSDARG00000111751	0	31	7.76226	2	1	0	20.6474	4.36789	0.0593815	0.0958702	up	no	CR318614.1	protein_coding
ENSDARG00000088950	0	101	25.2832	5	2	3	20.6246	4.36629	0.0271925	0.0477884	up	yes	sycp2	protein_coding
ENSDARG00000080040	2	57	14.7429	2	0	4	20.6124	4.36544	0.0129392	0.0243289	up	yes	RF00001	rRNA
ENSDARG00000036628	0	11	2.76075	0	1	0	20.5746	4.3628	0.107311	0.161896	up	no	cd74b	protein_coding
ENSDARG00000086733	0	11	2.76075	0	1	0	20.5746	4.3628	0.107311	0.161896	up	no	RF00274	snoRNA
ENSDARG00000095951	0	11	2.76075	0	1	0	20.5746	4.3628	0.107311	0.161896	up	no	BX890562.2	lincRNA
ENSDARG00000091624	679	290	237.674	28	29	36	20.572	4.36261	7.7e-19	9.13e-18	up	yes	ugt2a7	protein_coding
ENSDARG00000040815	3226	2302	1360.75	169	160	205	20.5386	4.36026	4.11e-100	2.75e-98	up	yes	tsku	protein_coding
ENSDARG00000032238	1071	540	395.675	57	44	55	20.4725	4.35562	2.37e-29	4.33e-28	up	yes	dnm3a	protein_coding
ENSDARG00000062268	1860	1632	861.236	104	107	128	20.4388	4.35324	2.41e-180	3.29e-178	up	yes	jarid2b	protein_coding
ENSDARG00000074582	1939	828	679.268	100	65	107	20.2871	4.34249	7.8e-23	1.12e-21	up	yes	gfra4b	protein_coding
ENSDARG00000074082	690	955	407.37	46	62	52	20.2771	4.34178	2.47e-40	6.11e-39	up	yes	gpc5c	protein_coding
ENSDARG00000091590	21	0	5.11441	0	1	1	20.2442	4.33944	0.0559234	0.0910133	up	no	si:ch211-170p16.1	protein_coding
ENSDARG00000055712	82	60	34.9788	6	3	5	20.1951	4.33593	8.57e-15	7.72e-14	up	yes	sdhda	protein_coding
ENSDARG00000112403	22	40	15.4238	1	4	1	20.1907	4.33562	3.21e-06	1.04e-05	up	yes	BX511013.1	protein_coding
ENSDARG00000042727	1408	844	554.737	78	58	89	19.9374	4.31741	9.46e-43	2.46e-41	up	yes	exo5	protein_coding
ENSDARG00000031136	2191	968	776.715	92	104	116	19.9256	4.31655	2.63e-25	4.2e-24	up	yes	moxd1	protein_coding
ENSDARG00000116356	0	31	7.78887	1	2	0	19.9124	4.31559	0.0643518	0.103106	up	no	CU607104.1	protein_coding
ENSDARG00000036626	2129	1599	920.088	132	111	129	19.8811	4.31332	1.24e-116	9.82e-115	up	yes	sema6ba	protein_coding
ENSDARG00000117809	35	190	56.2236	4	6	13	19.8066	4.30791	1.94e-05	5.61e-05	up	yes	CR388228.1	lincRNA
ENSDARG00000058479	47	72	29.5501	5	4	3	19.7206	4.30163	1.06e-11	7.02e-11	up	yes	zgc:110425	protein_coding
ENSDARG00000113491	0	19	4.76812	2	0	0	19.6926	4.29958	0.134948	0.197929	up	no	RF00001	rRNA
ENSDARG00000071497	19749	13878	8301.82	1204	1036	1147	19.6607	4.29725	4.37e-139	4.42e-137	up	yes	zic3	protein_coding
ENSDARG00000080020	628	1019	409.057	64	43	61	19.6578	4.29703	3.32e-36	7.39e-35	up	yes	il13ra1	protein_coding
ENSDARG00000113371	28	31	14.5992	3	1	2	19.6217	4.29438	1.06e-08	4.86e-08	up	yes	CABZ01086139.1	protein_coding
ENSDARG00000097441	0	226	56.7795	7	3	14	19.5813	4.29141	0.0389085	0.0659703	up	no	CU855930.1	antisense
ENSDARG00000076117	192	137	81.3691	12	10	12	19.1986	4.26293	2.81e-25	4.46e-24	up	yes	stard5	protein_coding
ENSDARG00000004363	3693	4278	1978.7	286	250	291	19.1743	4.2611	3.46e-236	6.52e-234	up	yes	lhfpl6	protein_coding
ENSDARG00000028485	0	48	12.0902	3	2	0	19.001	4.248	0.0732413	0.115622	up	no	cabp5b	protein_coding
ENSDARG00000053027	49	0	11.9816	1	2	2	18.9926	4.24736	0.028602	0.05002	up	no	si:dkey-33i11.1	protein_coding
ENSDARG00000097197	21	0	5.14466	0	2	0	18.9403	4.24339	0.148437	0.215292	up	no	CR392042.1	processed_transcript
ENSDARG00000097781	7	12	4.74327	0	1	1	18.8675	4.23783	0.000745316	0.00171868	up	yes	CU683879.2	lincRNA
ENSDARG00000015273	3149	1831	1231.81	203	147	176	18.7911	4.23198	6.42e-49	1.91e-47	up	yes	alpi.1	protein_coding
ENSDARG00000026236	1271	931	545.718	69	78	85	18.7583	4.22946	1.01e-67	4.22e-66	up	yes	zgc:56585	protein_coding
ENSDARG00000115872	219	56	67.7014	11	8	10	18.7354	4.22769	4.76e-08	1.99e-07	up	yes	CU855552.1	protein_coding
ENSDARG00000104423	0	19	4.79473	1	1	0	18.7215	4.22662	0.0624474	0.100302	up	no	BX950868.2	lincRNA
ENSDARG00000071586	119158	92893	52584.5	8028	6634	7873	18.6836	4.2237	1.04e-274	2.33e-272	up	yes	tgfbi	protein_coding
ENSDARG00000092511	28	9	9.10064	1	0	3	18.6468	4.22086	0.000436824	0.00104464	up	yes	CR376835.1	processed_transcript
ENSDARG00000115962	94	0	23.0074	5	2	3	18.638	4.22017	0.0308967	0.0536456	up	no	LO017799.1	protein_coding
ENSDARG00000006110	32	999	259.755	41	25	47	18.6289	4.21947	0.00067692	0.00157222	up	yes	chrd	protein_coding
ENSDARG00000053859	824	545	339.25	52	50	43	18.6089	4.21792	2.33e-41	5.91e-40	up	yes	ism2b	protein_coding
ENSDARG00000096936	57	0	13.9573	1	2	3	18.5795	4.21564	0.0313778	0.0544215	up	no	BX005461.2	antisense
ENSDARG00000097031	14	77	22.8464	3	2	5	18.4767	4.20764	6.67e-05	0.0001788	up	yes	si:ch73-380l3.3	protein_coding
ENSDARG00000059610	6047	6346	3083.81	496	425	415	18.3921	4.20101	7.09e-237	1.36e-234	up	yes	gpr146	protein_coding
ENSDARG00000061196	2167	1796	984.658	146	121	164	18.2914	4.19309	1.24e-164	1.53e-162	up	yes	emilin2a	protein_coding
ENSDARG00000107130	1848	770	647.524	89	92	101	18.2766	4.19192	4.49e-22	6.24e-21	up	yes	CU927890.1	protein_coding
ENSDARG00000112495	162	144	76.0209	11	4	19	18.257	4.19038	6.2e-12	4.22e-11	up	yes	mmp21	protein_coding
ENSDARG00000084079	0	5	1.16695	0	0	0	18.2164	4.18717	0.296931	0.389167	up	no	RF00001	rRNA
ENSDARG00000112406	0	5	1.16695	0	0	0	18.2164	4.18717	0.296931	0.389167	up	no	CT583728.15	miRNA
ENSDARG00000113074	0	5	1.16695	0	0	0	18.2164	4.18717	0.296931	0.389167	up	no	CU468723.2	protein_coding
ENSDARG00000115531	0	5	1.16695	0	0	0	18.2164	4.18717	0.296931	0.389167	up	no	RF00618	snRNA
ENSDARG00000082738	10	0	2.4288	0	0	1	18.1867	4.18481	0.11773	0.176058	up	no	dre-let-7i	miRNA
ENSDARG00000091535	344	865	302.987	39	49	44	18.1428	4.18133	4.74e-15	4.37e-14	up	yes	ccser2b	protein_coding
ENSDARG00000044524	215	295	127.287	20	17	19	18.1351	4.18071	1.08e-30	2.07e-29	up	yes	def6b	protein_coding
ENSDARG00000099555	4905	3492	2085.7	304	297	314	18.1351	4.18071	2.29e-107	1.65e-105	up	yes	foxo1a	protein_coding
ENSDARG00000099840	3840	2580	1594.12	234	217	251	18.1061	4.1784	7.12e-86	3.95e-84	up	yes	lpar1	protein_coding
ENSDARG00000081785	1	4	1.16012	0	0	0	18.0883	4.17699	0.0460931	0.0766741	up	no	dre-let-7a-2	miRNA
ENSDARG00000097946	0	26	6.56871	3	0	0	18.0392	4.17307	0.165071	0.235719	up	no	CR354430.3	lincRNA
ENSDARG00000105067	89	47	33.7241	6	4	5	17.9811	4.16841	3.34e-11	2.08e-10	up	yes	znf1043	protein_coding
ENSDARG00000069027	77	1296	346.645	55	46	53	17.9544	4.16627	0.000100077	0.000261708	up	yes	admb	protein_coding
ENSDARG00000042962	940	489	354.494	61	46	51	17.9047	4.16227	2.85e-27	4.85e-26	up	yes	dgcr2	protein_coding
ENSDARG00000062222	4108	3069	1785.2	315	226	257	17.8674	4.15926	1.69e-101	1.16e-99	up	yes	mxra8a	protein_coding
ENSDARG00000035990	12032	13027	6250.29	1009	781	1008	17.8606	4.15871	0	0	up	yes	cited4a	protein_coding
ENSDARG00000117511	4	1	1.13962	0	0	0	17.8368	4.15678	0.0451705	0.0753266	up	no	BX957336.2	lincRNA
ENSDARG00000079697	0	74	18.7351	2	5	1	17.8208	4.15549	0.0434804	0.0727038	up	no	zgc:194908	protein_coding
ENSDARG00000096970	0	35	8.85539	1	1	2	17.7776	4.15199	0.0321071	0.0555423	up	no	BX119902.2	antisense
ENSDARG00000083826	36	0	8.84285	1	1	2	17.7658	4.15103	0.0315555	0.0546961	up	no	RF00417	snoRNA
ENSDARG00000091481	9028	8467	4361.75	672	641	638	17.7504	4.14978	0	0	up	yes	foxc1a	protein_coding
ENSDARG00000117741	5	0	1.13279	0	0	0	17.7076	4.1463	0.301271	0.393435	up	no	LO018107.1	lincRNA
ENSDARG00000086650	0	296	74.9413	10	9	15	17.6837	4.14435	0.0408841	0.0689567	up	no	ttc41	protein_coding
ENSDARG00000100334	185	13	48.7597	11	6	5	17.6833	4.14432	0.000554178	0.00130493	up	yes	lat	protein_coding
ENSDARG00000053708	275	165	109.436	9	25	14	17.6797	4.14402	1.06e-10	6.24e-10	up	yes	ghrhrb	protein_coding
ENSDARG00000008133	2217	814	751.103	121	107	110	17.6512	4.1417	1.59e-18	1.85e-17	up	yes	foxl1	protein_coding
ENSDARG00000052470	13924	5893	4915.47	805	685	727	17.6272	4.13973	8.78e-29	1.57e-27	up	yes	igfbp2a	protein_coding
ENSDARG00000102387	1083	1173	563.271	78	74	103	17.6205	4.13919	2.33e-114	1.81e-112	up	yes	slc39a14	protein_coding
ENSDARG00000019706	0	146	36.9731	9	3	5	17.6091	4.13825	0.0387274	0.0656896	up	no	zar1	protein_coding
ENSDARG00000098045	643	958	400.681	63	49	70	17.6036	4.1378	5.45e-43	1.43e-41	up	yes	CR751602.2	antisense
ENSDARG00000077769	3815	2500	1571.5	272	215	225	17.5589	4.13413	1.52e-67	6.32e-66	up	yes	cited1	protein_coding
ENSDARG00000054331	106	53	39.4849	3	5	10	17.5541	4.13374	8.27e-09	3.84e-08	up	yes	ccn4a	protein_coding
ENSDARG00000104038	8	106	28.8274	9	4	0	17.5181	4.13078	0.0140098	0.0261447	up	yes	znf1023	protein_coding
ENSDARG00000111875	102	0	25.0857	5	0	7	17.4686	4.12669	0.100727	0.153017	up	no	CR450785.2	protein_coding
ENSDARG00000069048	9339	9047	4592.39	711	642	749	17.3783	4.11921	0	0	up	yes	serpinf1	protein_coding
ENSDARG00000117319	173	0	42.5788	8	3	9	17.344	4.11636	0.0402086	0.067939	up	no	CABZ01092746.1	lincRNA
ENSDARG00000114338	418	0	102.908	14	16	17	17.3141	4.11387	0.043459	0.0726727	up	no	tpbgl	protein_coding
ENSDARG00000034555	2079	2908	1250.08	211	174	193	17.1836	4.10296	4.4e-77	2.14e-75	up	yes	pard3bb	protein_coding
ENSDARG00000055271	2730	1609	1081.78	159	157	189	16.9956	4.08709	1.21e-47	3.52e-46	up	yes	nkd2a	protein_coding
ENSDARG00000077083	577	713	323.287	46	39	67	16.9902	4.08663	2.55e-45	7.03e-44	up	yes	avpr1aa	protein_coding
ENSDARG00000089913	3518	3311	1708.25	281	227	292	16.9804	4.0858	0	0	up	yes	cacna1g	protein_coding
ENSDARG00000116690	22	71	23.4593	5	3	3	16.9499	4.08321	2.95e-06	9.59e-06	up	yes	BX936298.2	protein_coding
ENSDARG00000106873	2705	4416	1789.93	263	250	332	16.833	4.07322	2.29e-47	6.61e-46	up	yes	LO018188.1	protein_coding
ENSDARG00000000730	2543	2438	1247.31	214	163	214	16.7749	4.06823	0	0	up	yes	slc6a22.1	protein_coding
ENSDARG00000062129	3273	1862	1281.5	212	173	224	16.7333	4.06465	2.09e-46	5.9e-45	up	yes	mxra8b	protein_coding
ENSDARG00000041348	0	18	4.58795	0	2	0	16.7147	4.06305	0.165643	0.23643	up	no	cyp19a1a	protein_coding
ENSDARG00000069246	42	0	10.3727	3	1	1	16.6039	4.05345	0.0386341	0.065575	up	no	rxfp3.3a3	protein_coding
ENSDARG00000006093	1125	1198	582.843	95	82	102	16.5661	4.05017	2.91e-165	3.62e-163	up	yes	cdk15	protein_coding
ENSDARG00000095642	16	1	4.215	0	1	1	16.5117	4.04542	0.021036	0.0378723	up	yes	CT025588.1	processed_transcript
ENSDARG00000071496	3755	2771	1633.69	240	261	280	16.502	4.04457	1.13e-93	7.06e-92	up	yes	zic6	protein_coding
ENSDARG00000021885	80	27	26.6231	4	2	7	16.4916	4.04366	2.18e-06	7.24e-06	up	yes	cacul1	protein_coding
ENSDARG00000032746	189	293	121.267	28	11	20	16.4828	4.04289	5.81e-16	5.78e-15	up	yes	tnfsf10l3	protein_coding
ENSDARG00000100902	84	0	20.7684	4	3	3	16.4353	4.03873	0.034215	0.05865	up	no	FP085399.1	antisense
ENSDARG00000075015	682	524	302.192	51	56	37	16.4315	4.03839	9.41e-34	1.96e-32	up	yes	soul5	protein_coding
ENSDARG00000007396	3029	2719	1441.8	233	221	241	16.4043	4.036	0	0	up	yes	rnd3b	protein_coding
ENSDARG00000103102	212	230	110.979	17	13	24	16.3547	4.03163	1.79e-32	3.59e-31	up	yes	FQ378018.1	protein_coding
ENSDARG00000094540	90	1	22.5134	1	3	7	16.3496	4.03119	0.0187412	0.0340738	up	yes	si:dkey-96l17.6	protein_coding
ENSDARG00000013730	10602	6284	4224.8	732	621	698	16.2918	4.02608	2.92e-61	1.11e-59	up	yes	slc4a4a	protein_coding
ENSDARG00000094324	11326	5380	4174.16	750	605	676	16.2617	4.0234	5.81e-34	1.21e-32	up	yes	efemp2a	protein_coding
ENSDARG00000116980	0	33	8.41886	1	2	1	16.2593	4.02319	0.0380579	0.0646889	up	no	BX571768.1	protein_coding
ENSDARG00000060319	651	463	279.136	41	41	54	16.2509	4.02244	5.81e-45	1.59e-43	up	yes	scn4bb	protein_coding
ENSDARG00000060668	1338	241	392.57	68	53	71	16.2406	4.02153	6.19e-08	2.55e-07	up	yes	tm4sf18	protein_coding
ENSDARG00000068417	823	681	377.403	74	51	60	16.1655	4.01485	2.3e-76	1.11e-74	up	yes	foxl2b	protein_coding
ENSDARG00000097448	14	27	10.3838	1	3	1	16.1387	4.01245	2.19e-05	6.3e-05	up	yes	CR925728.3	lincRNA
ENSDARG00000081869	82	94	44.238	11	3	8	16.0897	4.00807	1.7e-13	1.36e-12	up	yes	dre-mir-199-3	miRNA
ENSDARG00000073695	168	154	80.9246	8	12	20	16.0203	4.00183	5.79e-18	6.56e-17	up	yes	mamdc2b	protein_coding
ENSDARG00000095272	51	92	36.1373	6	5	7	15.8818	3.9893	3.45e-11	2.15e-10	up	yes	htr7c	protein_coding
ENSDARG00000022650	5335	2901	2063.84	384	278	369	15.88	3.98913	2.73e-41	6.93e-40	up	yes	cyp2ad3	protein_coding
ENSDARG00000097932	0	124	31.6717	8	3	5	15.8689	3.98813	0.043059	0.0721368	up	no	BX510649.1	antisense
ENSDARG00000096542	40	0	9.91595	2	1	2	15.8624	3.98754	0.0351627	0.0601731	up	no	BX649533.1	antisense
ENSDARG00000109848	10	22	8.1208	2	2	0	15.793	3.98121	0.000231588	0.00057571	up	yes	FO681286.1	protein_coding
ENSDARG00000075151	326	58	95.6998	13	14	21	15.7807	3.98009	4.18e-06	1.33e-05	up	yes	si:dkey-188i13.10	protein_coding
ENSDARG00000011317	734	694	359.649	57	54	70	15.6833	3.97116	3.62e-112	2.74e-110	up	yes	adra1ba	protein_coding
ENSDARG00000113699	0	53	13.5497	2	1	4	15.6342	3.96663	0.0425347	0.0713908	up	no	RF00015	snRNA
ENSDARG00000097627	0	188	48.0922	7	9	8	15.6243	3.96572	0.0453443	0.0755917	up	no	si:dkey-7i4.14	protein_coding
ENSDARG00000097089	0	53	13.557	4	1	2	15.5548	3.95928	0.0431724	0.0722268	up	no	BX120006.1	antisense
ENSDARG00000098800	57	59	29.218	7	2	6	15.4973	3.95394	1.67e-12	1.22e-11	up	yes	znf1156	protein_coding
ENSDARG00000036865	2101	594	674.186	130	97	117	15.4798	3.95232	3.18e-12	2.24e-11	up	yes	slc2a12	protein_coding
ENSDARG00000036809	5055	2604	1923.33	360	289	333	15.4377	3.94839	1.19e-36	2.66e-35	up	yes	si:ch211-106j24.1	protein_coding
ENSDARG00000016538	228	133	90.693	23	8	16	15.4164	3.94639	1.21e-12	8.97e-12	up	yes	zgc:55888	protein_coding
ENSDARG00000098923	457	270	182.753	28	25	41	15.3924	3.94415	1.58e-22	2.25e-21	up	yes	zgc:173577	protein_coding
ENSDARG00000115593	0	536	137.367	21	20	30	15.2916	3.93466	0.0554674	0.0903696	up	no	CR847895.1	protein_coding
ENSDARG00000078659	3115	1965	1278.65	215	208	234	15.2852	3.93406	3.19e-58	1.13e-56	up	yes	tmem176	protein_coding
ENSDARG00000015263	788	1270	521.65	76	100	90	15.2762	3.93321	1.11e-28	1.99e-27	up	yes	adma	protein_coding
ENSDARG00000055415	60	0	14.9247	7	0	1	15.2504	3.93077	0.126055	0.186958	up	no	zp2l1	protein_coding
ENSDARG00000025147	8413	8901	4375.64	833	671	756	15.2352	3.92933	0	0	up	yes	cd63	protein_coding
ENSDARG00000094197	97	71	42.3107	6	5	11	15.2347	3.92929	3.32e-14	2.85e-13	up	yes	znfl1l	protein_coding
ENSDARG00000070021	689	80	192	50	24	26	15.2098	3.92693	4.83e-05	0.000132041	up	yes	cyp3c4	protein_coding
ENSDARG00000045592	47	59	26.8122	5	3	6	15.1322	3.91955	3.09e-12	2.19e-11	up	yes	tnni2a.1	protein_coding
ENSDARG00000117353	3	48	13.0551	0	1	6	15.0768	3.91425	0.0276131	0.0484439	up	yes	BX005154.1	lincRNA
ENSDARG00000007950	770	0	191.836	33	42	23	15.0552	3.91219	0.0597384	0.0964258	up	no	itga11b	protein_coding
ENSDARG00000002582	5977	5030	2780.07	487	437	528	15.0505	3.91174	4.15e-287	9.77e-285	up	yes	tbx15	protein_coding
ENSDARG00000090255	1279	76	338.193	60	63	52	15.0359	3.91034	0.000240414	0.000596309	up	yes	phlpp2	protein_coding
ENSDARG00000037421	2303	1939	1071.76	185	167	210	14.9938	3.90629	7.96e-179	1.08e-176	up	yes	egr1	protein_coding
ENSDARG00000013752	127	0	31.6639	2	9	5	14.9759	3.90457	0.0558323	0.0908941	up	no	tnni2a.3	protein_coding
ENSDARG00000099086	43	25	17.1401	1	3	5	14.9656	3.90358	5.96e-07	2.14e-06	up	yes	BX511142.1	antisense
ENSDARG00000114403	0	8	2.03033	0	0	1	14.9583	3.90288	0.139736	0.204115	up	no	BX276117.1	protein_coding
ENSDARG00000117604	0	8	2.03033	0	0	1	14.9583	3.90288	0.139736	0.204115	up	no	CR388095.2	lincRNA
ENSDARG00000025670	394	426	207.737	30	38	41	14.9117	3.89837	5.3e-49	1.58e-47	up	yes	fstl3	protein_coding
ENSDARG00000077740	3	121	31.8264	3	4	10	14.8928	3.89654	0.00886771	0.0171466	up	yes	b3glctb	protein_coding
ENSDARG00000117069	1197	1160	596.542	108	93	114	14.8757	3.89489	4.25e-205	6.96e-203	up	yes	CABZ01060373.1	protein_coding
ENSDARG00000092626	330	6	83.8434	17	9	19	14.8644	3.89379	0.00625248	0.0124311	up	yes	zgc:174931	protein_coding
ENSDARG00000091859	267	42	77.392	12	12	17	14.8517	3.89255	1.76e-05	5.11e-05	up	yes	si:ch73-233m11.2	protein_coding
ENSDARG00000025953	1993	2199	1062.09	184	158	221	14.8473	3.89212	1.08e-154	1.22e-152	up	yes	rhoq	protein_coding
ENSDARG00000038009	22	0	5.48121	2	0	1	14.8306	3.89051	0.0811465	0.1266	up	no	CT573429.1	antisense
ENSDARG00000055175	731	351	272.712	48	55	40	14.7823	3.8858	6.04e-17	6.39e-16	up	yes	c1qtnf6a	protein_coding
ENSDARG00000004721	29	0	7.23034	2	0	2	14.7473	3.88238	0.0815602	0.127175	up	no	mpp5b	protein_coding
ENSDARG00000036903	744	567	331.48	68	48	61	14.7315	3.88084	7.06e-59	2.54e-57	up	yes	irak1bp1	protein_coding
ENSDARG00000002213	1836	553	600.582	108	97	115	14.7166	3.87938	1.21e-12	8.95e-12	up	yes	invs	protein_coding
ENSDARG00000087203	55	154	53.3043	13	4	12	14.7042	3.87816	7.37e-07	2.61e-06	up	yes	stk39	protein_coding
ENSDARG00000117517	0	60	15.441	3	4	1	14.6849	3.87626	0.0505301	0.0832108	up	no	CR354540.2	lincRNA
ENSDARG00000036308	840	156	249.894	46	43	44	14.679	3.87568	3.51e-07	1.3e-06	up	yes	nod1	protein_coding
ENSDARG00000055302	1653	1442	784.001	147	144	126	14.6598	3.87379	1.21e-102	8.4e-101	up	yes	grid2	protein_coding
ENSDARG00000102223	0	4	0.93356	0	0	0	14.5712	3.86505	0.342889	0.436091	up	no	BX511079.2	processed_transcript
ENSDARG00000102853	0	4	0.93356	0	0	0	14.5712	3.86505	0.342889	0.436091	up	no	si:rp71-7l19.2	protein_coding
ENSDARG00000113536	0	4	0.93356	0	0	0	14.5712	3.86505	0.342889	0.436091	up	no	RF00001	rRNA
ENSDARG00000059342	68	0	16.9959	0	4	5	14.5618	3.86412	0.115411	0.172947	up	no	avil	protein_coding
ENSDARG00000079221	8	0	1.97568	0	0	1	14.5532	3.86327	0.141346	0.206171	up	no	si:ch211-162k9.6	protein_coding
ENSDARG00000099979	1124	2270	865.707	166	152	148	14.4853	3.85651	2.88e-24	4.41e-23	up	yes	tgfbr3	protein_coding
ENSDARG00000034785	1834	1231	775.934	141	145	132	14.4385	3.85184	1.14e-50	3.53e-49	up	yes	dachb	protein_coding
ENSDARG00000111246	788	446	312.131	51	63	54	14.4009	3.84809	7.84e-24	1.18e-22	up	yes	BX324132.3	protein_coding
ENSDARG00000108942	15	0	3.7587	1	1	0	14.3783	3.84582	0.0826475	0.128721	up	no	RF00001	rRNA
ENSDARG00000115555	1	13	3.5907	1	0	1	14.3394	3.84191	0.0253661	0.0449266	up	yes	BX323459.2	protein_coding
ENSDARG00000096836	1	96	25.003	7	2	5	14.2659	3.83449	0.0188314	0.0342256	up	yes	AL807792.1	lincRNA
ENSDARG00000031126	3533	1554	1285.49	236	224	243	14.2596	3.83387	1.01e-23	1.51e-22	up	yes	notum1a	protein_coding
ENSDARG00000070953	42	0	10.5093	4	0	2	14.2554	3.83343	0.100391	0.152587	up	no	pla2g4f.2	protein_coding
ENSDARG00000095064	2	12	3.58386	1	0	1	14.2455	3.83243	0.013235	0.0248485	up	yes	BX005445.1	processed_transcript
ENSDARG00000102528	0	214	55.2	12	5	14	14.2419	3.83207	0.0574435	0.0931711	up	no	AL935126.1	antisense
ENSDARG00000069401	0	28	7.22166	1	1	2	14.2185	3.8297	0.0436935	0.073036	up	no	si:dkeyp-114g9.1	protein_coding
ENSDARG00000039299	1357	537	478.548	92	94	75	14.1941	3.82722	3.41e-15	3.19e-14	up	yes	rdh14a	protein_coding
ENSDARG00000109458	4	0	0.906235	0	0	0	14.1681	3.82458	0.347733	0.439219	up	no	hist1h2a1	protein_coding
ENSDARG00000112069	4	0	0.906235	0	0	0	14.1681	3.82458	0.347733	0.439219	up	no	CABZ01046407.1	protein_coding
ENSDARG00000004141	1838	1497	846.966	167	138	163	14.1505	3.82278	1.45e-138	1.46e-136	up	yes	zgc:92630	protein_coding
ENSDARG00000096932	3340	2735	1543.27	284	275	292	14.1314	3.82083	4.69e-166	5.87e-164	up	yes	si:ch211-37e10.2	protein_coding
ENSDARG00000106669	846	880	439.244	72	75	96	14.1203	3.8197	7.04e-97	4.59e-95	up	yes	CABZ01068358.1	protein_coding
ENSDARG00000116438	657	483	289.388	59	49	52	14.1194	3.81961	1.34e-50	4.15e-49	up	yes	CABZ01029422.1	protein_coding
ENSDARG00000039352	877	365	314.048	54	52	68	14.1144	3.8191	4.33e-16	4.34e-15	up	yes	pald1b	protein_coding
ENSDARG00000094542	0	27	6.96531	3	0	1	14.0825	3.81583	0.098044	0.14936	up	no	si:dkey-121h17.7	protein_coding
ENSDARG00000039828	195	0	48.8907	9	9	9	14.0692	3.81446	0.0523802	0.0859236	up	no	zp3b	protein_coding
ENSDARG00000115005	299	205	127.965	26	23	22	14.039	3.81136	4.66e-27	7.87e-26	up	yes	CABZ01075628.1	protein_coding
ENSDARG00000117421	6	36	10.8048	1	2	3	14.0381	3.81127	0.0012116	0.00270034	up	yes	FP101883.1	lincRNA
ENSDARG00000007807	2162	2123	1090.51	245	157	208	14.0232	3.80975	2.53e-124	2.13e-122	up	yes	cyth3a	protein_coding
ENSDARG00000052332	1	73	19.1042	4	1	6	13.981	3.80539	0.0216997	0.0389485	up	yes	ftr98	protein_coding
ENSDARG00000091212	0	96	24.8067	7	3	4	13.9771	3.80499	0.0492859	0.0813253	up	no	si:dkey-192p21.6	protein_coding
ENSDARG00000109591	120	63	46.375	8	7	11	13.9762	3.8049	1.04e-11	6.92e-11	up	yes	CR855375.3	protein_coding
ENSDARG00000031751	3695	1570	1333.13	255	217	276	13.9319	3.80032	3.21e-22	4.51e-21	up	yes	BX469936.1	protein_coding
ENSDARG00000098711	1	13	3.6173	0	1	1	13.9207	3.79916	0.027758	0.0486847	up	yes	CABZ01078350.1	lincRNA
ENSDARG00000025672	184	233	106.503	19	19	22	13.8231	3.78901	7.81e-29	1.4e-27	up	yes	antxr1a	protein_coding
ENSDARG00000098153	2737	1988	1202.06	240	192	250	13.7738	3.78385	4.04e-90	2.41e-88	up	yes	lhfpl2b	protein_coding
ENSDARG00000060410	604	776	352.74	64	74	60	13.7565	3.78204	1.12e-39	2.74e-38	up	yes	thbs2a	protein_coding
ENSDARG00000095139	171	234	103.545	21	16	22	13.7073	3.77687	7.89e-25	1.24e-23	up	yes	CR388373.2	lincRNA
ENSDARG00000024740	94	25	30.1129	7	6	4	13.7059	3.77673	8.59e-06	2.62e-05	up	yes	gng13a	protein_coding
ENSDARG00000053091	7669	5879	3449.95	707	543	719	13.6982	3.77591	4.11e-139	4.17e-137	up	yes	si:ch211-204c21.1	protein_coding
ENSDARG00000097673	638	232	220.803	33	31	65	13.4621	3.75083	1.18e-09	6.11e-09	up	yes	FP016235.1	lincRNA
ENSDARG00000035629	1135	453	403.363	97	59	79	13.4336	3.74777	1.23e-14	1.09e-13	up	yes	parvab	protein_coding
ENSDARG00000099124	1994	880	730.536	136	133	153	13.4333	3.74775	8.32e-21	1.09e-19	up	yes	f3a	protein_coding
ENSDARG00000063177	6736	5894	3226.01	632	577	657	13.428	3.74718	0	0	up	yes	manf	protein_coding
ENSDARG00000059751	1816	611	615.945	129	105	123	13.4229	3.74662	1.22e-13	9.9e-13	up	yes	abtb2a	protein_coding
ENSDARG00000101463	100	2	25.7137	6	4	5	13.3794	3.74194	0.0103079	0.0196931	up	yes	si:dkey-176f19.1	protein_coding
ENSDARG00000040621	504	533	265.559	54	49	52	13.289	3.73216	2.34e-80	1.21e-78	up	yes	lrrc32	protein_coding
ENSDARG00000075666	3552	3795	1881.73	360	345	395	13.2665	3.72971	1.33e-287	3.15e-285	up	yes	tsc22d3	protein_coding
ENSDARG00000105439	73	207	72.2029	12	15	15	13.2569	3.72867	2.5e-08	1.09e-07	up	yes	si:dkey-273g18.1	lincRNA
ENSDARG00000056630	814	716	391.324	72	66	92	13.2321	3.72597	1.61e-88	9.36e-87	up	yes	angptl5	protein_coding
ENSDARG00000116863	607	71	171.597	26	36	38	13.2119	3.72377	7.76e-05	0.000205984	up	yes	CU984579.1	protein_coding
ENSDARG00000098702	535	41	145.725	29	32	24	13.1347	3.71531	0.000480532	0.00114164	up	yes	zgc:165603	protein_coding
ENSDARG00000092052	26	2	7.10455	1	3	0	13.1197	3.71366	0.0253386	0.0448842	up	yes	gstk4	protein_coding
ENSDARG00000091003	778	222	254.15	52	41	58	13.1156	3.71321	1.62e-09	8.24e-09	up	yes	il34	protein_coding
ENSDARG00000029353	3222	3290	1669.39	353	309	324	13.1112	3.71273	0	0	up	yes	serpine2	protein_coding
ENSDARG00000086421	1619	1240	731.196	162	118	154	13.1099	3.71258	9.02e-84	4.91e-82	up	yes	si:ch211-212k18.8	protein_coding
ENSDARG00000074754	11	2	3.28535	0	0	2	13.1086	3.71244	0.0311082	0.0539796	up	no	si:dkey-188i13.9	protein_coding
ENSDARG00000037914	62	69	33.5649	8	4	8	13.092	3.71062	2.59e-14	2.24e-13	up	yes	znfl1	protein_coding
ENSDARG00000001656	0	7	1.79694	0	0	1	13.0862	3.70997	0.156399	0.224762	up	no	psmb13a	protein_coding
ENSDARG00000113428	0	7	1.80059	1	0	0	13.0862	3.70997	0.156349	0.224703	up	no	RF00001	rRNA
ENSDARG00000116876	0	7	1.82719	0	1	0	13.0862	3.70997	0.155995	0.224296	up	no	RF00001	rRNA
ENSDARG00000092327	192	131	82.5562	17	14	18	13.0856	3.70991	1.48e-21	2.01e-20	up	yes	si:dkeyp-2e4.3	protein_coding
ENSDARG00000113029	19	1	5.06154	1	1	1	13.0591	3.70699	0.016197	0.0298603	up	yes	si:dkey-58b18.8	protein_coding
ENSDARG00000054584	522	284	205.78	44	33	46	13.0216	3.70284	2.99e-21	4.02e-20	up	yes	FO681288.1	protein_coding
ENSDARG00000104949	1586	1362	755.576	138	141	172	12.969	3.69699	7.53e-120	6.12e-118	up	yes	slc27a1b	protein_coding
ENSDARG00000106158	197	43	60.9804	17	7	13	12.9516	3.69505	1.55e-05	4.55e-05	up	yes	TP53I3	protein_coding
ENSDARG00000089691	1681	1083	706.987	139	116	170	12.942	3.69399	2.78e-43	7.32e-42	up	yes	ism2a	protein_coding
ENSDARG00000092489	191	0	48.2916	12	8	9	12.9319	3.69286	0.0601262	0.0969748	up	no	si:ch73-103b9.2	protein_coding
ENSDARG00000018149	22366	6990	7477.37	1555	1299	1642	12.9023	3.68955	4.04e-15	3.75e-14	up	yes	slc38a4	protein_coding
ENSDARG00000092085	4	3	1.76962	0	0	1	12.8949	3.68873	0.0152025	0.0281925	up	yes	BX294006.1	processed_transcript
ENSDARG00000068279	0	62	16.1508	5	1	4	12.8552	3.68428	0.0608341	0.0978713	up	no	si:ch211-240b21.2	protein_coding
ENSDARG00000058821	6753	3847	2712.51	578	499	562	12.792	3.67716	3.49e-44	9.4e-43	up	yes	sema5a	protein_coding
ENSDARG00000069186	145	0	36.7128	8	8	6	12.7701	3.6747	0.0582161	0.0942784	up	no	cyp27a1.2	protein_coding
ENSDARG00000036066	538	35	145.328	30	21	38	12.769	3.67457	0.000863686	0.00197072	up	yes	si:dkey-78a14.4	protein_coding
ENSDARG00000092022	0	45	11.7431	2	3	2	12.7473	3.67212	0.0488678	0.0806877	up	no	si:dkey-256e7.8	protein_coding
ENSDARG00000091272	7	0	1.77937	0	1	0	12.7365	3.6709	0.15783	0.2266	up	no	dre-mir-221	miRNA
ENSDARG00000111342	7	0	1.75277	1	0	0	12.7365	3.6709	0.158216	0.227027	up	no	LO018238.1	protein_coding
ENSDARG00000103713	9166	6071	3905.29	770	753	843	12.7293	3.67008	8.42e-72	3.8e-70	up	yes	cd248a	protein_coding
ENSDARG00000043241	1081	744	467.847	92	70	125	12.7126	3.66818	6.24e-34	1.3e-32	up	yes	arrb1	protein_coding
ENSDARG00000093336	25	0	6.3241	2	0	2	12.7107	3.66797	0.0960517	0.147101	up	no	si:ch73-249k16.4	protein_coding
ENSDARG00000091974	224	274	128.23	29	23	26	12.7103	3.66793	1.2e-33	2.5e-32	up	yes	CR356233.1	antisense
ENSDARG00000094193	15	129	37.4593	5	6	12	12.6882	3.66541	0.000849662	0.00194133	up	yes	BX649484.1	processed_transcript
ENSDARG00000074819	537	227	195.329	40	37	42	12.6687	3.66319	4.34e-14	3.69e-13	up	yes	si:dkeyp-23e4.3	protein_coding
ENSDARG00000098203	0	25	6.52514	2	1	1	12.6457	3.66057	0.051622	0.0848001	up	no	APCDD1	protein_coding
ENSDARG00000073684	8829	7008	4067.38	845	744	898	12.6395	3.65987	1.83e-194	2.75e-192	up	yes	quo	protein_coding
ENSDARG00000099903	153	457	158.132	36	28	33	12.6068	3.65613	2.01e-09	1.01e-08	up	yes	si:ch211-193l2.10	protein_coding
ENSDARG00000105255	4332	2239	1682.97	335	302	396	12.6059	3.65603	6.15e-31	1.2e-29	up	yes	zbtb4	protein_coding
ENSDARG00000029936	2490	1660	1064.87	237	194	222	12.5973	3.65504	5.86e-60	2.16e-58	up	yes	grtp1a	protein_coding
ENSDARG00000003326	0	119	31.0814	7	6	6	12.5949	3.65477	0.0570141	0.0925691	up	no	cacng5a	protein_coding
ENSDARG00000103056	2640	2986	1449.29	292	252	348	12.5806	3.65313	8.93e-143	9.38e-141	up	yes	itga4	protein_coding
ENSDARG00000079402	51	57	27.8623	5	7	5	12.5713	3.65206	1.92e-12	1.39e-11	up	yes	tapbp.1	protein_coding
ENSDARG00000102701	2529	2621	1326.23	266	250	299	12.5593	3.65069	1.42e-285	3.25e-283	up	yes	eva1ba	protein_coding
ENSDARG00000036967	9287	7573	4334.06	920	774	976	12.5524	3.64989	2.12e-228	3.82e-226	up	yes	smox	protein_coding
ENSDARG00000053262	21809	11926	8649.25	1826	1622	1877	12.5287	3.64716	8.72e-43	2.27e-41	up	yes	atp1b4	protein_coding
ENSDARG00000105602	0	18	4.70159	3	0	0	12.485	3.64213	0.22024	0.301364	up	no	BX322601.1	antisense
ENSDARG00000092331	0	12	3.13439	2	0	0	12.4285	3.63559	0.196731	0.275391	up	no	pimr136	protein_coding
ENSDARG00000095175	0	12	3.13075	1	0	1	12.425	3.63517	0.093362	0.143605	up	no	si:dkey-78l4.12	protein_coding
ENSDARG00000107486	0	12	3.13075	1	0	1	12.425	3.63517	0.093362	0.143605	up	no	CR855320.3	protein_coding
ENSDARG00000105629	65	65	33.4706	7	4	10	12.3829	3.63027	1.23e-13	1e-12	up	yes	BX470211.1	lincRNA
ENSDARG00000100794	97	0	24.6507	4	7	4	12.3574	3.6273	0.0593256	0.0958204	up	no	mmp13b	protein_coding
ENSDARG00000057942	158	347	130.982	33	23	26	12.3289	3.62397	3.47e-12	2.44e-11	up	yes	glt8d2	protein_coding
ENSDARG00000115108	17	8	6.43197	0	2	2	12.2778	3.61798	0.000694567	0.00160983	up	yes	si:dkeyp-46h3.1	protein_coding
ENSDARG00000105634	0	19	4.98455	0	2	1	12.2767	3.61785	0.108623	0.163545	up	no	BX957325.1	lincRNA
ENSDARG00000081096	71	53	31.9834	6	8	6	12.2348	3.61292	1.28e-12	9.46e-12	up	yes	RF00001	rRNA
ENSDARG00000097737	0	54	14.147	4	2	3	12.2173	3.61085	0.0526984	0.0864065	up	no	si:dkey-188h10.3	lincRNA
ENSDARG00000075345	75	114	49.0152	10	16	4	12.2006	3.60889	1.24e-06	4.26e-06	up	yes	si:ch211-76l23.7	protein_coding
ENSDARG00000020250	1849	1951	981.846	205	187	228	12.1882	3.60742	5.04e-220	8.9e-218	up	yes	rhoj	protein_coding
ENSDARG00000078076	301	105	104.202	26	21	19	12.1011	3.59706	5.74e-09	2.72e-08	up	yes	nab2	protein_coding
ENSDARG00000096131	0	13	3.421	0	2	0	12.0788	3.5944	0.214119	0.294127	up	no	BX649349.2	lincRNA
ENSDARG00000061547	16	8	6.15219	2	0	2	12.0281	3.58833	0.000531951	0.00125652	up	yes	hist1h4l	protein_coding
ENSDARG00000061682	2020	988	774.3	185	152	158	11.9978	3.5847	4.76e-23	6.92e-22	up	yes	bicc1a	protein_coding
ENSDARG00000116588	48	32	20.6914	4	7	2	11.986	3.58328	4.98e-07	1.81e-06	up	yes	BX601646.1	protein_coding
ENSDARG00000054031	4177	3591	2008.09	480	397	409	11.9741	3.58184	1.13e-164	1.4e-162	up	yes	mxd4	protein_coding
ENSDARG00000103298	155	767	240.993	50	62	40	11.9665	3.58093	5.81e-06	1.81e-05	up	yes	ephx5	protein_coding
ENSDARG00000099621	1758	1507	844.145	176	161	206	11.9475	3.57864	3.23e-145	3.45e-143	up	yes	si:ch211-69b22.5	protein_coding
ENSDARG00000094102	0	63	16.551	6	1	4	11.8867	3.57127	0.0709825	0.112283	up	no	BX248118.1	antisense
ENSDARG00000073789	101	306	106.25	23	20	26	11.8305	3.56444	2.72e-08	1.18e-07	up	yes	zmp:0000000735	protein_coding
ENSDARG00000035308	1019	1441	639.121	131	118	167	11.8179	3.56291	3.72e-43	9.77e-42	up	yes	grb10b	protein_coding
ENSDARG00000054312	1221	1132	609.357	137	107	153	11.8067	3.56154	1.89e-143	1.99e-141	up	yes	slc38a6	protein_coding
ENSDARG00000075203	0	64	16.8376	4	3	4	11.7784	3.55808	0.0554435	0.0903365	up	no	zgc:195212	protein_coding
ENSDARG00000062171	2129	1653	979.344	204	204	231	11.7191	3.55079	2.95e-94	1.85e-92	up	yes	olfml3b	protein_coding
ENSDARG00000062042	0	214	56.3451	16	10	11	11.7041	3.54894	0.0736334	0.116176	up	no	mthfsd	protein_coding
ENSDARG00000075842	528	418	245.111	32	67	59	11.6973	3.54811	3.92e-15	3.64e-14	up	yes	pigt	protein_coding
ENSDARG00000110909	0	30	7.90851	0	3	2	11.6699	3.54472	0.123361	0.183476	up	no	zgc:173552	protein_coding
ENSDARG00000094399	52	65	30.3997	9	5	6	11.6693	3.54465	3.64e-12	2.55e-11	up	yes	si:dkey-78k11.4	protein_coding
ENSDARG00000099390	3068	3274	1646.83	420	271	399	11.6494	3.54218	1.52e-102	1.05e-100	up	yes	lama2	protein_coding
ENSDARG00000109579	0	18	4.75116	0	2	1	11.6315	3.53996	0.115055	0.172495	up	no	CR925744.1	protein_coding
ENSDARG00000076862	3218	2508	1484.28	335	266	383	11.5967	3.53564	1.64e-96	1.07e-94	up	yes	gask1a	protein_coding
ENSDARG00000055797	864	2524	886.514	194	155	241	11.5736	3.53276	8.31e-12	5.58e-11	up	yes	cnpy4	protein_coding
ENSDARG00000115627	1	28	7.64533	2	2	1	11.5439	3.52906	0.0199966	0.0361529	up	yes	BX324110.1	protein_coding
ENSDARG00000097780	2	27	7.6385	2	2	1	11.5431	3.52896	0.0106366	0.0202557	up	yes	BX649559.1	processed_transcript
ENSDARG00000100381	0	36	9.50596	1	4	1	11.5415	3.52876	0.0761198	0.119713	up	no	rock2bl	protein_coding
ENSDARG00000043644	2743	2594	1386.2	311	266	343	11.5383	3.52836	0	0	up	yes	vkorc1l1	protein_coding
ENSDARG00000094466	357	433	205.51	50	34	53	11.5351	3.52796	4.51e-39	1.08e-37	up	yes	si:ch73-199e17.1	protein_coding
ENSDARG00000090851	153	81	60.6013	14	15	11	11.4859	3.5218	2.16e-11	1.37e-10	up	yes	ciita	protein_coding
ENSDARG00000078733	750	655	365.199	77	87	78	11.4624	3.51884	7.81e-63	3.03e-61	up	yes	cnnm2b	protein_coding
ENSDARG00000094112	530	370	233.516	59	52	44	11.4569	3.51814	3.81e-29	6.92e-28	up	yes	slc22a21	protein_coding
ENSDARG00000104695	0	45	11.876	2	2	4	11.4442	3.51655	0.0580475	0.0940488	up	no	BX088587.1	protein_coding
ENSDARG00000105665	283	125	105.547	26	19	26	11.4038	3.51144	9.84e-12	6.55e-11	up	yes	FO704741.1	lincRNA
ENSDARG00000070494	16738	16178	8564.97	1914	1749	2079	11.3882	3.50946	0	0	up	yes	pdgfra	protein_coding
ENSDARG00000104097	325	384	184.752	47	36	41	11.3839	3.50893	4.37e-43	1.14e-41	up	yes	tmem222b	protein_coding
ENSDARG00000097878	68	242	81.3861	14	21	19	11.3744	3.50772	2.71e-06	8.85e-06	up	yes	CU694532.1	antisense
ENSDARG00000017154	303	778	283.302	64	66	59	11.356	3.50539	2.33e-11	1.48e-10	up	yes	cables2b	protein_coding
ENSDARG00000089853	54	0	13.8616	2	5	2	11.347	3.50424	0.066996	0.106838	up	no	si:dkey-22n8.3	protein_coding
ENSDARG00000046012	1185	812	518.653	136	90	126	11.3083	3.49931	3.07e-41	7.76e-40	up	yes	slc47a1	protein_coding
ENSDARG00000089217	158	288	116.742	25	30	23	11.2942	3.49751	3.54e-13	2.76e-12	up	yes	ubap1la	protein_coding
ENSDARG00000090625	476	230	182.971	55	28	42	11.2753	3.49509	8.43e-13	6.33e-12	up	yes	si:ch73-248e21.1	protein_coding
ENSDARG00000097507	75	25	25.9183	4	10	3	11.2366	3.49013	0.000151368	0.000385989	up	yes	BX324164.4	antisense
ENSDARG00000117479	0	6	1.56355	0	0	1	11.214	3.48723	0.178499	0.252848	up	no	CABZ01057381.1	lincRNA
ENSDARG00000078717	3453	3106	1708.72	410	337	416	11.2128	3.48707	0	0	up	yes	itga8	protein_coding
ENSDARG00000075538	1	210	55.8327	8	12	18	11.1995	3.48536	0.037472	0.0637984	up	no	zgc:163061	protein_coding
ENSDARG00000074869	2550	2295	1262.54	297	256	307	11.1933	3.48456	5.94e-288	1.42e-285	up	yes	si:ch1073-291c23.2	protein_coding
ENSDARG00000006514	4782	7464	3204.21	785	638	762	11.1883	3.48391	2.02e-48	5.94e-47	up	yes	her6	protein_coding
ENSDARG00000059699	808	636	376.054	76	88	91	11.1863	3.48365	2.04e-51	6.42e-50	up	yes	dnajc16	protein_coding
ENSDARG00000058716	113	362	124.886	33	32	19	11.1775	3.48253	9.15e-07	3.21e-06	up	yes	cept1a	protein_coding
ENSDARG00000097599	8	9	4.46312	0	2	1	11.1608	3.48037	0.00146422	0.00322324	up	yes	CR925804.1	processed_transcript
ENSDARG00000106579	205	187	102.172	23	19	28	11.1486	3.47879	4.93e-33	1.01e-31	up	yes	CABZ01060030.1	protein_coding
ENSDARG00000117643	28	0	7.19724	2	1	2	11.1029	3.47287	0.0573557	0.0930581	up	no	CU896641.1	lincRNA
ENSDARG00000099330	0	16	4.23481	3	0	0	11.0966	3.47205	0.240775	0.325346	up	no	si:ch211-246b8.5	protein_coding
ENSDARG00000008060	832	466	337.525	65	77	89	11.0822	3.47017	3.86e-21	5.15e-20	up	yes	scara3	protein_coding
ENSDARG00000044204	0	33	8.74529	1	2	3	11.0732	3.469	0.0635586	0.101907	up	no	endou	protein_coding
ENSDARG00000117592	4	2	1.53623	0	0	1	11.0343	3.46393	0.0292497	0.0510544	up	no	CABZ01072563.1	lincRNA
ENSDARG00000091904	27	46	19.1781	6	6	1	11.0137	3.46123	3.61e-05	0.000100498	up	yes	si:dkeyp-51f12.3	protein_coding
ENSDARG00000117331	5	1	1.53304	1	0	0	10.9888	3.45796	0.0509197	0.0837819	up	no	BX324006.3	lincRNA
ENSDARG00000016350	1585	893	645.052	152	144	149	10.9847	3.45742	5.68e-29	1.02e-27	up	yes	cap1	protein_coding
ENSDARG00000030417	5350	2651	2080.8	508	412	524	10.9845	3.45739	8.13e-27	1.36e-25	up	yes	pkd1a	protein_coding
ENSDARG00000111969	0	165	43.7713	9	11	10	10.9821	3.45708	0.0765193	0.120222	up	no	FQ377628.1	protein_coding
ENSDARG00000085854	0	3	0.70017	0	0	0	10.9261	3.44971	0.407511	0.503296	up	no	RF00001	rRNA
ENSDARG00000090367	0	3	0.70017	0	0	0	10.9261	3.44971	0.407511	0.503296	up	no	RF00001	rRNA
ENSDARG00000095155	0	3	0.70017	0	0	0	10.9261	3.44971	0.407511	0.503296	up	no	CR388363.1	processed_transcript
ENSDARG00000095671	0	3	0.70017	0	0	0	10.9261	3.44971	0.407511	0.503296	up	no	si:ch211-221n20.2	protein_coding
ENSDARG00000102374	0	3	0.70017	0	0	0	10.9261	3.44971	0.407511	0.503296	up	no	si:dkeyp-13d12.20	TR_J_gene
ENSDARG00000103100	0	3	0.70017	0	0	0	10.9261	3.44971	0.407511	0.503296	up	no	BX950220.2	processed_transcript
ENSDARG00000104270	0	3	0.70017	0	0	0	10.9261	3.44971	0.407511	0.503296	up	no	si:dkey-56m15.7	protein_coding
ENSDARG00000108481	0	3	0.70017	0	0	0	10.9261	3.44971	0.407511	0.503296	up	no	RF00001	rRNA
ENSDARG00000110035	0	3	0.70017	0	0	0	10.9261	3.44971	0.407511	0.503296	up	no	hist1h4l	protein_coding
ENSDARG00000111367	0	3	0.70017	0	0	0	10.9261	3.44971	0.407511	0.503296	up	no	si:ch211-221n20.4	protein_coding
ENSDARG00000111769	0	3	0.70017	0	0	0	10.9261	3.44971	0.407511	0.503296	up	no	RF00001	rRNA
ENSDARG00000115155	0	3	0.70017	0	0	0	10.9261	3.44971	0.407511	0.503296	up	no	RF00001	rRNA
ENSDARG00000117505	0	3	0.70017	0	0	0	10.9261	3.44971	0.407511	0.503296	up	no	BX511078.1	lincRNA
ENSDARG00000117539	0	3	0.70017	0	0	0	10.9261	3.44971	0.407511	0.503296	up	no	CR848749.1	lincRNA
ENSDARG00000068261	1749	906	691.264	184	145	152	10.9103	3.44762	2.79e-23	4.1e-22	up	yes	pros1	protein_coding
ENSDARG00000116324	0	11	2.92761	1	1	0	10.8461	3.4391	0.113205	0.169982	up	no	RF00001	rRNA
ENSDARG00000105655	528	416	246.698	65	50	58	10.8368	3.43787	1.2e-49	3.62e-48	up	yes	BX571811.2	lincRNA
ENSDARG00000103343	16	0	4.11822	1	0	2	10.8353	3.43767	0.113779	0.170793	up	no	si:dkey-51d8.1	protein_coding
ENSDARG00000094618	1	2	0.693338	0	0	0	10.8129	3.43468	0.104314	0.157881	up	no	CR318624.1	processed_transcript
ENSDARG00000063731	111	228	89.2195	17	17	29	10.8052	3.43365	5.67e-10	3.07e-09	up	yes	rbm45	protein_coding
ENSDARG00000098694	751	1008	461.745	110	85	132	10.7752	3.42964	1.48e-40	3.67e-39	up	yes	FQ311908.1	protein_coding
ENSDARG00000097049	6	32	10.0684	2	3	2	10.7716	3.42916	0.00167979	0.00366917	up	yes	CR759845.3	processed_transcript
ENSDARG00000093486	0	16	4.25413	0	1	2	10.7641	3.42816	0.120112	0.179336	up	no	BX664716.1	processed_transcript
ENSDARG00000004111	64	240	80.3614	20	21	15	10.7602	3.42763	6.16e-06	1.91e-05	up	yes	esr1	protein_coding
ENSDARG00000080508	2	1	0.686507	0	0	0	10.7411	3.42507	0.104356	0.157917	up	no	dre-mir-125c	miRNA
ENSDARG00000100690	5	107	29.7509	10	6	5	10.7391	3.4248	0.00856426	0.016618	up	yes	si:ch211-256e16.11	protein_coding
ENSDARG00000089019	197	382	152.519	41	37	29	10.7299	3.42357	1.08e-12	8.01e-12	up	yes	si:ch211-175m2.5	protein_coding
ENSDARG00000080453	18	0	4.65845	0	3	0	10.7261	3.42306	0.258819	0.345686	up	no	mir140	miRNA
ENSDARG00000096681	15	12	7.07562	0	2	3	10.6966	3.41908	0.00021045	0.000526406	up	yes	BX927300.1	antisense
ENSDARG00000029609	191	0	49.347	8	11	16	10.6866	3.41772	0.083127	0.129396	up	no	macrod1	protein_coding
ENSDARG00000045145	508	0	131.253	34	23	37	10.6806	3.41692	0.0935631	0.143871	up	no	shisa9a	protein_coding
ENSDARG00000079967	1985	1499	912.013	218	200	229	10.6711	3.41564	2.1e-85	1.15e-83	up	yes	prkd3	protein_coding
ENSDARG00000117414	54	0	13.9523	7	2	1	10.6687	3.41531	0.0893648	0.137941	up	no	BX511021.3	lincRNA
ENSDARG00000017388	1142	1148	600.672	136	121	171	10.658	3.41387	6.59e-115	5.14e-113	up	yes	gstt1b	protein_coding
ENSDARG00000076541	3	0	0.679676	0	0	0	10.6285	3.40987	0.41272	0.507955	up	no	clec3ba	protein_coding
ENSDARG00000095607	3	0	0.679676	0	0	0	10.6285	3.40987	0.41272	0.507955	up	no	si:ch211-209f23.3	protein_coding
ENSDARG00000095852	3	0	0.679676	0	0	0	10.6285	3.40987	0.41272	0.507955	up	no	CT574585.1	lincRNA
ENSDARG00000100834	3	0	0.679676	0	0	0	10.6285	3.40987	0.41272	0.507955	up	no	FP016208.1	antisense
ENSDARG00000100772	144	299	116.854	36	20	28	10.6111	3.40751	7.42e-11	4.46e-10	up	yes	si:ch211-154c21.1	protein_coding
ENSDARG00000015805	8750	8802	4607.64	1179	933	1187	10.5962	3.40547	0	0	up	yes	cgnl1	protein_coding
ENSDARG00000012271	764	566	348.62	75	94	78	10.5732	3.40234	1.14e-31	2.25e-30	up	yes	tmem206	protein_coding
ENSDARG00000073716	2741	1944	1227.22	334	248	299	10.5671	3.4015	2.6e-63	1.01e-61	up	yes	cpxm1a	protein_coding
ENSDARG00000103130	37	0	9.56998	4	1	2	10.5449	3.39848	0.0706861	0.111929	up	no	BX571960.1	TEC
ENSDARG00000105558	243	0	62.891	19	14	12	10.5383	3.39757	0.0874136	0.135241	up	no	btr07	protein_coding
ENSDARG00000096951	663	1165	482.302	125	108	113	10.5213	3.39524	1.88e-23	2.78e-22	up	yes	CR848812.1	antisense
ENSDARG00000042667	2389	1947	1137.86	249	279	286	10.5166	3.39459	2.21e-81	1.16e-79	up	yes	klf2a	protein_coding
ENSDARG00000102316	0	120	32.0052	9	7	7	10.5064	3.39319	0.0760904	0.119674	up	no	si:dkey-237m9.2	protein_coding
ENSDARG00000093618	7	9	4.2402	1	2	0	10.4876	3.39061	0.00231904	0.0049494	up	yes	si:dkey-45h7.1	protein_coding
ENSDARG00000031299	1011	877	495.8	118	106	134	10.479	3.38942	9.95e-110	7.4e-108	up	yes	dhrs11b	protein_coding
ENSDARG00000070391	3142	1833	1302.83	310	269	364	10.4745	3.38881	9.39e-35	2e-33	up	yes	tspan4b	protein_coding
ENSDARG00000095111	0	25	6.66174	3	0	2	10.4724	3.38853	0.128622	0.190354	up	no	si:dkey-192k22.2	protein_coding
ENSDARG00000045792	564	516	283.886	66	60	80	10.4255	3.38204	1.13e-75	5.4e-74	up	yes	si:dkey-106n21.1	protein_coding
ENSDARG00000071241	355	349	185.323	41	47	46	10.404	3.37907	2.79e-48	8.18e-47	up	yes	trim35-39	protein_coding
ENSDARG00000075417	874	346	319.195	88	58	89	10.335	3.36946	6.26e-12	4.26e-11	up	yes	zgc:175107	protein_coding
ENSDARG00000061461	642	119	198.387	49	49	46	10.3311	3.36893	1.36e-05	4.02e-05	up	yes	dsela	protein_coding
ENSDARG00000075264	497	10	131.631	30	25	42	10.3231	3.3678	0.0132463	0.0248659	up	yes	si:dkeyp-74a11.1	protein_coding
ENSDARG00000013576	166	517	181.303	48	38	47	10.3045	3.3652	3.21e-08	1.37e-07	up	yes	gadd45bb	protein_coding
ENSDARG00000099195	1014	1315	614.833	141	140	169	10.2971	3.36416	3.06e-55	1.04e-53	up	yes	ier2a	protein_coding
ENSDARG00000044925	728	710	378.756	85	75	119	10.2858	3.36258	1.31e-56	4.56e-55	up	yes	cdk5rap1	protein_coding
ENSDARG00000063577	0	206	55.0934	9	15	16	10.2833	3.36223	0.0907713	0.139899	up	no	klhl35	protein_coding
ENSDARG00000091277	803	456	330.559	76	75	92	10.2509	3.35768	4.09e-23	5.96e-22	up	yes	adra2da	protein_coding
ENSDARG00000113689	10	0	2.59201	0	0	2	10.221	3.35346	0.224636	0.306191	up	no	RF00001	rRNA
ENSDARG00000079524	60	62	32.1601	16	4	4	10.2191	3.3532	1.3e-05	3.84e-05	up	yes	znfl1g	protein_coding
ENSDARG00000105546	22	0	5.72789	0	3	1	10.2062	3.35138	0.146956	0.213338	up	no	CR388046.4	unprocessed_pseudogene
ENSDARG00000056502	1051	950	527.564	156	116	118	10.1866	3.3486	5.89e-73	2.7e-71	up	yes	si:ch73-334d15.4	protein_coding
ENSDARG00000095369	413	79	128.503	23	30	42	10.1865	3.34858	4.69e-05	0.000128546	up	yes	zgc:112966	protein_coding
ENSDARG00000058345	775	559	351.046	94	68	99	10.1842	3.34826	2.69e-41	6.83e-40	up	yes	si:dkey-5i3.5	protein_coding
ENSDARG00000008765	2481	2812	1398.17	401	327	304	10.1704	3.3463	2.21e-71	9.92e-70	up	yes	tmed5	protein_coding
ENSDARG00000074590	578	677	331.503	95	57	96	10.1534	3.34389	1.55e-38	3.67e-37	up	yes	wdpcp	protein_coding
ENSDARG00000021806	9570	6066	4113.48	1033	915	1104	10.1516	3.34363	1.01e-54	3.38e-53	up	yes	zfp36l2	protein_coding
ENSDARG00000036106	68	33	26.5113	5	4	11	10.1036	3.33679	1.83e-06	6.15e-06	up	yes	rgs18	protein_coding
ENSDARG00000107408	826	924	462.798	112	125	105	10.0982	3.33603	3.18e-50	9.72e-49	up	yes	TCF4	protein_coding
ENSDARG00000117536	10	0	2.5993	2	0	0	10.0642	3.33116	0.229439	0.311986	up	no	CR769778.2	lincRNA
ENSDARG00000097564	0	15	4.02438	1	1	1	10.0419	3.32796	0.0709318	0.112244	up	no	si:ch73-190f9.4	protein_coding
ENSDARG00000070724	0	290	77.8017	18	14	27	10.0301	3.32627	0.0983559	0.149782	up	no	chrna4b	protein_coding
ENSDARG00000117288	389	190	152.25	40	23	53	10.0215	3.32502	1.8e-10	1.03e-09	up	yes	LO017938.1	lincRNA
ENSDARG00000076797	62	74	36.0183	6	9	12	10.0116	3.32361	5.48e-12	3.76e-11	up	yes	si:dkey-178o16.4	protein_coding
ENSDARG00000093428	0	34	9.11893	3	1	3	9.99653	3.32143	0.0725007	0.114553	up	no	CT027825.1	processed_transcript
ENSDARG00000105350	30	0	7.81357	2	1	3	9.97489	3.3183	0.0698094	0.110769	up	no	si:ch1073-153i20.4	protein_coding
ENSDARG00000070214	792	302	287.54	72	75	68	9.97299	3.31803	5.78e-11	3.52e-10	up	yes	slc41a1	protein_coding
ENSDARG00000062579	1338	1929	866.711	211	199	243	9.96804	3.31731	4.76e-44	1.28e-42	up	yes	kremen1	protein_coding
ENSDARG00000035859	5122	6141	2983.76	841	584	838	9.96788	3.31729	6.38e-88	3.67e-86	up	yes	angptl4	protein_coding
ENSDARG00000052903	839	691	404.232	111	89	105	9.96433	3.31677	4.02e-78	2e-76	up	yes	rtkn2b	protein_coding
ENSDARG00000002026	5122	4186	2459.66	583	585	685	9.95259	3.31507	4.39e-128	3.89e-126	up	yes	qkib	protein_coding
ENSDARG00000097993	12	8	5.27257	1	1	2	9.93965	3.31319	0.000535451	0.00126385	up	yes	si:ch211-191c10.1	protein_coding
ENSDARG00000096775	0	10	2.69057	0	1	1	9.92306	3.31078	0.123319	0.183446	up	no	BX119992.1	lincRNA
ENSDARG00000061338	2167	1419	946.895	261	192	270	9.87828	3.30426	3.67e-42	9.44e-41	up	yes	ddx6	protein_coding
ENSDARG00000090486	533	249	206.061	43	52	61	9.87544	3.30385	1.07e-12	7.94e-12	up	yes	lipcb	protein_coding
ENSDARG00000097027	0	29	7.79241	4	1	1	9.87064	3.30314	0.0862735	0.133664	up	no	CR352292.1	antisense
ENSDARG00000114852	414	246	174.217	53	42	37	9.86964	3.303	2.65e-17	2.88e-16	up	yes	CR974456.1	protein_coding
ENSDARG00000011519	976	639	426.738	108	106	110	9.84364	3.29919	4.86e-35	1.04e-33	up	yes	myl4	protein_coding
ENSDARG00000100446	7191	8687	4215.63	1155	918	1156	9.80993	3.29424	2.06e-135	2e-133	up	yes	si:ch211-286o17.1	protein_coding
ENSDARG00000008457	274	376	172.844	46	43	43	9.78105	3.28999	4.37e-27	7.38e-26	up	yes	faah2a	protein_coding
ENSDARG00000079188	208	6	55.9906	15	13	15	9.75069	3.2855	0.0130834	0.0245843	up	yes	nxph2b	protein_coding
ENSDARG00000012726	332	254	155.133	47	29	44	9.7428	3.28434	4.37e-28	7.64e-27	up	yes	calhm5.2	protein_coding
ENSDARG00000099177	1099	41	298.47	72	86	69	9.71938	3.28086	0.00538072	0.0108138	up	yes	dok1b	protein_coding
ENSDARG00000032077	15	55	18.7764	4	8	2	9.70998	3.27947	0.00116091	0.0025935	up	yes	BX323082.1	unprocessed_pseudogene
ENSDARG00000006944	103	0	26.9398	7	5	9	9.70546	3.2788	0.0823755	0.128337	up	no	gdpd3b	protein_coding
ENSDARG00000040985	2214	2767	1324.92	376	293	356	9.69114	3.27667	3.05e-85	1.67e-83	up	yes	itgbl1	protein_coding
ENSDARG00000104995	0	105	28.3	6	6	10	9.68328	3.2755	0.0852458	0.132233	up	no	ugt5b1	protein_coding
ENSDARG00000056453	880	1170	545.639	141	126	155	9.6794	3.27492	4.71e-51	1.47e-49	up	yes	afap1l1b	protein_coding
ENSDARG00000005648	1397	330	454.568	112	100	141	9.66853	3.2733	4.04e-07	1.49e-06	up	yes	olfml2a	protein_coding
ENSDARG00000077275	200	68	70.6746	17	15	23	9.65952	3.27195	3.6e-07	1.34e-06	up	yes	crispld1a	protein_coding
ENSDARG00000039349	0	19	5.12115	1	1	2	9.64273	3.26944	0.0740913	0.116826	up	no	qrfpra	protein_coding
ENSDARG00000094854	1045	498	407.902	106	87	125	9.63694	3.26857	2.07e-16	2.11e-15	up	yes	ms4a17a.9	protein_coding
ENSDARG00000102640	25318	27524	14055.5	3784	3406	3709	9.62326	3.26653	0	0	up	yes	pdia3	protein_coding
ENSDARG00000071643	459	464	245.471	63	59	69	9.60209	3.26335	2.12e-72	9.65e-71	up	yes	zgc:171490	protein_coding
ENSDARG00000061197	342	188	140.343	45	34	30	9.59893	3.26287	9.47e-14	7.78e-13	up	yes	armc7	protein_coding
ENSDARG00000113858	591	473	282.372	79	57	85	9.59732	3.26263	1.89e-47	5.47e-46	up	yes	AL928650.4	protein_coding
ENSDARG00000042186	108	48	41.2619	18	10	4	9.58585	3.26091	6.29e-05	0.000169264	up	yes	paplnb	protein_coding
ENSDARG00000088219	0	19	5.12844	3	1	0	9.5761	3.25944	0.151242	0.218338	up	no	zmp:0000000924	protein_coding
ENSDARG00000091609	8	76	22.5969	5	3	10	9.57278	3.25894	0.00525244	0.0105802	up	yes	spink4	protein_coding
ENSDARG00000099491	1397	1245	702.313	172	171	205	9.56823	3.25825	7.28e-125	6.25e-123	up	yes	tmem176l.1	protein_coding
ENSDARG00000026787	781	280	280.449	73	71	75	9.52897	3.25232	3.9e-10	2.15e-09	up	yes	aqp7	protein_coding
ENSDARG00000117434	28	0	7.33385	3	0	3	9.52803	3.25218	0.1453	0.211224	up	no	CABZ01073166.1	lincRNA
ENSDARG00000011473	1096	401	395.843	119	91	101	9.50706	3.249	6.41e-11	3.88e-10	up	yes	calcrla	protein_coding
ENSDARG00000115644	22	54	20.3609	3	5	8	9.50311	3.2484	3.28e-05	9.19e-05	up	yes	zgc:173552	protein_coding
ENSDARG00000078963	0	29	7.84562	2	3	1	9.49044	3.24647	0.0808096	0.126137	up	no	BX901881.1	processed_pseudogene
ENSDARG00000088584	34	84	31.6435	12	7	6	9.44063	3.23888	5.53e-06	1.73e-05	up	yes	si:ch73-352p18.4	protein_coding
ENSDARG00000003375	2413	2748	1376.79	377	324	387	9.44025	3.23883	2.18e-156	2.52e-154	up	yes	gng12a	protein_coding
ENSDARG00000079699	888	423	347.756	113	79	84	9.40153	3.2329	1.52e-14	1.34e-13	up	yes	zgc:162612	protein_coding
ENSDARG00000033307	4731	4368	2425.16	689	589	643	9.40149	3.23289	0	0	up	yes	igf2b	protein_coding
ENSDARG00000092636	146	66	56.2012	20	10	15	9.38993	3.23111	3.39e-08	1.45e-07	up	yes	AL935295.1	processed_transcript
ENSDARG00000058964	180	3	48.1197	17	7	15	9.36144	3.22673	0.0274656	0.0482192	up	yes	themis2	protein_coding
ENSDARG00000110543	19	0	4.995	2	1	1	9.34355	3.22397	0.0764124	0.120069	up	no	BX119963.3	protein_coding
ENSDARG00000093450	0	5	1.33016	0	0	1	9.34192	3.22372	0.208979	0.287782	up	no	si:dkey-78l4.10	protein_coding
ENSDARG00000094803	0	5	1.33381	1	0	0	9.34191	3.22372	0.20887	0.287648	up	no	CR392026.2	processed_transcript
ENSDARG00000101935	0	5	1.33381	1	0	0	9.34191	3.22372	0.20887	0.287648	up	no	BX088707.1	antisense
ENSDARG00000078810	0	5	1.36041	0	1	0	9.34184	3.22371	0.208093	0.28681	up	no	zgc:174320	protein_coding
ENSDARG00000111139	0	5	1.36041	0	1	0	9.34184	3.22371	0.208093	0.28681	up	no	RF00001	rRNA
ENSDARG00000087592	10	4	3.69607	2	0	1	9.34089	3.22356	0.00811894	0.0158288	up	yes	BX469925.1	processed_transcript
ENSDARG00000076914	311	28	89.3805	28	23	20	9.32886	3.2217	0.00198091	0.00427113	up	yes	lacc1	protein_coding
ENSDARG00000088841	1576	299	495.525	146	111	140	9.32123	3.22052	5.46e-06	1.71e-05	up	yes	dnal4b	protein_coding
ENSDARG00000042107	46	327	100.75	34	22	25	9.28359	3.21468	0.000513996	0.00121626	up	yes	si:dkey-44k1.5	protein_coding
ENSDARG00000078163	437	174	162.163	46	33	52	9.279	3.21397	9.28e-10	4.88e-09	up	yes	hpse2	protein_coding
ENSDARG00000031737	117	90	55.2445	10	17	17	9.2743	3.21324	5.1e-13	3.91e-12	up	yes	pthlha	protein_coding
ENSDARG00000100301	0	27	7.3147	1	1	4	9.26763	3.2122	0.0925092	0.142431	up	no	CABZ01065328.2	protein_coding
ENSDARG00000004592	838	308	304.142	83	86	73	9.26711	3.21212	7.72e-10	4.1e-09	up	yes	gpr22a	protein_coding
ENSDARG00000045172	173	591	205.839	57	52	56	9.25523	3.21027	3.68e-07	1.37e-06	up	yes	minpp1b	protein_coding
ENSDARG00000104911	0	22	5.95793	2	0	3	9.24586	3.20881	0.145929	0.21198	up	no	CU074310.1	processed_transcript
ENSDARG00000051899	1916	1064	793.188	220	177	244	9.23775	3.20754	1.69e-25	2.71e-24	up	yes	exoc3l1	protein_coding
ENSDARG00000089223	1027	995	540.559	129	144	161	9.23337	3.20686	6.11e-86	3.4e-84	up	yes	ngfrb	protein_coding
ENSDARG00000102299	26	214	64.9634	18	19	15	9.1849	3.19926	0.00130235	0.00289018	up	yes	cxcl8b.1	protein_coding
ENSDARG00000070092	0	175	47.5173	5	15	18	9.18268	3.19892	0.113814	0.170815	up	no	KCNV1	protein_coding
ENSDARG00000058958	0	119	32.3183	8	9	9	9.16885	3.19674	0.093337	0.143584	up	no	trim35-7	protein_coding
ENSDARG00000076014	1058	918	528.329	134	128	167	9.15282	3.19422	2.21e-86	1.26e-84	up	yes	ERC1	protein_coding
ENSDARG00000062501	73	938	274.132	72	72	78	9.13296	3.19108	0.00166174	0.00363039	up	yes	hhipl1	protein_coding
ENSDARG00000099643	5	0	1.29965	1	0	0	9.10296	3.18634	0.211428	0.290792	up	no	si:ch211-76m11.9	protein_coding
ENSDARG00000115023	4	5	2.39961	0	0	2	9.06297	3.17998	0.0233631	0.0416489	up	yes	CR932978.2	processed_transcript
ENSDARG00000025012	1089	796	504.4	132	138	142	9.03598	3.17568	3.22e-46	9.09e-45	up	yes	tpi1a	protein_coding
ENSDARG00000013005	548	270	218.302	53	57	69	9.0226	3.17354	6.93e-14	5.79e-13	up	yes	opcml	protein_coding
ENSDARG00000093954	839	518	362.751	105	91	102	9.01303	3.17201	8.53e-28	1.47e-26	up	yes	si:dkey-9i23.16	protein_coding
ENSDARG00000092080	20	3	6.11155	1	2	2	8.99753	3.16953	0.00888913	0.0171854	up	yes	znf1044	protein_coding
ENSDARG00000081800	23	18	11.0091	2	4	3	8.99529	3.16917	4.33e-06	1.38e-05	up	yes	CU929237.1	miRNA
ENSDARG00000114910	6	3	2.38959	1	0	1	8.98921	3.16819	0.0182869	0.0333337	up	yes	FO704772.1	pseudogene
ENSDARG00000063230	1048	1223	610.312	164	157	182	8.9742	3.16578	5e-83	2.7e-81	up	yes	bmp7b	protein_coding
ENSDARG00000028661	4590	4333	2394.34	690	605	680	8.97206	3.16544	0	0	up	yes	cntfr	protein_coding
ENSDARG00000109802	17	43	16.1832	3	0	11	8.96915	3.16497	0.0202097	0.036501	up	yes	BX324003.2	protein_coding
ENSDARG00000100357	771	959	465.213	148	105	133	8.94911	3.16174	4.24e-50	1.29e-48	up	yes	si:ch73-44m9.3	protein_coding
ENSDARG00000104847	122	81	54.3711	16	14	15	8.93439	3.15937	2.78e-14	2.4e-13	up	yes	ptger1b	protein_coding
ENSDARG00000101495	526	161	183.112	49	51	51	8.92357	3.15762	1.87e-07	7.22e-07	up	yes	ugt5b2	protein_coding
ENSDARG00000089871	4116	3611	2074.1	576	550	590	8.92041	3.15711	2.12e-210	3.57e-208	up	yes	jcada	protein_coding
ENSDARG00000069563	120	0	31.7815	5	11	10	8.88568	3.15148	0.103023	0.15616	up	no	zgc:153151	protein_coding
ENSDARG00000098403	235	51	76.131	24	15	25	8.88327	3.15109	6.72e-05	0.000179929	up	yes	CR925723.1	processed_transcript
ENSDARG00000114048	11	42	14.3657	6	3	3	8.8763	3.14996	0.000703838	0.00162938	up	yes	CR626887.3	protein_coding
ENSDARG00000037874	0	138	37.6559	7	12	12	8.8718	3.14923	0.104474	0.158076	up	no	cyp3c3	protein_coding
ENSDARG00000054771	1344	974	621.877	189	165	163	8.86502	3.14812	4.08e-47	1.17e-45	up	yes	ghra	protein_coding
ENSDARG00000092162	0	39	10.6426	3	2	4	8.83883	3.14386	0.080386	0.125537	up	no	mhc1zaa	protein_coding
ENSDARG00000088690	0	649	177.192	48	46	54	8.8329	3.14289	0.124541	0.184917	up	no	ddias	protein_coding
ENSDARG00000012066	17930	19955	10201.8	3016	2552	2974	8.82326	3.14131	2.74e-290	6.63e-288	up	yes	dcn	protein_coding
ENSDARG00000053136	147	198	93.0739	28	24	26	8.80158	3.13776	5.14e-20	6.49e-19	up	yes	b2m	protein_coding
ENSDARG00000112375	0	31	8.47561	2	3	2	8.7826	3.13465	0.0802615	0.12535	up	no	CR762436.1	protein_coding
ENSDARG00000101209	21939	14002	9647.66	2903	2405	2816	8.76882	3.13238	1.41e-52	4.55e-51	up	yes	lamb1a	protein_coding
ENSDARG00000059700	390	95	129.465	32	34	43	8.75806	3.13061	1.09e-05	3.28e-05	up	yes	agmat	protein_coding
ENSDARG00000058005	1246	1794	821.182	248	242	196	8.75592	3.13026	1.78e-27	3.04e-26	up	yes	hgd	protein_coding
ENSDARG00000100003	37547	22896	16225.2	4725	4118	4839	8.74812	3.12897	4.84e-46	1.36e-44	up	yes	glulb	protein_coding
ENSDARG00000014138	0	174	47.5753	12	13	15	8.74553	3.12855	0.107961	0.162737	up	no	acot8	protein_coding
ENSDARG00000089368	1519	1327	765.974	215	179	255	8.73542	3.12688	5.15e-101	3.51e-99	up	yes	hopx	protein_coding
ENSDARG00000043220	212	266	129.012	39	32	38	8.73418	3.12667	1.02e-27	1.76e-26	up	yes	kcnh5a	protein_coding
ENSDARG00000104088	34	5	10.3764	2	1	6	8.72998	3.12598	0.0103348	0.0197342	up	yes	si:dkey-14o6.2	protein_coding
ENSDARG00000082639	9	0	2.3957	0	1	1	8.69881	3.12082	0.139071	0.203227	up	no	RF01299	snoRNA
ENSDARG00000069013	6042	4218	2759.65	796	717	826	8.68808	3.11904	1.16e-67	4.84e-66	up	yes	prdx4	protein_coding
ENSDARG00000077028	496	272	206.296	54	61	59	8.6799	3.11768	9.27e-16	9.07e-15	up	yes	si:ch211-81n22.1	protein_coding
ENSDARG00000011449	273	235	136.913	45	37	34	8.67731	3.11725	1.88e-30	3.58e-29	up	yes	fes	protein_coding
ENSDARG00000052271	412	1843	613.981	179	143	202	8.67508	3.11688	2.87e-06	9.36e-06	up	yes	slc22a18	protein_coding
ENSDARG00000087018	283	258	145.898	41	39	44	8.65981	3.11434	2.73e-42	7.03e-41	up	yes	FO704748.1	protein_coding
ENSDARG00000093931	1241	792	546.748	144	143	178	8.65873	3.11415	1.1e-30	2.12e-29	up	yes	rflnb	protein_coding
ENSDARG00000103615	0	114	31.2191	15	5	7	8.64363	3.11164	0.109998	0.165503	up	no	si:dkey-31j3.11	protein_coding
ENSDARG00000001549	2144	1141	882.588	253	217	284	8.64003	3.11104	9.7e-23	1.39e-21	up	yes	sp3a	protein_coding
ENSDARG00000093131	27	184	57.5593	18	9	23	8.63794	3.11069	0.00152332	0.00334321	up	yes	si:ch211-57f7.7	protein_coding
ENSDARG00000088981	137	59	52.6156	19	13	13	8.61126	3.10622	1.09e-07	4.34e-07	up	yes	tmem220	protein_coding
ENSDARG00000092476	30	39	18.6725	3	5	8	8.59062	3.10276	3.3e-07	1.23e-06	up	yes	si:rp71-1f1.4	protein_coding
ENSDARG00000069640	463	307	207.604	52	60	66	8.54069	3.09435	2.83e-22	3.98e-21	up	yes	vegfc	protein_coding
ENSDARG00000039373	2396	1794	1130.5	305	299	369	8.53778	3.09386	1.83e-63	7.15e-62	up	yes	epha3	protein_coding
ENSDARG00000079046	1072	946	545.12	142	140	188	8.5351	3.09341	7.3e-71	3.21e-69	up	yes	rabl6a	protein_coding
ENSDARG00000077826	3873	2477	1712.02	556	404	524	8.51157	3.08943	1.45e-39	3.52e-38	up	yes	efcc1	protein_coding
ENSDARG00000097425	192	403	161.79	48	40	52	8.50926	3.08903	2.78e-11	1.75e-10	up	yes	CU638870.1	lincRNA
ENSDARG00000037804	710	821	414.665	120	110	128	8.50395	3.08813	6.64e-71	2.93e-69	up	yes	phlda3	protein_coding
ENSDARG00000009001	16253	12590	7788.56	2373	2028	2326	8.50342	3.08804	8.85e-132	8.21e-130	up	yes	pdia6	protein_coding
ENSDARG00000097374	87	82	45.6617	20	7	13	8.48176	3.08436	2.65e-10	1.49e-09	up	yes	si:dkey-108k21.7	protein_coding
ENSDARG00000096987	13	0	3.46879	1	1	1	8.47212	3.08272	0.087177	0.134932	up	no	CU915818.1	antisense
ENSDARG00000104367	1569	1491	828.359	250	225	243	8.45959	3.08059	6.5e-204	1.05e-201	up	yes	zgc:194469	protein_coding
ENSDARG00000039378	1421	1286	732.668	252	167	222	8.42413	3.07453	8.52e-81	4.46e-79	up	yes	rcn2	protein_coding
ENSDARG00000095350	32	1	8.80354	4	0	4	8.41714	3.07333	0.0810022	0.126408	up	no	si:dkey-4c15.12	protein_coding
ENSDARG00000103187	139	0	37.1103	9	12	11	8.41258	3.07255	0.108795	0.163776	up	no	syce2	protein_coding
ENSDARG00000095734	84	0	22.4334	8	9	2	8.40907	3.07195	0.119816	0.178915	up	no	pimr186	protein_coding
ENSDARG00000104829	0	17	4.68098	0	2	2	8.39409	3.06937	0.159943	0.229247	up	no	zgc:112146	protein_coding
ENSDARG00000033971	7012	5307	3332.52	942	895	1072	8.39378	3.06932	7.88e-91	4.76e-89	up	yes	prrx1a	protein_coding
ENSDARG00000091726	4619	1677	1694.89	485	453	542	8.39171	3.06896	3.78e-12	2.64e-11	up	yes	aebp1	protein_coding
ENSDARG00000069739	0	93	25.5973	8	9	5	8.37422	3.06596	0.105849	0.159918	up	no	fndc5a	protein_coding
ENSDARG00000045306	221	0	59.0554	29	13	10	8.35724	3.06303	0.128211	0.189833	up	no	slc51a	protein_coding
ENSDARG00000073699	3967	14446	5036.87	1478	1369	1563	8.35606	3.06282	1.17e-08	5.31e-08	up	yes	col9a1a	protein_coding
ENSDARG00000012177	917	668	428.916	126	108	143	8.35468	3.06258	2.48e-44	6.7e-43	up	yes	rab4b	protein_coding
ENSDARG00000087048	584	498	293.066	96	63	100	8.34569	3.06103	2.28e-43	6.02e-42	up	yes	si:dkey-165n16.1	protein_coding
ENSDARG00000104804	119	82	54.4229	5	21	21	8.33866	3.05982	5.31e-05	0.000144452	up	yes	si:ch211-238e22.8	protein_coding
ENSDARG00000117693	1	33	9.36606	3	4	1	8.33759	3.05963	0.0454847	0.0757811	up	no	CR318673.1	lincRNA
ENSDARG00000110744	121	45	44.7231	10	8	22	8.32144	3.05683	3.52e-05	9.82e-05	up	yes	CYTL1	protein_coding
ENSDARG00000099014	2079	1251	900.602	273	227	295	8.31509	3.05573	1.44e-30	2.76e-29	up	yes	fxyd1	protein_coding
ENSDARG00000095459	1241	1085	630.953	189	175	191	8.31157	3.05512	2.02e-120	1.65e-118	up	yes	si:ch211-191j22.3	protein_coding
ENSDARG00000053702	92	59	40.8681	21	10	5	8.30367	3.05375	2.76e-05	7.81e-05	up	yes	il2rgb	protein_coding
ENSDARG00000026611	765	1324	569.484	169	147	187	8.29912	3.05296	1.83e-21	2.49e-20	up	yes	socs3b	protein_coding
ENSDARG00000035601	107	0	28.6271	9	9	7	8.29814	3.05279	0.105083	0.158922	up	no	dao.3	protein_coding
ENSDARG00000055398	4389	2793	1943.82	588	503	626	8.29733	3.05265	1.09e-42	2.83e-41	up	yes	foxc1b	protein_coding
ENSDARG00000024537	6142	4041	2757.54	810	739	887	8.28143	3.04988	6.07e-50	1.84e-48	up	yes	emilin1a	protein_coding
ENSDARG00000037588	0	1938	534.341	157	157	156	8.27032	3.04794	0.254463	0.340476	up	no	bhlhe23	protein_coding
ENSDARG00000053383	108	0	28.9142	9	11	5	8.26766	3.04748	0.11226	0.168683	up	no	rprma	protein_coding
ENSDARG00000099751	0	8	2.19719	1	0	1	8.26265	3.04661	0.14248	0.207527	up	no	si:dkey-250k10.4	protein_coding
ENSDARG00000113632	0	8	2.19719	1	0	1	8.26265	3.04661	0.14248	0.207527	up	no	pimr64	protein_coding
ENSDARG00000089503	108	148	69.732	16	18	28	8.24349	3.04325	1.17e-12	8.67e-12	up	yes	si:ch73-367f21.5	protein_coding
ENSDARG00000105583	0	74	20.4157	7	6	5	8.24057	3.04274	0.0998455	0.151832	up	no	si:dkeyp-75h12.7	protein_coding
ENSDARG00000098654	65	228	80.3397	27	29	14	8.23607	3.04196	0.000118978	0.000308029	up	yes	FQ976914.1	protein_coding
ENSDARG00000059308	1913	3105	1369.1	421	375	418	8.23268	3.04136	5.48e-30	1.03e-28	up	yes	golt1bb	protein_coding
ENSDARG00000011434	781	258	280.404	98	69	83	8.22443	3.03991	3.96e-08	1.67e-07	up	yes	ptger2a	protein_coding
ENSDARG00000075837	144	275	114.463	36	29	37	8.21789	3.03877	1.38e-11	9.06e-11	up	yes	si:dkey-1d7.3	protein_coding
ENSDARG00000068681	294	518	221.741	82	59	56	8.21586	3.03841	1.83e-13	1.47e-12	up	yes	crfb1	protein_coding
ENSDARG00000099181	0	85	23.4606	12	5	4	8.20952	3.0373	0.114287	0.171434	up	no	LO018568.1	protein_coding
ENSDARG00000068967	491	334	223.834	82	67	49	8.20432	3.03638	9.04e-16	8.86e-15	up	yes	zgc:153372	protein_coding
ENSDARG00000117611	189	103	79.1273	24	25	21	8.20156	3.0359	4.53e-11	2.79e-10	up	yes	FP102052.2	lincRNA
ENSDARG00000030092	2526	2830	1458.32	459	392	448	8.19964	3.03556	3.6e-157	4.18e-155	up	yes	tram2	protein_coding
ENSDARG00000088187	940	391	359.879	113	89	120	8.19684	3.03507	1.3e-11	8.52e-11	up	yes	CR381544.1	processed_transcript
ENSDARG00000117098	8	0	2.13889	0	0	2	8.1735	3.03095	0.264566	0.352085	up	no	RF00001	rRNA
ENSDARG00000076070	4	82	23.7319	5	8	8	8.16462	3.02939	0.0183613	0.0334645	up	yes	dlgap2b	protein_coding
ENSDARG00000004714	18828	10921	8066.48	2594	2158	2461	8.16452	3.02937	4.16e-35	8.93e-34	up	yes	tcf12	protein_coding
ENSDARG00000018069	1141	652	486.131	135	115	188	8.15845	3.02829	2.7e-18	3.1e-17	up	yes	rdh12	protein_coding
ENSDARG00000071021	1337	350	455.354	146	131	129	8.15456	3.02761	6.4e-07	2.29e-06	up	yes	papss2a	protein_coding
ENSDARG00000112530	57	1	15.5714	5	4	5	8.13556	3.02424	0.0396165	0.0670366	up	no	RF00392	snoRNA
ENSDARG00000091531	0	186	51.4231	14	15	17	8.12697	3.02272	0.121364	0.181014	up	no	carm1l	protein_coding
ENSDARG00000016856	1619	1110	741.516	222	187	260	8.11339	3.02031	6.65e-40	1.63e-38	up	yes	pon2	protein_coding
ENSDARG00000013174	827	332	313.85	89	93	99	8.11164	3.01999	1.64e-10	9.49e-10	up	yes	nkd3	protein_coding
ENSDARG00000077115	79	68	40.0135	10	11	15	8.11157	3.01998	8.45e-14	7e-13	up	yes	si:ch73-44m9.1	protein_coding
ENSDARG00000109481	132	157	78.854	31	20	20	8.10568	3.01893	1.63e-16	1.68e-15	up	yes	CABZ01092745.1	protein_coding
ENSDARG00000020872	382	112	133.595	48	38	34	8.08799	3.01578	3.87e-06	1.24e-05	up	yes	nfat5a	protein_coding
ENSDARG00000052746	4163	4818	2451.38	769	680	759	8.08385	3.01504	6.7e-144	7.1e-142	up	yes	grinab	protein_coding
ENSDARG00000040869	124	271	108.333	36	34	27	8.07565	3.01358	1.57e-08	7.01e-08	up	yes	upp1	protein_coding
ENSDARG00000109652	38	79	32.0732	14	8	7	8.06404	3.0115	3.43e-06	1.11e-05	up	yes	RF00271	snoRNA
ENSDARG00000097526	96	127	60.9696	16	18	21	8.05971	3.01073	6.82e-15	6.2e-14	up	yes	CU466287.2	lincRNA
ENSDARG00000092963	3	5	2.18034	2	0	0	8.03948	3.0071	0.0399416	0.0675193	up	no	BX321877.1	processed_transcript
ENSDARG00000094457	33	85	32.3793	13	4	13	8.02641	3.00475	9.95e-05	0.000260291	up	yes	BX005210.2	antisense
ENSDARG00000045863	0	49	13.5798	1	6	5	8.02539	3.00457	0.125774	0.186572	up	no	asb15b	protein_coding
ENSDARG00000090943	76	0	20.4468	5	9	4	8.02265	3.00408	0.111377	0.167474	up	no	CABZ01033205.1	protein_coding
ENSDARG00000040192	1163	1469	719.762	202	202	249	8.01974	3.00356	1.67e-50	5.15e-49	up	yes	nenf	protein_coding
ENSDARG00000097299	492	269	206.878	74	50	65	8.00401	3.00072	4.44e-15	4.11e-14	up	yes	flrt2	protein_coding
ENSDARG00000078959	1179	1399	704.832	219	186	237	8.00242	3.00044	9.34e-79	4.7e-77	up	yes	tpcn3	protein_coding
ENSDARG00000092687	6	2	2.15984	2	0	0	7.99794	2.99963	0.0588362	0.0951144	up	no	si:ch211-130h14.6	protein_coding
ENSDARG00000030881	272	532	220.6	91	50	61	7.99775	2.9996	2.22e-10	1.26e-09	up	yes	baxb	protein_coding
ENSDARG00000098892	286	183	127.694	29	38	49	7.99537	2.99917	2.02e-13	1.61e-12	up	yes	si:ch211-223a21.1	protein_coding
ENSDARG00000116363	0	41	11.3706	5	5	0	7.99061	2.99831	0.211508	0.29087	up	no	CU929304.1	protein_coding
ENSDARG00000078428	0	52	14.4275	5	5	3	7.95704	2.99223	0.10068	0.152964	up	no	si:ch211-256e16.4	protein_coding
ENSDARG00000076773	119	109	62.2636	21	16	20	7.95564	2.99198	1.25e-20	1.63e-19	up	yes	lrrc58a	protein_coding
ENSDARG00000060236	612	556	319.024	95	86	111	7.95188	2.9913	1.21e-74	5.68e-73	up	yes	dok7	protein_coding
ENSDARG00000100791	1106	1640	752.876	242	216	229	7.94905	2.99078	7.64e-33	1.56e-31	up	yes	tril	protein_coding
ENSDARG00000033604	7033	4680	3193.24	1006	893	1023	7.93713	2.98862	3.73e-52	1.19e-50	up	yes	lrpap1	protein_coding
ENSDARG00000053425	646	609	343.269	110	98	107	7.90984	2.98365	5.87e-91	3.55e-89	up	yes	serinc2l	protein_coding
ENSDARG00000110357	1001	896	518.612	179	139	159	7.90329	2.98245	8.31e-99	5.52e-97	up	yes	txndc15	protein_coding
ENSDARG00000005023	7991	9301	4737.2	1536	1283	1541	7.8983	2.98154	4.34e-161	5.31e-159	up	yes	fkbp9	protein_coding
ENSDARG00000088967	1892	2482	1199.45	360	353	387	7.89705	2.98131	2.68e-55	9.09e-54	up	yes	wnk4b	protein_coding
ENSDARG00000052695	21542	15793	10195.5	3417	2750	3228	7.88789	2.97964	7.87e-86	4.35e-84	up	yes	nr2f1a	protein_coding
ENSDARG00000102612	1099	150	338.063	109	107	93	7.88101	2.97838	0.00037237	0.000898617	up	yes	slc15a4	protein_coding
ENSDARG00000035253	4273	2545	1860.78	617	499	608	7.84341	2.97148	2.07e-32	4.15e-31	up	yes	npr3	protein_coding
ENSDARG00000107296	161	0	43.4596	22	7	12	7.82994	2.969	0.13179	0.193983	up	no	CABZ01052810.1	protein_coding
ENSDARG00000111801	4	32	10.0022	2	5	2	7.81785	2.96677	0.0143297	0.0266887	up	yes	CABZ01080599.1	protein_coding
ENSDARG00000039757	1874	1971	1054.54	330	291	359	7.80494	2.96439	1.48e-191	2.15e-189	up	yes	mcfd2	protein_coding
ENSDARG00000110946	55	0	14.8583	6	3	5	7.78616	2.96091	0.101666	0.154286	up	no	znf1110	protein_coding
ENSDARG00000097225	0	27	7.51545	3	2	2	7.77996	2.95976	0.0917961	0.141376	up	no	si:dkey-79d12.6	protein_coding
ENSDARG00000016815	269	0	72.7049	24	19	25	7.77278	2.95843	0.135232	0.1983	up	no	casc1	protein_coding
ENSDARG00000110371	327	92	114.017	41	28	38	7.76079	2.9562	8.45e-06	2.57e-05	up	yes	CABZ01086293.1	protein_coding
ENSDARG00000009534	8782	9595	5046.77	1669	1479	1551	7.75945	2.95596	2.97e-184	4.22e-182	up	yes	wls	protein_coding
ENSDARG00000056018	27	16	11.752	4	3	4	7.75923	2.95591	1.09e-05	3.27e-05	up	yes	itga6l	protein_coding
ENSDARG00000095283	133	184	87.1847	33	20	29	7.74189	2.95269	3.05e-15	2.86e-14	up	yes	si:dkeyp-2e4.3	protein_coding
ENSDARG00000054916	376	567	259.751	70	82	90	7.73321	2.95107	3.28e-19	3.97e-18	up	yes	eif4ebp3	protein_coding
ENSDARG00000114521	10	51	16.9034	9	3	4	7.73182	2.95081	0.00379811	0.00782556	up	yes	CR388165.2	protein_coding
ENSDARG00000089162	1343	1421	759.293	246	202	265	7.72168	2.94891	2.75e-137	2.74e-135	up	yes	afap1l1a	protein_coding
ENSDARG00000069329	0	950	264.801	87	81	79	7.71984	2.94857	0.151269	0.218366	up	no	drgx	protein_coding
ENSDARG00000068263	607	198	219.572	69	65	72	7.69222	2.9434	1.77e-07	6.85e-07	up	yes	csf1b	protein_coding
ENSDARG00000070148	619	297	250.439	76	69	91	7.6881	2.94263	1.04e-12	7.75e-12	up	yes	cygb2	protein_coding
ENSDARG00000077073	3364	2379	1574.96	526	407	558	7.66883	2.93901	5.43e-52	1.72e-50	up	yes	tanc1a	protein_coding
ENSDARG00000097025	109	0	29.5276	14	7	7	7.66348	2.938	0.122553	0.182392	up	no	CR354383.1	antisense
ENSDARG00000099476	571	559	310.787	105	91	97	7.65792	2.93695	3.55e-79	1.8e-77	up	yes	zgc:174863	protein_coding
ENSDARG00000101350	1051	628	460.104	150	139	144	7.65518	2.93644	1.97e-23	2.92e-22	up	yes	arhgap28	protein_coding
ENSDARG00000117588	58	54	30.8156	10	10	9	7.65472	2.93635	4.58e-12	3.17e-11	up	yes	CABZ01087564.1	lincRNA
ENSDARG00000088013	412	152	154.057	55	40	51	7.65333	2.93609	6.37e-08	2.62e-07	up	yes	CYP27A1	protein_coding
ENSDARG00000028442	261	433	191.551	81	45	56	7.65218	2.93587	2.33e-12	1.67e-11	up	yes	cplane2	protein_coding
ENSDARG00000075395	570	210	213.055	68	45	91	7.64796	2.93507	2.38e-07	9.02e-07	up	yes	dguok	protein_coding
ENSDARG00000102532	0	72	20.1012	4	6	9	7.64348	2.93423	0.115503	0.173074	up	no	homer3a	protein_coding
ENSDARG00000098353	166	20	50.5769	20	13	15	7.6387	2.93333	0.00288762	0.00606919	up	yes	BX322574.1	lincRNA
ENSDARG00000087402	3071	3833	1902.79	639	540	621	7.63497	2.93262	1.14e-82	6.09e-81	up	yes	tpm1	protein_coding
ENSDARG00000055752	0	180	50.273	18	12	18	7.62385	2.93052	0.132311	0.194458	up	no	npas4a	protein_coding
ENSDARG00000099031	838	767	441.324	146	117	156	7.62358	2.93047	1.97e-99	1.31e-97	up	yes	scn4ba	protein_coding
ENSDARG00000019137	6787	6177	3565.37	1155	993	1233	7.62322	2.9304	0	0	up	yes	tram1	protein_coding
ENSDARG00000012534	876	470	368.883	128	109	112	7.61516	2.92887	6.15e-17	6.5e-16	up	yes	slc6a6a	protein_coding
ENSDARG00000063375	341	556	247.801	86	59	92	7.60318	2.9266	2.05e-16	2.09e-15	up	yes	pter	protein_coding
ENSDARG00000032340	889	1212	579.825	193	157	202	7.59871	2.92576	1.38e-39	3.37e-38	up	yes	serhl	protein_coding
ENSDARG00000102644	97	120	59.7824	25	8	25	7.59423	2.9249	1.2e-07	4.77e-07	up	yes	BX927193.1	processed_transcript
ENSDARG00000045626	604	227	227.326	75	60	82	7.58979	2.92406	1.03e-08	4.75e-08	up	yes	nek8	protein_coding
ENSDARG00000079340	75	214	80.1998	28	25	23	7.5759	2.92142	3.65e-06	1.17e-05	up	yes	slc47a4	protein_coding
ENSDARG00000021115	295	503	220.679	87	56	68	7.57512	2.92127	4.06e-14	3.46e-13	up	yes	spata6	protein_coding
ENSDARG00000103846	37842	40058	21474.6	7119	6248	7079	7.56921	2.92014	0	0	up	yes	hspa5	protein_coding
ENSDARG00000075536	10911	10247	5828.13	1965	1690	1898	7.5654	2.91942	0	0	up	yes	cpne1	protein_coding
ENSDARG00000112376	62	1	17.1214	5	7	4	7.56536	2.91941	0.0517651	0.0850079	up	no	BX324194.2	protein_coding
ENSDARG00000096866	0	52	14.5412	8	3	3	7.55873	2.91814	0.116724	0.174687	up	no	CR931780.1	antisense
ENSDARG00000103860	296	279	158.498	53	49	49	7.55171	2.9168	4.29e-41	1.08e-39	up	yes	wu:fu71h07	protein_coding
ENSDARG00000009885	27	0	7.33465	4	2	1	7.54353	2.91524	0.111878	0.168127	up	no	sult3st1	protein_coding
ENSDARG00000078585	1054	492	424.129	127	125	154	7.52409	2.91152	2.83e-13	2.23e-12	up	yes	mon1a	protein_coding
ENSDARG00000039881	2311	2070	1207.23	456	305	401	7.52231	2.91117	1.14e-81	6e-80	up	yes	cemip	protein_coding
ENSDARG00000117076	438	456	246.869	78	85	72	7.51375	2.90953	5.51e-37	1.25e-35	up	yes	BX005085.7	protein_coding
ENSDARG00000091249	66	36	28.0777	7	15	4	7.51133	2.90907	0.000280737	0.000690061	up	yes	CR381686.1	transcribed_unprocessed_pseudogene
ENSDARG00000044528	11	91	28.4533	17	3	8	7.50566	2.90798	0.0141017	0.0262988	up	yes	slc15a1b	protein_coding
ENSDARG00000040764	682	444	309.693	110	67	124	7.49685	2.90628	1.46e-17	1.6e-16	up	yes	id1	protein_coding
ENSDARG00000075092	549	678	339.24	110	105	110	7.49566	2.90606	4.3e-43	1.13e-41	up	yes	si:dkey-52l18.4	protein_coding
ENSDARG00000035127	472	216	188.862	65	52	65	7.48812	2.9046	5.37e-11	3.28e-10	up	yes	rxrab	protein_coding
ENSDARG00000092585	0	4	1.09677	0	0	1	7.46984	2.90108	0.253118	0.338959	up	no	BX957274.1	processed_transcript
ENSDARG00000097585	0	4	1.09677	0	0	1	7.46984	2.90108	0.253118	0.338959	up	no	CR548634.2	lincRNA
ENSDARG00000100027	0	4	1.09677	0	0	1	7.46984	2.90108	0.253118	0.338959	up	no	si:dkeyp-13d12.21	TR_J_gene
ENSDARG00000115371	0	4	1.09677	0	0	1	7.46984	2.90108	0.253118	0.338959	up	no	AL928685.3	protein_coding
ENSDARG00000094811	0	4	1.10042	1	0	0	7.46982	2.90107	0.252959	0.338959	up	no	si:dkey-111i23.1	protein_coding
ENSDARG00000097221	0	4	1.10042	1	0	0	7.46982	2.90107	0.252959	0.338959	up	no	AL954387.1	antisense
ENSDARG00000117803	0	4	1.10042	1	0	0	7.46982	2.90107	0.252959	0.338959	up	no	CABZ01074085.1	lincRNA
ENSDARG00000098587	0	4	1.12702	0	1	0	7.46972	2.90105	0.251831	0.338057	up	no	CR318595.1	protein_coding
ENSDARG00000113303	0	4	1.12702	0	1	0	7.46972	2.90105	0.251831	0.338057	up	no	CT583662.1	protein_coding
ENSDARG00000115048	0	4	1.12702	0	1	0	7.46972	2.90105	0.251831	0.338057	up	no	BX324157.1	protein_coding
ENSDARG00000115120	0	4	1.12702	0	1	0	7.46972	2.90105	0.251831	0.338057	up	no	si:dkey-112g5.12	protein_coding
ENSDARG00000104822	62	21	22.7528	9	6	7	7.46501	2.90014	6.37e-05	0.000171106	up	yes	znf1131	protein_coding
ENSDARG00000019646	781	520	358.357	111	105	130	7.45246	2.89772	2.28e-28	4.02e-27	up	yes	twist3	protein_coding
ENSDARG00000020979	1260	365	445.258	137	119	176	7.45118	2.89747	5.42e-07	1.96e-06	up	yes	ripor3	protein_coding
ENSDARG00000045027	849	762	444.816	135	136	158	7.44981	2.8972	1.31e-82	6.99e-81	up	yes	rab9a	protein_coding
ENSDARG00000001940	3616	3710	2024.21	704	550	706	7.44649	2.89656	2.22e-263	4.86e-261	up	yes	dnajc1	protein_coding
ENSDARG00000015822	4050	2548	1816.96	601	505	654	7.44338	2.89596	3.65e-36	8.1e-35	up	yes	sesn3	protein_coding
ENSDARG00000102156	0	44	12.3367	5	3	4	7.44011	2.89532	0.104008	0.157464	up	no	si:dkey-264f17.4	protein_coding
ENSDARG00000042861	1467	927	659.546	234	188	217	7.42637	2.89266	9.35e-30	1.73e-28	up	yes	ltk	protein_coding
ENSDARG00000113575	0	52	14.5907	5	5	4	7.42303	2.89201	0.107964	0.162737	up	no	CU462871.1	protein_coding
ENSDARG00000097524	50	24	20.3171	9	3	8	7.41906	2.89124	2.93e-05	8.25e-05	up	yes	BX005129.2	processed_transcript
ENSDARG00000025914	0	57	16.008	4	8	3	7.40221	2.88796	0.124402	0.18472	up	no	si:dkey-190g11.3	protein_coding
ENSDARG00000100897	2281	1671	1090.87	376	316	369	7.38866	2.88531	1.59e-60	5.94e-59	up	yes	pdgfrb	protein_coding
ENSDARG00000060253	0	388	108.961	36	43	25	7.38119	2.88385	0.156521	0.224925	up	no	si:ch211-216b21.2	protein_coding
ENSDARG00000068190	15	0	4.08877	2	1	1	7.37818	2.88326	0.10424	0.157796	up	no	pimr188	protein_coding
ENSDARG00000115939	10	5	4.14589	0	2	2	7.37115	2.88189	0.0087148	0.0168727	up	yes	FO681393.2	protein_coding
ENSDARG00000059714	0	220	61.7934	27	13	21	7.36907	2.88148	0.145738	0.211764	up	no	arsk	protein_coding
ENSDARG00000094622	0	49	13.755	1	1	12	7.36739	2.88115	0.184928	0.260721	up	no	AL935198.2	processed_transcript
ENSDARG00000041034	0	58	16.2945	7	4	5	7.35528	2.87878	0.112722	0.169316	up	no	zgc:152857	protein_coding
ENSDARG00000092277	0	7	1.96015	0	0	2	7.35041	2.87782	0.287752	0.378424	up	no	BX663611.1	lincRNA
ENSDARG00000097385	394	234	173.301	57	54	58	7.34188	2.87615	9.82e-17	1.02e-15	up	yes	si:ch211-15d5.12	protein_coding
ENSDARG00000029232	20	153	48.4458	19	10	19	7.34158	2.87609	0.0037817	0.00779364	up	yes	FO704779.1	protein_coding
ENSDARG00000016886	194	117	85.8271	28	25	31	7.33804	2.87539	1.91e-13	1.52e-12	up	yes	dnajb9b	protein_coding
ENSDARG00000017785	2075	1989	1125.3	347	331	423	7.33793	2.87537	1.67e-142	1.74e-140	up	yes	zgc:158689	protein_coding
ENSDARG00000061161	160	296	126.893	44	33	48	7.31762	2.87137	3.59e-11	2.24e-10	up	yes	ube2j2	protein_coding
ENSDARG00000013976	6590	4348	3022.29	1047	922	989	7.31243	2.87035	2.06e-44	5.58e-43	up	yes	anxa13	protein_coding
ENSDARG00000097856	92	2	25.6882	7	9	9	7.31022	2.86992	0.0418086	0.070334	up	no	CR377210.1	antisense
ENSDARG00000037639	1128	953	576.124	183	174	208	7.30883	2.86964	3.23e-84	1.76e-82	up	yes	nkx3.2	protein_coding
ENSDARG00000014793	9901	6189	4444.55	1578	1287	1499	7.3076	2.8694	9.29e-39	2.21e-37	up	yes	ehd1b	protein_coding
ENSDARG00000055976	738	1460	612.265	209	186	205	7.30451	2.86879	7.86e-15	7.1e-14	up	yes	pecr	protein_coding
ENSDARG00000021896	2469	1734	1162.19	385	336	422	7.29867	2.86763	1.46e-49	4.39e-48	up	yes	asap3	protein_coding
ENSDARG00000045383	330	272	166.661	62	47	55	7.29393	2.8667	3.55e-34	7.46e-33	up	yes	gpr22b	protein_coding
ENSDARG00000098971	0	80	22.5148	3	8	11	7.28868	2.86566	0.136692	0.200233	up	no	FP003590.1	sense_intronic
ENSDARG00000039980	2152	2481	1286.02	488	348	433	7.28675	2.86527	3.54e-76	1.7e-74	up	yes	ppt1	protein_coding
ENSDARG00000060445	632	266	247.556	77	83	82	7.28667	2.86526	1.04e-09	5.43e-09	up	yes	elp6	protein_coding
ENSDARG00000095450	4	0	1.07309	1	0	0	7.28614	2.86515	0.255872	0.342163	up	no	AL929237.2	lincRNA
ENSDARG00000096247	4	0	1.06945	0	0	1	7.28612	2.86515	0.25604	0.342351	up	no	CU633478.1	antisense
ENSDARG00000069464	60	107	46.4796	20	11	15	7.28451	2.86483	4.23e-08	1.78e-07	up	yes	cox7a1	protein_coding
ENSDARG00000075193	0	2	0.46678	0	0	0	7.2811	2.86416	0.50287	0.592925	up	no	BX908780.1	processed_transcript
ENSDARG00000081240	0	2	0.46678	0	0	0	7.2811	2.86416	0.50287	0.592925	up	no	RF00001	rRNA
ENSDARG00000094571	0	2	0.46678	0	0	0	7.2811	2.86416	0.50287	0.592925	up	no	CU652528.1	processed_transcript
ENSDARG00000094749	0	2	0.46678	0	0	0	7.2811	2.86416	0.50287	0.592925	up	no	si:dkey-84o3.2	protein_coding
ENSDARG00000094774	0	2	0.46678	0	0	0	7.2811	2.86416	0.50287	0.592925	up	no	BX571803.3	processed_transcript
ENSDARG00000095420	0	2	0.46678	0	0	0	7.2811	2.86416	0.50287	0.592925	up	no	si:ch211-14a11.1	protein_coding
ENSDARG00000096873	0	2	0.46678	0	0	0	7.2811	2.86416	0.50287	0.592925	up	no	CR626887.1	antisense
ENSDARG00000100532	0	2	0.46678	0	0	0	7.2811	2.86416	0.50287	0.592925	up	no	CU639471.1	processed_transcript
ENSDARG00000100600	0	2	0.46678	0	0	0	7.2811	2.86416	0.50287	0.592925	up	no	RF00001	rRNA
ENSDARG00000102173	0	2	0.46678	0	0	0	7.2811	2.86416	0.50287	0.592925	up	no	CABZ01065425.1	protein_coding
ENSDARG00000104720	0	2	0.46678	0	0	0	7.2811	2.86416	0.50287	0.592925	up	no	RF00001	rRNA
ENSDARG00000105851	0	2	0.46678	0	0	0	7.2811	2.86416	0.50287	0.592925	up	no	RF00001	rRNA
ENSDARG00000106627	0	2	0.46678	0	0	0	7.2811	2.86416	0.50287	0.592925	up	no	RF00001	rRNA
ENSDARG00000116130	0	2	0.46678	0	0	0	7.2811	2.86416	0.50287	0.592925	up	no	RF00001	rRNA
ENSDARG00000117362	0	2	0.46678	0	0	0	7.2811	2.86416	0.50287	0.592925	up	no	CR376741.5	lincRNA
ENSDARG00000117791	0	2	0.46678	0	0	0	7.2811	2.86416	0.50287	0.592925	up	no	BX511078.2	lincRNA
ENSDARG00000062251	667	206	240.302	85	70	82	7.26877	2.86171	7.04e-07	2.5e-06	up	yes	fbxl7	protein_coding
ENSDARG00000042881	589	390	270.876	100	87	79	7.26348	2.86066	2.99e-21	4.01e-20	up	yes	nthl1	protein_coding
ENSDARG00000076425	382	506	246.989	85	84	73	7.26251	2.86047	6.31e-24	9.54e-23	up	yes	lrrc29	protein_coding
ENSDARG00000067517	555	666	339.109	128	76	134	7.26239	2.86045	2.41e-25	3.85e-24	up	yes	ccdc15	protein_coding
ENSDARG00000022160	271	314	162.547	49	52	59	7.26055	2.86008	8.22e-31	1.59e-29	up	yes	ttc23	protein_coding
ENSDARG00000042338	219	597	227.99	88	66	71	7.25902	2.85977	1.77e-07	6.86e-07	up	yes	lpar2a	protein_coding
ENSDARG00000100813	748	770	421.525	151	129	136	7.24679	2.85734	7.62e-88	4.38e-86	up	yes	nudt12	protein_coding
ENSDARG00000100640	82	5	23.8496	5	11	7	7.24583	2.85715	0.0219913	0.0394441	up	yes	BX321870.2	processed_pseudogene
ENSDARG00000002791	45603	22239	18736.2	6406	5643	6455	7.24404	2.8568	7.47e-21	9.83e-20	up	yes	atp1a1a.1	protein_coding
ENSDARG00000041110	1927	1919	1067.93	363	324	369	7.23565	2.85512	5.35e-255	1.11e-252	up	yes	dnajc3a	protein_coding
ENSDARG00000041060	130	419	153.654	53	52	46	7.23059	2.85411	7.04e-06	2.17e-05	up	yes	lgals9l3	protein_coding
ENSDARG00000014180	2026	2426	1237.93	427	344	459	7.22482	2.85296	2.37e-79	1.21e-77	up	yes	ildr2	protein_coding
ENSDARG00000095842	0	67	18.8847	7	4	8	7.21172	2.85034	0.120541	0.179934	up	no	BX511173.1	processed_transcript
ENSDARG00000017984	1	1	0.459949	0	0	0	7.18453	2.84489	0.214341	0.294321	up	no	zgc:172106	protein_coding
ENSDARG00000068713	1	1	0.459949	0	0	0	7.18453	2.84489	0.214341	0.294321	up	no	si:dkey-14o1.20	protein_coding
ENSDARG00000105974	1	1	0.459949	0	0	0	7.18453	2.84489	0.214341	0.294321	up	no	CR847870.3	protein_coding
ENSDARG00000111889	1	1	0.459949	0	0	0	7.18453	2.84489	0.214341	0.294321	up	no	CR450827.5	unprocessed_pseudogene
ENSDARG00000023694	10730	6221	4693.62	1572	1404	1696	7.18418	2.84482	2.28e-30	4.33e-29	up	yes	spon1b	protein_coding
ENSDARG00000038359	1209	595	498.945	178	124	199	7.1814	2.84427	2.03e-13	1.62e-12	up	yes	enosf1	protein_coding
ENSDARG00000010425	245	418	184.977	70	43	73	7.1799	2.84396	2.54e-12	1.82e-11	up	yes	scara5	protein_coding
ENSDARG00000059916	479	99	159.148	39	58	60	7.17902	2.84379	0.000250698	0.000620484	up	yes	hyal1	protein_coding
ENSDARG00000055632	1505	417	529.912	170	154	205	7.17586	2.84315	9.29e-07	3.25e-06	up	yes	smtnl	protein_coding
ENSDARG00000092470	166	110	76.4543	25	17	35	7.17478	2.84294	4.8e-11	2.94e-10	up	yes	thbd	protein_coding
ENSDARG00000074094	7834	5136	3595.33	1248	1094	1237	7.17395	2.84277	3.7e-45	1.02e-43	up	yes	tgm2b	protein_coding
ENSDARG00000038731	4574	2662	2004.52	704	567	734	7.16553	2.84107	8.07e-28	1.4e-26	up	yes	slc25a36a	protein_coding
ENSDARG00000079415	454	296	208.002	70	56	83	7.1436	2.83665	5.71e-20	7.18e-19	up	yes	dnajc30b	protein_coding
ENSDARG00000057245	864	29	245.131	79	72	95	7.12815	2.83353	0.0186011	0.0338384	up	yes	im:7138535	protein_coding
ENSDARG00000068213	3751	5549	2596.45	917	767	920	7.12476	2.83284	4.36e-39	1.05e-37	up	yes	fzd10	protein_coding
ENSDARG00000027744	734	1617	658.335	228	207	224	7.11375	2.83061	4.39e-12	3.05e-11	up	yes	gadd45ba	protein_coding
ENSDARG00000036420	0	101	28.5417	15	6	8	7.1095	2.82975	0.137768	0.201647	up	no	si:dkey-33c9.6	protein_coding
ENSDARG00000098050	20	1	5.75841	4	0	2	7.10021	2.82786	0.0934625	0.14374	up	no	BX571712.3	lincRNA
ENSDARG00000078605	620	0	170.145	59	46	67	7.09893	2.8276	0.164664	0.235217	up	no	ptger1a	protein_coding
ENSDARG00000097418	0	99	27.9952	13	9	6	7.08932	2.82565	0.136756	0.20028	up	no	si:ch211-63b16.3	protein_coding
ENSDARG00000002959	2	0	0.453117	0	0	0	7.08877	2.82553	0.507993	0.597995	up	no	gpr34b	protein_coding
ENSDARG00000056014	2	0	0.453117	0	0	0	7.08877	2.82553	0.507993	0.597995	up	no	si:dkey-47k20.7	protein_coding
ENSDARG00000096194	2	0	0.453117	0	0	0	7.08877	2.82553	0.507993	0.597995	up	no	BX649518.1	lincRNA
ENSDARG00000099948	2	0	0.453117	0	0	0	7.08877	2.82553	0.507993	0.597995	up	no	si:ch211-209f23.7	protein_coding
ENSDARG00000100235	2	0	0.453117	0	0	0	7.08877	2.82553	0.507993	0.597995	up	no	CU929203.2	lincRNA
ENSDARG00000100295	2	0	0.453117	0	0	0	7.08877	2.82553	0.507993	0.597995	up	no	ccl39.3	protein_coding
ENSDARG00000103867	2	0	0.453117	0	0	0	7.08877	2.82553	0.507993	0.597995	up	no	BX005054.1	antisense
ENSDARG00000105504	2	0	0.453117	0	0	0	7.08877	2.82553	0.507993	0.597995	up	no	dre-let-7a-1	miRNA
ENSDARG00000105538	2	0	0.453117	0	0	0	7.08877	2.82553	0.507993	0.597995	up	no	BX914219.1	unprocessed_pseudogene
ENSDARG00000107291	2	0	0.453117	0	0	0	7.08877	2.82553	0.507993	0.597995	up	no	RF00001	rRNA
ENSDARG00000108183	2	0	0.453117	0	0	0	7.08877	2.82553	0.507993	0.597995	up	no	RF00001	rRNA
ENSDARG00000110611	2	0	0.453117	0	0	0	7.08877	2.82553	0.507993	0.597995	up	no	BX950868.3	lincRNA
ENSDARG00000111321	36	0	9.88263	1	3	6	7.08456	2.82468	0.135002	0.197997	up	no	CR759968.2	protein_coding
ENSDARG00000029112	0	207	58.5392	28	11	21	7.08195	2.82415	0.154739	0.222609	up	no	gem	protein_coding
ENSDARG00000026582	330	138	129.668	32	45	53	7.07685	2.82311	3.25e-07	1.21e-06	up	yes	iscub	protein_coding
ENSDARG00000094422	441	416	238.849	70	80	90	7.07613	2.82296	1.36e-41	3.47e-40	up	yes	si:dkey-12l12.1	protein_coding
ENSDARG00000086256	230	301	148.273	61	40	49	7.07106	2.82193	5.38e-20	6.78e-19	up	yes	si:ch211-236p5.2	protein_coding
ENSDARG00000063191	271	762	290.041	107	91	94	7.0646	2.82061	1.79e-07	6.92e-07	up	yes	extl2	protein_coding
ENSDARG00000007040	100	0	27.4667	8	7	13	7.0612	2.81991	0.132256	0.194396	up	no	tmigd1	protein_coding
ENSDARG00000018809	539	665	336.269	102	102	136	7.05459	2.81856	3.86e-33	7.92e-32	up	yes	abhd3	protein_coding
ENSDARG00000096899	135	134	75.0277	27	22	27	7.03998	2.81557	9.16e-23	1.32e-21	up	yes	CU929451.1	processed_transcript
ENSDARG00000091948	85	87	48.0756	12	21	15	7.0379	2.81515	2.62e-10	1.47e-09	up	yes	CU694486.1	processed_transcript
ENSDARG00000016769	749	4	206.999	58	57	96	7.03605	2.81477	0.0708517	0.112163	up	no	sgtb	protein_coding
ENSDARG00000055349	3597	2387	1664.62	596	493	599	7.03367	2.81428	5.22e-42	1.34e-40	up	yes	pknox2	protein_coding
ENSDARG00000036135	536	983	425.769	139	145	145	7.02899	2.81332	1.07e-14	9.59e-14	up	yes	bbox1	protein_coding
ENSDARG00000027590	12942	10998	6673.32	2331	2052	2380	7.02436	2.81237	1e-236	1.9e-234	up	yes	2024-09-02	protein_coding
ENSDARG00000030239	917	1877	783.877	256	238	302	7.01686	2.81083	9.91e-14	8.13e-13	up	yes	dennd6aa	protein_coding
ENSDARG00000096926	0	73	20.6792	9	6	6	7.01554	2.81055	0.126413	0.187392	up	no	BX005392.1	processed_transcript
ENSDARG00000078754	113	270	107.552	37	28	45	7.01001	2.80942	3.13e-07	1.17e-06	up	yes	gra	protein_coding
ENSDARG00000053113	1655	135	493.447	186	150	165	7.00939	2.80929	0.00312269	0.00652758	up	yes	ly75	protein_coding
ENSDARG00000043102	347	448	222.362	97	59	71	7.00218	2.8078	3.91e-20	4.97e-19	up	yes	lxn	protein_coding
ENSDARG00000021209	687	182	240.621	78	79	87	6.99495	2.80631	9.7e-06	2.93e-05	up	yes	kctd9a	protein_coding
ENSDARG00000085822	18	4	6.11189	0	4	2	6.9855	2.80436	0.0381934	0.0648919	up	no	dre-mir-2184	miRNA
ENSDARG00000093569	2157	1249	947.751	355	279	333	6.98393	2.80404	1.04e-23	1.55e-22	up	yes	bckdhbl	protein_coding
ENSDARG00000111588	113	183	83.0078	35	23	27	6.96258	2.79962	4.86e-11	2.98e-10	up	yes	zgc:162898	protein_coding
ENSDARG00000101635	4063	1210	1462.41	528	454	512	6.95353	2.79775	5.22e-08	2.17e-07	up	yes	dact1	protein_coding
ENSDARG00000088376	0	10	2.82718	1	0	2	6.95227	2.79748	0.182074	0.257168	up	no	RF00001	rRNA
ENSDARG00000071833	498	39	148.261	58	38	57	6.94416	2.7958	0.00715643	0.0140851	up	yes	znf1162	protein_coding
ENSDARG00000088367	120	0	33.0669	11	15	7	6.94412	2.79579	0.14583	0.211861	up	no	si:cabz01069013.3	protein_coding
ENSDARG00000113496	1	6	1.98722	1	1	0	6.92914	2.79268	0.0762159	0.119842	up	no	CR786566.1	protein_coding
ENSDARG00000100149	6279	7794	3943.7	1458	1215	1371	6.9256	2.79194	2.63e-84	1.44e-82	up	yes	axin2	protein_coding
ENSDARG00000068036	1415	1553	831.105	315	260	277	6.92199	2.79119	1.25e-92	7.74e-91	up	yes	tmem119b	protein_coding
ENSDARG00000112756	0	7	1.99405	1	1	0	6.90652	2.78796	0.178475	0.252829	up	no	CU468896.1	protein_coding
ENSDARG00000104701	4113	4181	2321.83	825	703	861	6.90584	2.78782	0	0	up	yes	map7d1b	protein_coding
ENSDARG00000091598	1322	1036	659.08	222	214	241	6.89908	2.7864	2.61e-61	9.91e-60	up	yes	si:ch73-91k6.2	protein_coding
ENSDARG00000092407	0	316	89.8018	35	30	27	6.8925	2.78503	0.164368	0.234821	up	no	zmp:0000001316	protein_coding
ENSDARG00000030530	1289	540	509.086	189	159	176	6.89035	2.78458	6.67e-11	4.02e-10	up	yes	slc22a2	protein_coding
ENSDARG00000103721	11	0	3.04593	1	2	0	6.8891	2.78432	0.195201	0.273444	up	no	si:dkey-122c11.7	protein_coding
ENSDARG00000068629	3790	3470	2031.87	742	624	728	6.88839	2.78417	0	0	up	yes	cd151l	protein_coding
ENSDARG00000071017	189	413	169.514	63	50	62	6.88765	2.78401	3.38e-09	1.65e-08	up	yes	nt5e	protein_coding
ENSDARG00000112412	30	63	26.1855	10	8	9	6.87885	2.78217	4.02e-06	1.28e-05	up	yes	FP003590.2	protein_coding
ENSDARG00000071024	1174	746	536.125	198	178	175	6.87819	2.78203	6.89e-25	1.08e-23	up	yes	zgc:171679	protein_coding
ENSDARG00000102657	446	475	258.053	96	68	104	6.86623	2.77952	8.72e-43	2.27e-41	up	yes	lman2la	protein_coding
ENSDARG00000074815	3937	2648	1839.91	651	577	672	6.8656	2.77938	3.18e-44	8.56e-43	up	yes	mxra5a	protein_coding
ENSDARG00000102375	0	230	65.4101	24	18	26	6.86282	2.7788	0.158557	0.227452	up	no	si:ch211-204c21.1	protein_coding
ENSDARG00000024006	67	131	55.7355	17	15	26	6.85753	2.77769	2.55e-07	9.66e-07	up	yes	rprmb	protein_coding
ENSDARG00000098076	34	0	9.37994	4	1	5	6.85684	2.77754	0.131567	0.193983	up	no	kcnq1.2	protein_coding
ENSDARG00000097546	295	537	234.247	95	74	73	6.85063	2.77624	3.58e-12	2.51e-11	up	yes	si:ch211-40k21.9	protein_coding
ENSDARG00000043357	2533	1901	1240.56	439	408	434	6.84751	2.77558	5.69e-61	2.14e-59	up	yes	tbl2	protein_coding
ENSDARG00000069543	549	542	305.833	119	92	106	6.84422	2.77489	1.27e-68	5.36e-67	up	yes	galt	protein_coding
ENSDARG00000076119	2443	3618	1704.44	621	520	627	6.83948	2.77389	2.35e-35	5.07e-34	up	yes	emid1	protein_coding
ENSDARG00000105713	202	273	133.468	50	37	52	6.8315	2.7722	1.7e-19	2.09e-18	up	yes	CU570689.2	protein_coding
ENSDARG00000098986	225	158	107.146	46	28	38	6.81416	2.76854	1.23e-15	1.19e-14	up	yes	znf1040	protein_coding
ENSDARG00000030402	833	1935	781.337	259	249	304	6.81174	2.76802	7.85e-11	4.7e-10	up	yes	twist1a	protein_coding
ENSDARG00000114715	105	34	38.7415	18	14	8	6.79865	2.76525	0.000258468	0.000638596	up	yes	CU570893.1	protein_coding
ENSDARG00000088959	361	546	255.329	119	64	85	6.79729	2.76496	1.96e-13	1.56e-12	up	yes	pdxka	protein_coding
ENSDARG00000036038	482	1128	454.749	155	144	175	6.78963	2.76333	6.13e-10	3.31e-09	up	yes	harbi1	protein_coding
ENSDARG00000099003	628	311	262.364	94	86	93	6.7881	2.76301	1.66e-12	1.21e-11	up	yes	cyp2aa1	protein_coding
ENSDARG00000101748	86	15	28.1066	7	12	10	6.75757	2.75651	0.00321137	0.00669808	up	yes	si:ch211-24o8.4	protein_coding
ENSDARG00000018010	4559	6472	3108.64	1105	1034	1108	6.75001	2.75489	4.24e-42	1.09e-40	up	yes	crtap	protein_coding
ENSDARG00000059712	498	129	174.733	52	63	67	6.74591	2.75401	4.3e-05	0.000118325	up	yes	slc19a2	protein_coding
ENSDARG00000074844	1114	772	528.868	187	172	195	6.74037	2.75283	1.94e-35	4.22e-34	up	yes	CABZ01061495.1	protein_coding
ENSDARG00000097601	7	0	1.94623	1	1	0	6.73476	2.75163	0.1808	0.255781	up	no	CT868708.1	antisense
ENSDARG00000097801	7	0	1.94623	1	1	0	6.73476	2.75163	0.1808	0.255781	up	no	BX470154.1	antisense
ENSDARG00000079323	7883	8573	4630.9	1677	1485	1697	6.73047	2.75071	1.01e-251	2.07e-249	up	yes	rgmb	protein_coding
ENSDARG00000093412	667	483	322.69	119	102	118	6.72689	2.74994	1.77e-34	3.73e-33	up	yes	sertad2a	protein_coding
ENSDARG00000098071	67	39	29.7334	8	12	11	6.72643	2.74984	3.04e-07	1.14e-06	up	yes	znf1049	protein_coding
ENSDARG00000095123	0	10	2.85379	0	1	2	6.72377	2.74927	0.194183	0.272229	up	no	CU694808.1	processed_transcript
ENSDARG00000095047	41	4	12.5173	6	5	2	6.71476	2.74734	0.0221981	0.0397729	up	yes	si:dkey-85k15.4	protein_coding
ENSDARG00000040566	574	686	355.032	144	115	114	6.71147	2.74663	1.03e-35	2.24e-34	up	yes	phykpl	protein_coding
ENSDARG00000090368	0	31	8.86619	3	5	1	6.69374	2.74281	0.144871	0.210648	up	no	dre-mir-132-2	miRNA
ENSDARG00000112175	33	50	23.4661	11	12	1	6.69253	2.74255	0.00719035	0.0141421	up	yes	zgc:173552	protein_coding
ENSDARG00000089463	39	0	10.8272	4	6	1	6.69177	2.74239	0.152418	0.219749	up	no	dhx58	protein_coding
ENSDARG00000018491	9153	11660	5871.24	2183	1933	2071	6.68362	2.74063	2.55e-71	1.14e-69	up	yes	pdia4	protein_coding
ENSDARG00000011635	80	118	55.9382	19	19	21	6.67503	2.73877	1.53e-11	9.92e-11	up	yes	scxb	protein_coding
ENSDARG00000101028	930	511	404.134	142	131	154	6.67438	2.73863	6.53e-17	6.89e-16	up	yes	fnbp1b	protein_coding
ENSDARG00000070792	206	498	199.503	73	52	88	6.66896	2.73746	1.65e-07	6.4e-07	up	yes	lrrc15	protein_coding
ENSDARG00000075261	887	778	468.777	163	166	165	6.66826	2.73731	8.53e-66	3.47e-64	up	yes	timp2b	protein_coding
ENSDARG00000041083	49	116	46.7894	20	18	11	6.66441	2.73648	2.73e-05	7.75e-05	up	yes	anpepa	protein_coding
ENSDARG00000062517	992	660	464.126	175	151	165	6.66013	2.73555	6.53e-29	1.18e-27	up	yes	si:ch211-107n13.1	protein_coding
ENSDARG00000075045	115	82	55.4345	22	23	13	6.65906	2.73532	9.26e-09	4.28e-08	up	yes	cxcl18b	protein_coding
ENSDARG00000053448	1459	0	405.073	149	131	149	6.65314	2.73404	0.183494	0.258915	up	no	si:ch211-251f6.6	protein_coding
ENSDARG00000043710	3675	2111	1624.24	609	513	601	6.64985	2.73332	9.04e-25	1.41e-23	up	yes	parvaa	protein_coding
ENSDARG00000098954	1755	1749	987.865	358	337	350	6.64983	2.73332	1.94e-159	2.32e-157	up	yes	stard13b	protein_coding
ENSDARG00000058354	4664	4049	2453.49	887	769	950	6.64433	2.73212	1.09e-204	1.78e-202	up	yes	selenot1a	protein_coding
ENSDARG00000075867	139	605	211.68	82	65	78	6.64303	2.73184	0.000115676	0.000299999	up	yes	mrtfaa	protein_coding
ENSDARG00000004843	3174	3403	1855.36	703	615	648	6.64019	2.73123	4.65e-149	5.14e-147	up	yes	foxp1a	protein_coding
ENSDARG00000030269	141	83	63.0008	18	28	20	6.6263	2.7282	5.38e-08	2.23e-07	up	yes	grtp1b	protein_coding
ENSDARG00000029621	1677	1033	761.635	262	230	321	6.62383	2.72766	1.02e-23	1.53e-22	up	yes	sgms1	protein_coding
ENSDARG00000040469	1432	730	606.907	217	205	222	6.6228	2.72744	2.02e-15	1.93e-14	up	yes	enpp6	protein_coding
ENSDARG00000093383	3	10	3.67736	3	0	1	6.62174	2.72721	0.0368475	0.0627983	up	no	BX640539.1	processed_transcript
ENSDARG00000058658	589	199	220.688	80	82	71	6.61834	2.72647	1.31e-06	4.49e-06	up	yes	si:dkey-178e17.3	protein_coding
ENSDARG00000079068	271	344	173.824	61	57	67	6.61409	2.72554	1.79e-26	2.98e-25	up	yes	adam12	protein_coding
ENSDARG00000103424	77	36	31.7123	12	9	13	6.59862	2.72217	1.64e-06	5.53e-06	up	yes	si:dkey-13m3.2	protein_coding
ENSDARG00000091287	0	230	65.9263	23	19	29	6.57356	2.71667	0.168171	0.239675	up	no	ebf3b	protein_coding
ENSDARG00000006288	762	518	360.503	123	111	153	6.57213	2.71636	2.71e-25	4.32e-24	up	yes	prdm5	protein_coding
ENSDARG00000059081	0	26	7.45256	5	2	1	6.56666	2.71516	0.143592	0.208992	up	no	LO018513.1	protein_coding
ENSDARG00000031911	3413	2046	1536.54	629	469	552	6.56459	2.71471	2.48e-25	3.95e-24	up	yes	tns3.2	protein_coding
ENSDARG00000077710	561	0	156.187	56	43	70	6.55393	2.71236	0.181783	0.256828	up	no	nlgn1	protein_coding
ENSDARG00000105143	23	23	12.9957	3	4	7	6.54245	2.70983	7.7e-06	2.36e-05	up	yes	BX005367.2	unprocessed_pseudogene
ENSDARG00000005673	124	341	132.41	48	51	42	6.53734	2.7087	4.93e-06	1.56e-05	up	yes	f3b	protein_coding
ENSDARG00000078645	259	465	205.549	73	61	88	6.53549	2.7083	4.19e-12	2.92e-11	up	yes	si:ch73-62l21.1	protein_coding
ENSDARG00000098951	0	63	18.0841	2	9	8	6.53462	2.7081	0.161573	0.231232	up	no	BX957297.1	antisense
ENSDARG00000025428	259	178	123.348	39	53	39	6.52771	2.70658	6.65e-12	4.51e-11	up	yes	socs3a	protein_coding
ENSDARG00000101476	8	18	7.39062	3	2	3	6.5049	2.70153	0.00117678	0.00262779	up	yes	si:dkey-65j4.2	protein_coding
ENSDARG00000086691	110	170	79.4766	32	24	30	6.50357	2.70123	4.47e-12	3.1e-11	up	yes	dnajc12	protein_coding
ENSDARG00000092154	1642	920	722.307	283	234	264	6.49197	2.69866	1.87e-19	2.28e-18	up	yes	tex264a	protein_coding
ENSDARG00000111716	338	277	173.773	68	48	73	6.49025	2.69827	2.92e-28	5.14e-27	up	yes	si:ch211-162i8.5	protein_coding
ENSDARG00000023815	232	662	254.927	95	87	93	6.49016	2.69825	8.78e-07	3.08e-06	up	yes	uvrag	protein_coding
ENSDARG00000059948	100	135	66.698	24	23	25	6.48929	2.69806	4.64e-14	3.93e-13	up	yes	si:dkey-121b10.7	protein_coding
ENSDARG00000099969	180	154	94.5978	38	36	28	6.46511	2.69268	3.75e-17	4.02e-16	up	yes	zgc:152863	protein_coding
ENSDARG00000075831	5516	2667	2306.96	878	747	881	6.45867	2.69124	1.78e-16	1.82e-15	up	yes	slc7a8a	protein_coding
ENSDARG00000070362	81	0	22.6156	9	5	11	6.44923	2.68913	0.145585	0.211597	up	no	cx30.9	protein_coding
ENSDARG00000057365	88	340	122.419	50	41	42	6.43923	2.68689	0.000133892	0.000344048	up	yes	elovl8b	protein_coding
ENSDARG00000056838	69	1	19.5693	1	9	11	6.43704	2.6864	0.115206	0.1727	up	no	pimr93	protein_coding
ENSDARG00000093997	502	551	298.667	125	83	119	6.4358	2.68612	3.53e-40	8.71e-39	up	yes	si:dkey-9i23.15	protein_coding
ENSDARG00000092968	184	30	60.0283	23	16	27	6.43533	2.68601	0.0023197	0.00495039	up	yes	znf1128	protein_coding
ENSDARG00000027082	622	421	295.004	88	103	130	6.42949	2.6847	5.86e-18	6.63e-17	up	yes	hmbox1a	protein_coding
ENSDARG00000086633	0	35	10.073	5	3	3	6.42856	2.6845	0.125227	0.185827	up	no	or111-3	protein_coding
ENSDARG00000058502	377	217	168.042	51	80	49	6.39891	2.67783	5.66e-08	2.34e-07	up	yes	olah	protein_coding
ENSDARG00000086977	195	775	277.819	108	91	105	6.3977	2.67755	5.07e-05	0.000138148	up	yes	atxn1l	protein_coding
ENSDARG00000101490	41	106	42.0069	13	14	19	6.39422	2.67677	2.77e-05	7.84e-05	up	yes	si:ch73-281i18.6	protein_coding
ENSDARG00000015176	1345	1268	741.58	274	239	300	6.39045	2.67592	9.32e-158	1.1e-155	up	yes	ror1	protein_coding
ENSDARG00000018716	964	1047	571.633	210	207	207	6.38671	2.67507	3.99e-71	1.78e-69	up	yes	dgkh	protein_coding
ENSDARG00000102706	138	58	55.3291	24	16	21	6.37703	2.67288	1.83e-06	6.14e-06	up	yes	BX511128.3	lincRNA
ENSDARG00000041869	965	1875	810.705	291	291	304	6.3736	2.67211	7.69e-14	6.4e-13	up	yes	tnfrsf19	protein_coding
ENSDARG00000101952	0	824	237.603	91	78	92	6.36922	2.67112	0.191509	0.26891	up	no	pigv	protein_coding
ENSDARG00000003869	1207	1728	836.128	315	256	351	6.36661	2.67053	6.67e-30	1.25e-28	up	yes	decr1	protein_coding
ENSDARG00000115439	2	14	4.60443	2	2	1	6.36235	2.66956	0.0312509	0.0542198	up	no	BX547993.2	protein_coding
ENSDARG00000076225	460	304	216.53	80	79	78	6.36202	2.66948	1.18e-19	1.46e-18	up	yes	tha1	protein_coding
ENSDARG00000028389	139	103	68.6989	22	28	25	6.35857	2.6687	5.38e-13	4.12e-12	up	yes	rab44	protein_coding
ENSDARG00000077205	122	146	76.2748	34	24	26	6.35317	2.66748	4.72e-16	4.72e-15	up	yes	zgc:153116	protein_coding
ENSDARG00000009899	1252	629	532.241	192	180	214	6.34438	2.66548	4.51e-14	3.83e-13	up	yes	znf385a	protein_coding
ENSDARG00000101612	100	3	28.8791	16	8	8	6.34157	2.66484	0.0503563	0.0829408	up	no	zgc:112966	protein_coding
ENSDARG00000041565	552	1284	525.235	211	173	195	6.33886	2.66422	1.15e-09	5.96e-09	up	yes	tnfaip1	protein_coding
ENSDARG00000117644	31	91	34.9807	9	16	13	6.33435	2.6632	0.000309828	0.000756885	up	yes	CR450780.3	lincRNA
ENSDARG00000088058	0	86	24.8292	5	11	11	6.33237	2.66274	0.158621	0.227531	up	no	pimr70	protein_coding
ENSDARG00000013704	601	658	358.318	147	113	136	6.33085	2.6624	3.89e-60	1.44e-58	up	yes	cers2a	protein_coding
ENSDARG00000110153	32	10	11.875	5	5	3	6.32571	2.66123	0.00150213	0.00329955	up	yes	CR450812.1	protein_coding
ENSDARG00000020544	544	443	280.387	101	92	117	6.32421	2.66089	1e-42	2.61e-41	up	yes	rem1	protein_coding
ENSDARG00000030844	1921	2414	1235.79	493	427	443	6.31763	2.65938	3.22e-52	1.03e-50	up	yes	klf11a	protein_coding
ENSDARG00000101145	955	647	454.731	174	164	163	6.31319	2.65837	5.81e-27	9.78e-26	up	yes	lipeb	protein_coding
ENSDARG00000086324	117	237	101.26	36	34	42	6.31237	2.65818	1.97e-08	8.69e-08	up	yes	si:dkey-274m17.3	protein_coding
ENSDARG00000069834	262	5	74.9412	31	25	27	6.29854	2.65502	0.0553838	0.0902738	up	no	pnpla4	protein_coding
ENSDARG00000110852	0	139	40.1684	22	10	13	6.29449	2.65409	0.169109	0.24089	up	no	znf1111	protein_coding
ENSDARG00000093831	0	160	46.2497	19	17	15	6.28898	2.65283	0.168886	0.240585	up	no	znf1121	protein_coding
ENSDARG00000117607	40	42	23.3491	8	7	11	6.28391	2.65166	7.81e-09	3.64e-08	up	yes	FP102158.1	lincRNA
ENSDARG00000023053	325	370	198.181	80	66	74	6.28341	2.65155	1.19e-36	2.66e-35	up	yes	fam129ab	protein_coding
ENSDARG00000074309	331	381	203.099	70	73	82	6.28274	2.65139	8.7e-33	1.77e-31	up	yes	cnnm4b	protein_coding
ENSDARG00000101528	1	45	13.2826	4	3	8	6.28037	2.65085	0.0715897	0.11317	up	no	si:ch211-194h1.2	protein_coding
ENSDARG00000077938	5705	3092	2495.25	995	763	1026	6.27949	2.65065	3.07e-20	3.92e-19	up	yes	cd248b	protein_coding
ENSDARG00000116937	1197	2062	932.205	333	329	371	6.27928	2.6506	3.1e-18	3.56e-17	up	yes	BX927333.1	protein_coding
ENSDARG00000104488	124	349	135.724	47	45	59	6.27558	2.64975	5.8e-06	1.81e-05	up	yes	si:ch73-299h12.9	protein_coding
ENSDARG00000103766	118	327	127.738	39	56	45	6.27046	2.64857	2.07e-05	5.96e-05	up	yes	cyp2aa7	protein_coding
ENSDARG00000102096	264	237	142.837	50	63	44	6.26005	2.64617	2.54e-15	2.41e-14	up	yes	adra2b	protein_coding
ENSDARG00000092798	27066	25805	15068.1	5693	5186	5883	6.25966	2.64608	0	0	up	yes	ppib	protein_coding
ENSDARG00000030723	1239	1523	788.733	320	268	290	6.25546	2.64512	8.26e-53	2.67e-51	up	yes	cldn11b	protein_coding
ENSDARG00000103985	958	427	392.833	159	129	151	6.24008	2.64157	1.44e-10	8.38e-10	up	yes	spry1	protein_coding
ENSDARG00000086390	0	9	2.60108	3	0	0	6.23711	2.64088	0.360604	0.452955	up	no	si:dkey-246e3.4	protein_coding
ENSDARG00000011876	2280	2136	1259.6	481	461	460	6.23565	2.64054	2.09e-124	1.77e-122	up	yes	ednraa	protein_coding
ENSDARG00000059556	914	921	523.699	197	181	207	6.23121	2.63951	1.85e-115	1.45e-113	up	yes	recql5	protein_coding
ENSDARG00000090820	172	287	131.475	55	44	48	6.22607	2.63832	5.32e-12	3.66e-11	up	yes	slc2a10	protein_coding
ENSDARG00000082675	0	27	7.81162	3	1	5	6.21899	2.63668	0.147268	0.213706	up	no	RF00001	rRNA
ENSDARG00000041080	325	230	158.104	61	61	54	6.2174	2.63631	4.12e-18	4.7e-17	up	yes	thap3	protein_coding
ENSDARG00000095497	154	90	69.4261	32	28	17	6.21554	2.63588	3.55e-07	1.32e-06	up	yes	si:dkeyp-2e4.5	protein_coding
ENSDARG00000000651	88	115	57.9995	24	12	30	6.21005	2.63461	1.84e-08	8.17e-08	up	yes	osgepl1	protein_coding
ENSDARG00000052433	0	6	1.73405	2	0	0	6.20269	2.63289	0.328212	0.420009	up	no	inha	protein_coding
ENSDARG00000017657	66	221	82.6552	30	33	29	6.19568	2.63126	0.000118194	0.000306186	up	yes	zgc:112163	protein_coding
ENSDARG00000079355	2067	1012	875.43	351	278	359	6.18126	2.6279	3.56e-14	3.05e-13	up	yes	flrt2	protein_coding
ENSDARG00000099015	590	280	247.376	105	86	87	6.17568	2.6266	3.75e-10	2.07e-09	up	yes	wacb	protein_coding
ENSDARG00000032037	303	566	249.459	95	72	116	6.17524	2.6265	1.16e-10	6.82e-10	up	yes	bet1l	protein_coding
ENSDARG00000006447	47	5	14.6758	7	2	8	6.1579	2.62244	0.02508	0.0444633	up	yes	slc19a3a	protein_coding
ENSDARG00000071671	975	299	361.59	148	125	135	6.1496	2.62049	2.67e-06	8.72e-06	up	yes	nudt22	protein_coding
ENSDARG00000054823	4628	3855	2423.89	972	829	938	6.14484	2.61937	9.99e-132	9.24e-130	up	yes	id3	protein_coding
ENSDARG00000096986	28	63	26.2185	4	14	11	6.14467	2.61934	0.00115571	0.00258211	up	yes	si:dkey-14d8.22	protein_coding
ENSDARG00000096904	93	113	59.1083	21	27	18	6.14283	2.6189	2.49e-10	1.41e-09	up	yes	si:dkeyp-100a5.4	protein_coding
ENSDARG00000117645	27	134	46.538	15	20	17	6.1412	2.61852	0.00218016	0.00466986	up	yes	CR384075.1	lincRNA
ENSDARG00000009724	17044	15478	9300.29	3658	3209	3647	6.13926	2.61806	0	0	up	yes	rpn2	protein_coding
ENSDARG00000099438	55	180	67.7708	35	20	22	6.13792	2.61775	0.000231776	0.000576064	up	yes	CABZ01073736.1	protein_coding
ENSDARG00000075470	98	131	65.7358	26	26	22	6.13037	2.61597	2.81e-12	2e-11	up	yes	znf989	protein_coding
ENSDARG00000038693	1454	1195	757.175	309	249	301	6.12809	2.61544	1.06e-78	5.35e-77	up	yes	gng7	protein_coding
ENSDARG00000113479	6	0	1.68578	0	0	2	6.12752	2.6153	0.326785	0.418456	up	no	CU856539.3	protein_coding
ENSDARG00000040874	7489	6637	4041.12	1587	1414	1575	6.12293	2.61422	6.58e-256	1.38e-253	up	yes	add3a	protein_coding
ENSDARG00000063149	2914	3113	1726.58	643	582	735	6.11943	2.6134	1.35e-148	1.49e-146	up	yes	tmtc1	protein_coding
ENSDARG00000083593	0	15	4.35445	2	1	2	6.11211	2.61167	0.128941	0.190715	up	no	RF00430	snoRNA
ENSDARG00000055622	109	75	52.5258	22	15	23	6.10895	2.61093	3.1e-11	1.94e-10	up	yes	zgc:153345	protein_coding
ENSDARG00000006040	1628	2352	1143.16	464	370	468	6.10649	2.61034	1.93e-31	3.8e-30	up	yes	cyp20a1	protein_coding
ENSDARG00000006636	530	397	265.009	114	85	103	6.1005	2.60893	9.69e-30	1.79e-28	up	yes	slitrk2	protein_coding
ENSDARG00000057672	1627	1311	840.802	343	290	324	6.08956	2.60634	4.25e-72	1.92e-70	up	yes	plpp5	protein_coding
ENSDARG00000076787	442	139	165.255	65	58	65	6.08786	2.60594	9.73e-06	2.94e-05	up	yes	angpt4	protein_coding
ENSDARG00000103715	9	0	2.53231	1	0	2	6.08738	2.60582	0.20527	0.283544	up	no	BX510949.1	protein_coding
ENSDARG00000032197	913	367	364.684	115	144	154	6.08133	2.60439	7.17e-08	2.93e-07	up	yes	klf12b	protein_coding
ENSDARG00000039422	28	0	7.91424	3	3	3	6.06921	2.60151	0.125661	0.186428	up	no	fuom	protein_coding
ENSDARG00000012071	559	264	234.823	95	71	104	6.06165	2.59971	8.17e-10	4.33e-09	up	yes	angptl1a	protein_coding
ENSDARG00000057042	498	314	232.168	86	77	103	6.05971	2.59925	1.64e-17	1.8e-16	up	yes	tm2d1	protein_coding
ENSDARG00000069984	9	0	2.53595	2	0	1	6.05859	2.59898	0.207166	0.285847	up	no	nkd3	protein_coding
ENSDARG00000097060	52	37	25.4995	13	10	6	6.05628	2.59843	1.52e-06	5.14e-06	up	yes	CR388369.1	antisense
ENSDARG00000040695	3093	2392	1571.15	588	552	657	6.05149	2.59729	1.15e-67	4.81e-66	up	yes	fkbp14	protein_coding
ENSDARG00000110863	0	9	2.6204	0	1	2	6.05031	2.59701	0.21518	0.295361	up	no	BX629348.1	protein_coding
ENSDARG00000026333	0	243	70.8058	35	30	15	6.03782	2.59403	0.196774	0.275421	up	no	xkr7	protein_coding
ENSDARG00000091001	73	40	32.3163	11	12	14	6.03759	2.59397	3.77e-07	1.4e-06	up	yes	mycbp	protein_coding
ENSDARG00000025797	49	95	41.5848	18	19	10	6.03278	2.59282	2.4e-05	6.86e-05	up	yes	abhd2a	protein_coding
ENSDARG00000005216	1112	839	559.189	207	206	227	6.03168	2.59256	1.42e-41	3.63e-40	up	yes	zgc:158328	protein_coding
ENSDARG00000079889	2389	1832	1209.85	465	423	500	6.03039	2.59225	6.15e-64	2.42e-62	up	yes	phldb2a	protein_coding
ENSDARG00000090503	392	286	194.381	79	76	67	6.02407	2.59074	4.1e-20	5.2e-19	up	yes	oma1	protein_coding
ENSDARG00000097456	5	19	6.94798	4	2	2	6.02067	2.58992	0.00903175	0.0174306	up	yes	coa3b	protein_coding
ENSDARG00000015567	6133	4642	3089.61	1217	1098	1233	6.01546	2.58867	2.27e-72	1.03e-70	up	yes	zic1	protein_coding
ENSDARG00000027584	402	349	215.582	76	76	96	6.01308	2.5881	5.28e-36	1.17e-34	up	yes	ttpa	protein_coding
ENSDARG00000092826	21	27	13.7942	9	3	4	6.00957	2.58726	7.91e-05	0.000209806	up	yes	BX248511.1	processed_transcript
ENSDARG00000056084	0	302	88.0757	35	27	40	6.00901	2.58713	0.194443	0.272533	up	no	igsf21b	protein_coding
ENSDARG00000054054	461	20	136.366	54	42	62	6.00458	2.58606	0.0290009	0.0506515	up	no	zgc:153219	protein_coding
ENSDARG00000052494	6251	8148	4146.97	1670	1384	1732	6.00221	2.58549	1.03e-58	3.67e-57	up	yes	pcdh18b	protein_coding
ENSDARG00000041430	1026	661	483.328	196	154	209	6.00172	2.58538	2.17e-23	3.21e-22	up	yes	bmp2b	protein_coding
ENSDARG00000093550	22	32	15.5528	3	5	10	6.00079	2.58515	0.000142313	0.000364293	up	yes	BX005438.1	processed_transcript
ENSDARG00000112977	931	955	542.459	221	209	192	6.00019	2.58501	1.22e-55	4.16e-54	up	yes	CABZ01061591.1	protein_coding
ENSDARG00000055839	0	227	66.2311	20	31	24	5.99848	2.5846	0.191935	0.26942	up	no	2024-03-04	protein_coding
ENSDARG00000058444	603	491	314.111	105	119	137	5.99778	2.58443	6.96e-31	1.35e-29	up	yes	snx6	protein_coding
ENSDARG00000068732	3435	2069	1576.64	634	540	645	5.99536	2.58385	1.05e-25	1.71e-24	up	yes	spry4	protein_coding
ENSDARG00000094809	656	385	298.179	116	109	118	5.99526	2.58382	2.27e-16	2.31e-15	up	yes	ms4a17a.11	protein_coding
ENSDARG00000112334	43	0	12.1819	1	5	8	5.9942	2.58357	0.182701	0.257909	up	no	RF00001	rRNA
ENSDARG00000062817	123	201	93.4498	56	17	37	5.98896	2.5823	1.88e-05	5.45e-05	up	yes	crym	protein_coding
ENSDARG00000069537	2000	1700	1063.35	401	399	425	5.97822	2.57972	3.5e-86	1.97e-84	up	yes	si:dkey-238c7.16	protein_coding
ENSDARG00000094668	165	99	75.6508	37	22	29	5.97276	2.5784	1.34e-09	6.91e-09	up	yes	si:ch211-51a19.5	protein_coding
ENSDARG00000116218	21	16	10.6539	6	6	0	5.95865	2.57499	0.0211935	0.0381313	up	yes	RF00001	rRNA
ENSDARG00000008946	138	428	164.202	72	64	53	5.95583	2.5743	3.81e-05	0.000105599	up	yes	ccdc127b	protein_coding
ENSDARG00000088251	0	6	1.75702	0	1	1	5.95499	2.5741	0.206182	0.284701	up	no	lgals17	protein_coding
ENSDARG00000091879	357	135	140.674	73	36	56	5.95401	2.57386	1.02e-05	3.08e-05	up	yes	si:dkey-29d8.3	protein_coding
ENSDARG00000083224	6	3	2.58305	1	1	1	5.94176	2.57089	0.0265984	0.046887	up	yes	dre-mir-130c-2	miRNA
ENSDARG00000039576	23900	17878	12008.5	4878	4228	4836	5.93979	2.57041	2.2e-77	1.08e-75	up	yes	fstl1b	protein_coding
ENSDARG00000093452	14	170	53.6718	19	21	22	5.93949	2.57034	0.0181792	0.0331564	up	yes	BX511129.1	processed_transcript
ENSDARG00000104901	3536	3613	2060.36	843	734	817	5.93185	2.56848	7.48e-275	1.68e-272	up	yes	ostc	protein_coding
ENSDARG00000035133	658	998	478.618	184	172	200	5.93101	2.56828	1.74e-21	2.36e-20	up	yes	pho	protein_coding
ENSDARG00000042116	805	936	502.106	217	160	209	5.9296	2.56794	7.16e-51	2.23e-49	up	yes	trim35-40	protein_coding
ENSDARG00000069290	747	482	353.072	121	137	151	5.92895	2.56778	2.15e-18	2.49e-17	up	yes	bida	protein_coding
ENSDARG00000038213	2469	3387	1691.45	722	587	659	5.92743	2.56741	1.53e-38	3.63e-37	up	yes	slc35b1	protein_coding
ENSDARG00000030307	1377	552	552.581	225	188	232	5.9153	2.56445	4.55e-09	2.19e-08	up	yes	hspa12b	protein_coding
ENSDARG00000062562	1036	648	484.073	198	193	170	5.90539	2.56203	6e-18	6.79e-17	up	yes	egln2	protein_coding
ENSDARG00000079645	704	556	362.823	137	133	153	5.90325	2.56151	7.71e-42	1.97e-40	up	yes	sc:d217	protein_coding
ENSDARG00000104733	230	511	214.94	100	74	77	5.89933	2.56055	7.81e-08	3.17e-07	up	yes	coq4	protein_coding
ENSDARG00000060796	6226	2623	2537.09	1041	886	1037	5.89893	2.56045	1.11e-11	7.35e-11	up	yes	slc20a2	protein_coding
ENSDARG00000100946	1025	354	394.981	157	143	161	5.89397	2.55924	4.74e-07	1.73e-06	up	yes	si:ch211-212k18.9	protein_coding
ENSDARG00000116832	1	15	4.69473	0	5	0	5.88192	2.55629	0.267118	0.354959	up	no	CR749164.1	protein_coding
ENSDARG00000096415	610	75	195.447	85	68	76	5.87722	2.55513	0.00412717	0.00845695	up	yes	raf1a	protein_coding
ENSDARG00000109263	83	4	24.7798	10	9	10	5.87571	2.55476	0.0379934	0.0645911	up	no	BX640537.3	lincRNA
ENSDARG00000020133	26	442	136.959	63	41	58	5.85908	2.55067	0.0238437	0.0424313	up	yes	jdp2b	protein_coding
ENSDARG00000093686	362	109	134.975	49	46	64	5.85637	2.55001	4.54e-05	0.000124537	up	yes	si:rp71-36a1.2	protein_coding
ENSDARG00000098635	3780	3243	2027.64	835	751	795	5.84331	2.54679	2.34e-123	1.95e-121	up	yes	irf2bp2b	protein_coding
ENSDARG00000055899	1017	1035	593.007	256	199	244	5.84306	2.54672	1.09e-107	7.95e-106	up	yes	lzic	protein_coding
ENSDARG00000102687	283	82	104.657	49	38	36	5.83725	2.54529	0.000115168	0.000298775	up	yes	CABZ01085139.1	protein_coding
ENSDARG00000010059	1072	499	451.929	185	136	217	5.81852	2.54065	5.03e-10	2.75e-09	up	yes	itpkb	protein_coding
ENSDARG00000061908	792	282	308.5	119	118	126	5.81814	2.54056	6.84e-07	2.44e-06	up	yes	mfsd12a	protein_coding
ENSDARG00000018600	1043	1890	852.024	349	281	380	5.81774	2.54046	6.6e-15	6.01e-14	up	yes	retsat	protein_coding
ENSDARG00000105209	3394	1539	1419.06	615	463	605	5.81604	2.54004	3.77e-12	2.64e-11	up	yes	MPRIP	protein_coding
ENSDARG00000022832	1513	775	658.973	248	251	278	5.8066	2.53769	1.19e-13	9.69e-13	up	yes	bnip4	protein_coding
ENSDARG00000025346	800	170	278.052	125	93	112	5.80058	2.5362	0.000289861	0.000711319	up	yes	znf277	protein_coding
ENSDARG00000039273	642	369	291.417	134	90	123	5.80029	2.53613	9.05e-14	7.47e-13	up	yes	fbln5	protein_coding
ENSDARG00000100658	32	6	10.8809	5	3	5	5.79888	2.53578	0.00849934	0.0164958	up	yes	si:ch211-51h4.2	protein_coding
ENSDARG00000027930	2855	1019	1113.68	465	404	449	5.79422	2.53462	3.04e-08	1.3e-07	up	yes	naprt	protein_coding
ENSDARG00000054023	296	107	115.878	47	38	53	5.78793	2.53305	6.22e-06	1.93e-05	up	yes	ttll6	protein_coding
ENSDARG00000063594	397	940	389.564	148	158	153	5.7849	2.53229	5.73e-08	2.37e-07	up	yes	hipk1a	protein_coding
ENSDARG00000092225	486	708	346.805	147	127	137	5.78111	2.53135	3.66e-21	4.89e-20	up	yes	si:dkeyp-13a3.10	protein_coding
ENSDARG00000069996	461	856	383.14	153	130	173	5.78078	2.53126	3.33e-12	2.34e-11	up	yes	dnajb14	protein_coding
ENSDARG00000093471	6	0	1.71967	1	1	0	5.77875	2.53076	0.21108	0.290361	up	no	CR361551.1	lincRNA
ENSDARG00000070396	196	540	214.707	82	67	108	5.77136	2.52891	6.63e-06	2.05e-05	up	yes	serpinb1l2	protein_coding
ENSDARG00000103748	257	38	84.5267	41	21	40	5.76851	2.5282	0.00548971	0.0110128	up	yes	ovca2	protein_coding
ENSDARG00000062884	528	458	285.492	121	106	112	5.76828	2.52814	3.6e-49	1.08e-47	up	yes	map3k2	protein_coding
ENSDARG00000104547	12	17	8.42743	5	3	2	5.76808	2.52809	0.000491684	0.0011664	up	yes	BX005367.1	unprocessed_pseudogene
ENSDARG00000043009	2614	2068	1354.77	534	491	587	5.76136	2.52641	6.7e-73	3.07e-71	up	yes	fam43a	protein_coding
ENSDARG00000097155	304	153	131.851	56	53	47	5.76102	2.52632	8.87e-09	4.1e-08	up	yes	GDPGP1	protein_coding
ENSDARG00000032951	2418	1451	1117.3	471	371	493	5.75964	2.52598	3.7e-22	5.18e-21	up	yes	nrbp2a	protein_coding
ENSDARG00000075984	81	70	43.7434	23	16	13	5.75632	2.52515	1.02e-09	5.35e-09	up	yes	hsbp1l1	protein_coding
ENSDARG00000043802	5	46	14.9531	7	4	7	5.75122	2.52387	0.0212441	0.038209	up	yes	ms4a17a.8	protein_coding
ENSDARG00000114716	44	180	65.575	25	31	21	5.74382	2.52201	0.00137061	0.00303293	up	yes	znf1117	protein_coding
ENSDARG00000095774	1815	1298	900.685	403	291	386	5.73981	2.521	8.57e-35	1.83e-33	up	yes	emd	protein_coding
ENSDARG00000101090	319	167	140.351	50	55	62	5.73946	2.52091	1.3e-09	6.68e-09	up	yes	pappaa	protein_coding
ENSDARG00000071074	633	278	262.737	118	86	111	5.73748	2.52042	1.08e-08	4.96e-08	up	yes	rccd1	protein_coding
ENSDARG00000077382	209	0	59.7377	25	18	29	5.73327	2.51936	0.19622	0.274721	up	no	hcn5	protein_coding
ENSDARG00000016154	9587	6687	4711.37	2002	1665	1976	5.72108	2.51629	4.94e-48	1.45e-46	up	yes	zfp36l1a	protein_coding
ENSDARG00000040526	463	578	302.742	137	95	133	5.70479	2.51217	1.33e-27	2.29e-26	up	yes	s1pr5a	protein_coding
ENSDARG00000098903	840	501	388.052	145	129	194	5.7003	2.51104	7.54e-15	6.83e-14	up	yes	tfe3a	protein_coding
ENSDARG00000117130	298	97	113.918	45	41	51	5.69136	2.50877	2.68e-05	7.6e-05	up	yes	BX936439.1	protein_coding
ENSDARG00000031632	1321	1456	808.386	341	273	365	5.65677	2.49998	1.9e-83	1.03e-81	up	yes	chst10	protein_coding
ENSDARG00000013087	5699	4501	2963.19	1249	1113	1212	5.65249	2.49889	9.9e-83	5.32e-81	up	yes	ndrg3a	protein_coding
ENSDARG00000075805	1300	1332	766.163	304	287	334	5.65238	2.49886	1.26e-126	1.1e-124	up	yes	si:dkey-219c3.2	protein_coding
ENSDARG00000013794	1136	695	530.953	249	188	205	5.65105	2.49852	3.49e-18	3.99e-17	up	yes	klf11b	protein_coding
ENSDARG00000105073	134	275	119.645	46	42	57	5.64583	2.49719	1.05e-07	4.18e-07	up	yes	CU655961.2	protein_coding
ENSDARG00000114172	2	137	41.0617	12	25	11	5.64195	2.49619	0.101165	0.153591	up	no	znf996	protein_coding
ENSDARG00000099967	0	28	8.27237	4	3	3	5.63915	2.49548	0.142719	0.207852	up	no	CU929143.1	lincRNA
ENSDARG00000088444	319	228	158.886	65	55	73	5.63192	2.49363	7.7e-20	9.61e-19	up	yes	selenol	protein_coding
ENSDARG00000103313	495	540	301.565	139	104	123	5.63124	2.49345	1.89e-45	5.23e-44	up	yes	rhot1b	protein_coding
ENSDARG00000056213	100	547	190.482	69	73	89	5.61422	2.48909	0.00170846	0.00372508	up	yes	si:ch73-130a3.4	protein_coding
ENSDARG00000074204	594	174	222.03	103	74	94	5.60897	2.48773	3.62e-05	0.000100644	up	yes	commd6	protein_coding
ENSDARG00000006760	507	553	309.237	143	113	120	5.60397	2.48645	1.22e-42	3.17e-41	up	yes	slc24a3	protein_coding
ENSDARG00000092584	151	0	43.3679	23	14	16	5.60336	2.48629	0.193641	0.27156	up	no	si:ch1073-385f13.3	protein_coding
ENSDARG00000037069	353	987	393.414	157	154	166	5.60328	2.48627	1.71e-06	5.76e-06	up	yes	zdhhc14	protein_coding
ENSDARG00000086849	0	3	0.863382	0	0	1	5.59783	2.48487	0.321655	0.412866	up	no	si:dkey-187k19.2	protein_coding
ENSDARG00000092107	0	3	0.863382	0	0	1	5.59783	2.48487	0.321655	0.412866	up	no	CU633823.1	antisense
ENSDARG00000114152	0	3	0.863382	0	0	1	5.59783	2.48487	0.321655	0.412866	up	no	AL929023.1	protein_coding
ENSDARG00000114743	0	3	0.867026	1	0	0	5.59781	2.48486	0.321427	0.412677	up	no	si:dkey-11d20.1	protein_coding
ENSDARG00000097417	0	3	0.893633	0	1	0	5.59767	2.48483	0.319786	0.410943	up	no	CR847793.1	antisense
ENSDARG00000100807	0	3	0.893633	0	1	0	5.59767	2.48483	0.319786	0.410943	up	no	si:ch211-213c4.5	protein_coding
ENSDARG00000074359	43	70	33.098	10	15	15	5.59628	2.48447	1.74e-06	5.86e-06	up	yes	znfl1c	protein_coding
ENSDARG00000043210	172	395	166.349	57	72	72	5.59457	2.48403	1.39e-06	4.74e-06	up	yes	nfic	protein_coding
ENSDARG00000096191	40	0	11.4938	7	4	3	5.59332	2.4837	0.159732	0.229005	up	no	si:ch211-112b1.2	protein_coding
ENSDARG00000103360	11	0	3.15228	2	0	2	5.58608	2.48184	0.22606	0.307851	up	no	BX927407.1	antisense
ENSDARG00000014954	1155	419	456.199	207	173	176	5.57497	2.47896	4.13e-07	1.52e-06	up	yes	snx33	protein_coding
ENSDARG00000045017	470	355	240.337	89	89	116	5.56913	2.47745	9.52e-24	1.43e-22	up	yes	pdrg1	protein_coding
ENSDARG00000104243	64	0	18.4038	8	4	11	5.56368	2.47604	0.17506	0.248628	up	no	eomesb	protein_coding
ENSDARG00000109678	1102	973	605.62	260	236	244	5.55693	2.47429	8.61e-79	4.34e-77	up	yes	dap1b	protein_coding
ENSDARG00000109251	215	4	63.0547	24	25	28	5.55391	2.4735	0.0762505	0.119858	up	no	si:dkey-4e4.1	protein_coding
ENSDARG00000098022	40	87	37.2734	18	11	17	5.55253	2.47315	1.96e-05	5.67e-05	up	yes	CR936378.1	antisense
ENSDARG00000096539	1	2	0.886802	0	1	0	5.54618	2.4715	0.16531	0.23602	up	no	BX088688.2	antisense
ENSDARG00000104118	1375	878	656.541	248	253	305	5.53041	2.46739	3.32e-21	4.45e-20	up	yes	antxr2a	protein_coding
ENSDARG00000052154	1066	815	549.053	220	221	232	5.52525	2.46604	1.28e-38	3.04e-37	up	yes	lix1	protein_coding
ENSDARG00000092499	1928	2172	1200	498	448	530	5.52428	2.46579	3.78e-100	2.54e-98	up	yes	si:ch211-183d21.1	protein_coding
ENSDARG00000013711	759	427	345.438	144	130	151	5.52028	2.46474	1.75e-14	1.53e-13	up	yes	zgc:77486	protein_coding
ENSDARG00000086576	76	0	21.9	9	8	10	5.5178	2.46409	0.173635	0.246715	up	no	si:cabz01069012.2	protein_coding
ENSDARG00000042509	356	592	278.457	116	123	101	5.5099	2.46203	2.53e-11	1.6e-10	up	yes	glod4	protein_coding
ENSDARG00000099609	977	696	488.302	224	180	198	5.50913	2.46183	2.5e-29	4.56e-28	up	yes	tpbga	protein_coding
ENSDARG00000059746	3714	4904	2526.78	1141	863	1124	5.5073	2.46134	8.21e-43	2.14e-41	up	yes	plod1a	protein_coding
ENSDARG00000096853	74	0	21.3369	7	10	9	5.50659	2.46116	0.176348	0.250247	up	no	BX572077.1	antisense
ENSDARG00000059507	267	114	110.865	49	46	41	5.50369	2.4604	1.39e-06	4.73e-06	up	yes	si:dkey-163m14.2	protein_coding
ENSDARG00000076904	140	178	93.2778	35	37	43	5.49561	2.45828	2.51e-15	2.38e-14	up	yes	loxl5b	protein_coding
ENSDARG00000115869	397	380	227.322	92	77	113	5.49185	2.45729	3.2e-37	7.29e-36	up	yes	ATP9A	protein_coding
ENSDARG00000093460	0	154	45.7681	19	15	23	5.48521	2.45555	0.200541	0.279753	up	no	gpr52	protein_coding
ENSDARG00000017794	1816	1672	1020.84	439	362	465	5.48151	2.45457	1.29e-158	1.54e-156	up	yes	sdr16c5b	protein_coding
ENSDARG00000043406	1457	1065	737.092	326	283	302	5.48079	2.45438	1.14e-37	2.62e-36	up	yes	slc8a1b	protein_coding
ENSDARG00000093427	41	24	18.9236	7	3	14	5.47668	2.4533	0.000838976	0.00191864	up	yes	BX465862.1	antisense
ENSDARG00000101374	6	5	3.21305	1	1	2	5.47394	2.45258	0.0156506	0.0289369	up	yes	si:dkey-11n14.1	protein_coding
ENSDARG00000116732	87	188	80.9864	35	26	40	5.47324	2.45239	2.11e-06	7.03e-06	up	yes	CABZ01031870.1	protein_coding
ENSDARG00000030782	843	291	329.912	141	129	138	5.47055	2.45168	2.16e-06	7.16e-06	up	yes	exoc3l2b	protein_coding
ENSDARG00000056794	193	4	56.8987	26	13	33	5.46958	2.45143	0.0812706	0.126763	up	no	arl3a	protein_coding
ENSDARG00000096127	3	0	0.873139	0	1	0	5.46935	2.45137	0.323192	0.414524	up	no	BX469910.2	antisense
ENSDARG00000070627	3	0	0.846532	1	0	0	5.4692	2.45133	0.324914	0.416439	up	no	pimr60	protein_coding
ENSDARG00000056443	3	0	0.842888	0	0	1	5.46917	2.45132	0.325154	0.41662	up	no	zgc:152753	protein_coding
ENSDARG00000087743	3	0	0.842888	0	0	1	5.46917	2.45132	0.325154	0.41662	up	no	si:dkey-156k2.8	protein_coding
ENSDARG00000103572	3	0	0.842888	0	0	1	5.46917	2.45132	0.325154	0.41662	up	no	si:dkey-201i24.3	protein_coding
ENSDARG00000074561	223	13	68.2468	25	24	36	5.46841	2.45112	0.0335493	0.0576644	up	no	slc47a3	protein_coding
ENSDARG00000010654	579	58	184.432	70	69	90	5.46564	2.45039	0.0103093	0.0196943	up	yes	arhgap42b	protein_coding
ENSDARG00000070717	1011	1374	700.551	294	251	326	5.4654	2.45033	8.69e-31	1.68e-29	up	yes	slc25a18	protein_coding
ENSDARG00000069953	475	19	142.826	53	56	68	5.46185	2.44939	0.0412489	0.0695166	up	no	kcnq5b	protein_coding
ENSDARG00000109319	14	217	68.6238	37	21	28	5.44919	2.44604	0.03306	0.0569389	up	no	znf1030	protein_coding
ENSDARG00000113837	156	81	69.1919	25	27	34	5.44905	2.446	1.54e-07	5.98e-07	up	yes	LO018029.2	protein_coding
ENSDARG00000039827	197	468	196.232	82	69	94	5.44426	2.44474	7.38e-07	2.62e-06	up	yes	bbs5	protein_coding
ENSDARG00000043396	76	0	21.9751	13	10	4	5.43519	2.44233	0.195608	0.273955	up	no	fndc4a	protein_coding
ENSDARG00000035552	419	640	311.761	139	120	129	5.43276	2.44168	5.63e-17	5.97e-16	up	yes	agtr2	protein_coding
ENSDARG00000102823	0	65	19.3659	10	8	6	5.42495	2.43961	0.178997	0.25347	up	no	CR759887.3	protein_coding
ENSDARG00000042210	1470	1675	924.177	406	327	424	5.42009	2.43832	9.98e-76	4.77e-74	up	yes	sema3ab	protein_coding
ENSDARG00000105239	611	453	311.766	137	109	145	5.41256	2.43631	5.74e-29	1.04e-27	up	yes	ecm1b	protein_coding
ENSDARG00000023820	652	568	357.993	156	133	159	5.40996	2.43562	7.26e-62	2.78e-60	up	yes	faxdc2	protein_coding
ENSDARG00000104407	305	167	138.019	50	45	79	5.40849	2.43522	4.04e-08	1.7e-07	up	yes	BX649453.1	protein_coding
ENSDARG00000045589	0	197	58.725	31	13	31	5.40775	2.43503	0.217124	0.297612	up	no	kcnj8	protein_coding
ENSDARG00000015228	1	150	45.0068	29	12	16	5.40544	2.43441	0.131833	0.193983	up	no	ero1a	protein_coding
ENSDARG00000039304	1935	1145	901.699	365	368	392	5.39986	2.43292	1.16e-18	1.37e-17	up	yes	six1a	protein_coding
ENSDARG00000099562	2	6	2.35038	2	0	1	5.39801	2.43243	0.0654576	0.104674	up	no	lygl2	protein_coding
ENSDARG00000102513	162	0	46.9119	18	17	24	5.3925	2.43096	0.204336	0.282383	up	no	FO704822.1	protein_coding
ENSDARG00000020053	3969	3489	2190.24	951	813	985	5.39094	2.43054	1.27e-193	1.87e-191	up	yes	nkd1	protein_coding
ENSDARG00000094251	143	61	59.6213	22	22	31	5.38606	2.42923	9.79e-06	2.95e-05	up	yes	si:ch211-119d14.2	protein_coding
ENSDARG00000095705	747	349	320.57	123	137	140	5.3847	2.42887	5.17e-09	2.46e-08	up	yes	CDPF1	protein_coding
ENSDARG00000054400	1137	518	484.026	208	194	204	5.3812	2.42793	8.28e-10	4.38e-09	up	yes	si:ch211-198n5.11	protein_coding
ENSDARG00000088000	133	3	39.4363	17	18	14	5.37993	2.42759	0.0782401	0.122615	up	no	znf1057	protein_coding
ENSDARG00000037967	1233	1265	734.899	309	277	338	5.37562	2.42643	9.57e-126	8.34e-124	up	yes	si:dkey-16l2.16	protein_coding
ENSDARG00000055938	3217	4935	2405.6	1061	895	1071	5.37312	2.42576	1.02e-25	1.66e-24	up	yes	tspan14	protein_coding
ENSDARG00000074163	149	263	121.759	49	54	49	5.36885	2.42461	8.4e-09	3.9e-08	up	yes	zgc:162879	protein_coding
ENSDARG00000052697	865	858	507.01	225	193	220	5.36647	2.42397	2.24e-104	1.57e-102	up	yes	fam172a	protein_coding
ENSDARG00000010350	210	211	123.793	54	38	65	5.36341	2.42315	1.85e-19	2.26e-18	up	yes	c1ql3a	protein_coding
ENSDARG00000110670	31	87	34.9684	18	13	13	5.36333	2.42313	0.000297737	0.00072931	up	yes	znf1092	protein_coding
ENSDARG00000061195	379	59	127.513	49	47	65	5.36122	2.42256	0.00428681	0.00875231	up	yes	cnnm2a	protein_coding
ENSDARG00000093872	15	10	7.36702	4	5	0	5.35991	2.42221	0.0242258	0.04306	up	yes	CU137716.1	transcribed_unprocessed_pseudogene
ENSDARG00000019949	12370	16397	8486.28	3754	3103	3861	5.35514	2.42092	1.04e-50	3.23e-49	up	yes	serpinh1b	protein_coding
ENSDARG00000098608	46	290	99.9977	44	44	37	5.35328	2.42042	0.00588041	0.0117373	up	yes	AL840638.1	lincRNA
ENSDARG00000006791	1741	1800	1042.56	469	370	479	5.35229	2.42016	7.6e-137	7.55e-135	up	yes	arntl1a	protein_coding
ENSDARG00000042270	630	439	313.877	130	113	154	5.35213	2.42011	2.18e-22	3.09e-21	up	yes	arsa	protein_coding
ENSDARG00000017842	2919	2410	1566.93	662	602	712	5.35092	2.41979	1.85e-95	1.19e-93	up	yes	syvn1	protein_coding
ENSDARG00000007018	0	8	2.39065	1	1	1	5.35002	2.41954	0.15818	0.227014	up	no	ms4a17a.6	protein_coding
ENSDARG00000071724	0	137	40.9433	16	14	22	5.34603	2.41847	0.204216	0.282278	up	no	ankha	protein_coding
ENSDARG00000093211	76	34	32.1942	21	9	11	5.34566	2.41837	0.000224617	0.000559803	up	yes	CT573148.1	processed_transcript
ENSDARG00000095791	70	11	23.6085	12	8	10	5.33192	2.41465	0.00957379	0.0183929	up	yes	FP067424.1	processed_transcript
ENSDARG00000008450	219	3	64.4711	29	22	31	5.33183	2.41463	0.0958838	0.146879	up	no	pcolce2a	protein_coding
ENSDARG00000092949	22	55	22.824	16	7	6	5.33082	2.41436	0.0018527	0.00401615	up	yes	si:ch73-366i20.1	protein_coding
ENSDARG00000094469	546	694	366.088	168	140	155	5.32917	2.41391	7.89e-31	1.53e-29	up	yes	wu:fc63a07	protein_coding
ENSDARG00000075169	153	522	200.549	96	69	90	5.32634	2.41314	0.000122462	0.000316695	up	yes	bbs1	protein_coding
ENSDARG00000099511	263	343	179.079	57	83	85	5.31965	2.41133	1.24e-11	8.15e-11	up	yes	CABZ01034698.2	protein_coding
ENSDARG00000063030	1830	1763	1058.79	500	376	469	5.31919	2.41121	3.02e-130	2.72e-128	up	yes	mesd	protein_coding
ENSDARG00000004154	415	617	305.249	127	119	141	5.31124	2.40905	7.52e-18	8.44e-17	up	yes	orai1b	protein_coding
ENSDARG00000012699	792	650	424.827	181	178	178	5.31035	2.40881	2.53e-42	6.54e-41	up	yes	bbx	protein_coding
ENSDARG00000098158	514	971	439.991	173	167	219	5.30904	2.40845	9.59e-11	5.7e-10	up	yes	cpxm1b	protein_coding
ENSDARG00000079416	425	452	258.933	100	113	114	5.3084	2.40828	3.23e-32	6.46e-31	up	yes	zgc:174895	protein_coding
ENSDARG00000107506	31	0	9.00008	5	0	7	5.30693	2.40788	0.300408	0.392732	up	no	CR356227.1	protein_coding
ENSDARG00000056318	23	0	6.7017	1	6	1	5.30253	2.40668	0.221753	0.30271	up	no	kansl2	protein_coding
ENSDARG00000096717	380	573	282.117	115	130	110	5.30051	2.40613	4.15e-13	3.21e-12	up	yes	AL732488.1	lincRNA
ENSDARG00000104274	0	333	99.7386	29	50	46	5.29481	2.40458	0.232916	0.315935	up	no	tmem200b	protein_coding
ENSDARG00000094952	1156	371	447.219	199	159	213	5.29431	2.40444	5.94e-06	1.85e-05	up	yes	si:ch211-74m13.1	protein_coding
ENSDARG00000018303	1555	645	645.511	288	263	268	5.2875	2.40259	1.33e-08	5.98e-08	up	yes	etv4	protein_coding
ENSDARG00000098667	324	329	192.797	93	70	83	5.28244	2.4012	1.27e-36	2.85e-35	up	yes	grin3bb	protein_coding
ENSDARG00000095451	2022	1943	1170.62	482	466	542	5.28241	2.4012	3.08e-152	3.45e-150	up	yes	si:ch211-196l7.4	protein_coding
ENSDARG00000070497	442	627	316.586	136	127	140	5.27498	2.39917	1.58e-20	2.05e-19	up	yes	bicc1b	protein_coding
ENSDARG00000077092	630	504	334.557	142	148	134	5.27453	2.39904	1.43e-27	2.46e-26	up	yes	elk4	protein_coding
ENSDARG00000097608	13	0	3.7759	4	0	1	5.27373	2.39882	0.281725	0.37143	up	no	CU929312.1	lincRNA
ENSDARG00000102027	524	362	261.001	121	94	119	5.27123	2.39814	2.85e-21	3.84e-20	up	yes	si:dkey-172k15.11	protein_coding
ENSDARG00000109654	0	23	6.88899	6	1	2	5.26577	2.39665	0.194307	0.272357	up	no	si:ch211-240b21.4	protein_coding
ENSDARG00000057276	114	207	95.2558	40	35	47	5.26218	2.39566	2.64e-08	1.14e-07	up	yes	iqca1	protein_coding
ENSDARG00000055159	114	44	46.4079	21	20	18	5.2621	2.39564	5.6e-05	0.000151965	up	yes	cyp27a1.4	protein_coding
ENSDARG00000071449	208	103	91.4527	42	29	47	5.25316	2.39319	3.09e-07	1.16e-06	up	yes	fam234a	protein_coding
ENSDARG00000094135	0	5	1.49337	0	0	2	5.24289	2.39036	0.368113	0.461317	up	no	BX936305.1	lincRNA
ENSDARG00000100698	276	651	275.819	126	103	125	5.24251	2.39026	3.38e-07	1.26e-06	up	yes	eva1bb	protein_coding
ENSDARG00000011049	599	639	366.342	160	139	171	5.24047	2.3897	2.81e-63	1.1e-61	up	yes	slc17a9b	protein_coding
ENSDARG00000002060	501	141	188.349	86	81	73	5.23979	2.38951	0.00015379	0.000391917	up	yes	brf2	protein_coding
ENSDARG00000097042	49	0	14.2727	11	1	7	5.23655	2.38862	0.22559	0.307294	up	no	CR759845.2	processed_transcript
ENSDARG00000035954	467	361	244.554	103	95	116	5.2325	2.3875	3.63e-29	6.59e-28	up	yes	tdp2b	protein_coding
ENSDARG00000078434	451	131	170.829	81	62	77	5.22936	2.38663	0.000106678	0.000278253	up	yes	znf692	protein_coding
ENSDARG00000090560	72	59	38.6944	16	13	21	5.21979	2.38399	5.1e-10	2.79e-09	up	yes	mfap5	protein_coding
ENSDARG00000005254	8651	10879	5792.28	2538	2213	2706	5.218	2.3835	7.56e-64	2.97e-62	up	yes	kdelr2a	protein_coding
ENSDARG00000063665	204	758	287.286	133	114	122	5.21658	2.3831	0.000178587	0.000450651	up	yes	mat2al	protein_coding
ENSDARG00000052247	233	498	217.655	101	85	94	5.21219	2.38189	7.83e-08	3.18e-07	up	yes	alkbh4	protein_coding
ENSDARG00000069314	407	193	176.827	70	75	82	5.20634	2.38027	4.41e-08	1.85e-07	up	yes	tmem199	protein_coding
ENSDARG00000115492	26	6	9.40795	2	5	5	5.20599	2.38017	0.0144776	0.0269188	up	yes	BX511028.1	protein_coding
ENSDARG00000004301	650	570	361.278	143	151	171	5.19867	2.37814	1.85e-43	4.89e-42	up	yes	rhogb	protein_coding
ENSDARG00000037276	10	574	175.581	75	67	85	5.19281	2.37652	0.082108	0.127943	up	no	map9	protein_coding
ENSDARG00000101762	1134	966	621.8	304	240	259	5.19065	2.37592	2.75e-54	9.1e-53	up	yes	fah	protein_coding
ENSDARG00000006754	1036	1050	618.559	277	249	272	5.19062	2.37591	2.51e-108	1.84e-106	up	yes	mllt3	protein_coding
ENSDARG00000110967	8	0	2.33964	2	1	0	5.188	2.37518	0.248683	0.334718	up	no	FP102169.1	protein_coding
ENSDARG00000044596	309	688	297.254	142	99	146	5.18434	2.37416	1.83e-07	7.05e-07	up	yes	pgap2	protein_coding
ENSDARG00000040396	1131	744	554.356	239	196	286	5.17786	2.37235	2.93e-20	3.75e-19	up	yes	bcl7bb	protein_coding
ENSDARG00000114364	8	5	3.83302	2	1	2	5.17707	2.37214	0.011837	0.0223858	up	yes	znf985	protein_coding
ENSDARG00000062460	1198	657	547.891	243	189	282	5.17239	2.37083	6.14e-13	4.68e-12	up	yes	sgk3	protein_coding
ENSDARG00000075248	0	13	3.91792	2	2	1	5.17123	2.37051	0.164502	0.234999	up	no	zgc:172133	protein_coding
ENSDARG00000089787	3675	4105	2310.19	1023	843	1138	5.16783	2.36956	1.07e-91	6.54e-90	up	yes	crebzf	protein_coding
ENSDARG00000071697	3816	1832	1667.28	692	670	797	5.1665	2.36919	3.19e-12	2.25e-11	up	yes	zgc:66433	protein_coding
ENSDARG00000079074	177	0	51.7588	24	21	22	5.16032	2.36746	0.218188	0.298813	up	no	frmpd1a	protein_coding
ENSDARG00000117274	0	81	24.4095	6	14	11	5.15591	2.36623	0.206954	0.285628	up	no	CABZ01076744.1	lincRNA
ENSDARG00000097650	115	343	137.035	45	62	70	5.14812	2.36405	0.000194473	0.000488122	up	yes	atg2b	protein_coding
ENSDARG00000023868	1299	428	509.153	226	196	241	5.14347	2.36274	4.17e-06	1.33e-05	up	yes	si:dkey-172h23.2	protein_coding
ENSDARG00000039350	771	615	411.081	205	148	184	5.13582	2.36059	9.07e-36	1.98e-34	up	yes	ssbp1	protein_coding
ENSDARG00000092975	18	5	6.7551	3	1	5	5.13422	2.36015	0.0185215	0.0337009	up	yes	AL935198.1	processed_transcript
ENSDARG00000094277	1059	1467	752.49	356	290	335	5.13197	2.35951	1.02e-27	1.76e-26	up	yes	mrpl44	protein_coding
ENSDARG00000089701	796	419	359.487	159	156	151	5.13132	2.35933	4.35e-11	2.68e-10	up	yes	trabd2a	protein_coding
ENSDARG00000101047	1044	807	549.202	225	209	284	5.12462	2.35744	7.92e-33	1.61e-31	up	yes	rtcb	protein_coding
ENSDARG00000042112	0	145	43.7464	24	17	16	5.1246	2.35744	0.218071	0.298684	up	no	dio1	protein_coding
ENSDARG00000099930	895	1642	757.515	315	269	410	5.12329	2.35707	2.38e-11	1.51e-10	up	yes	col27a1b	protein_coding
ENSDARG00000062355	128	102	68.216	32	20	38	5.11435	2.35455	6.16e-11	3.73e-10	up	yes	axdnd1	protein_coding
ENSDARG00000077934	9540	9056	5531.22	2525	2200	2508	5.106	2.35219	0	0	up	yes	tegt	protein_coding
ENSDARG00000101087	142	11	44.948	18	17	24	5.10416	2.35167	0.0313409	0.0543648	up	no	si:dkeyp-80d11.1	protein_coding
ENSDARG00000029124	1859	749	771.22	322	321	364	5.10212	2.3511	3.79e-08	1.61e-07	up	yes	adamts15a	protein_coding
ENSDARG00000094704	1009	388	413.053	171	170	199	5.09915	2.35026	5.36e-07	1.94e-06	up	yes	bcl2a	protein_coding
ENSDARG00000035562	1256	811	613.284	313	218	276	5.09524	2.34915	2.52e-19	3.06e-18	up	yes	mpdu1a	protein_coding
ENSDARG00000045421	889	684	467.47	196	187	230	5.09023	2.34773	1.97e-35	4.27e-34	up	yes	stard3nl	protein_coding
ENSDARG00000099670	24	21	13.3358	8	1	9	5.08701	2.34682	0.00280797	0.00591396	up	yes	znf1074	protein_coding
ENSDARG00000023963	9609	9677	5744.34	2639	2278	2621	5.08419	2.34602	0	0	up	yes	tpm4a	protein_coding
ENSDARG00000070971	2276	696	878.156	401	350	401	5.08412	2.346	6.35e-06	1.97e-05	up	yes	furinb	protein_coding
ENSDARG00000045343	111	257	110.265	58	47	39	5.08265	2.34558	1.84e-05	5.35e-05	up	yes	usp46	protein_coding
ENSDARG00000070029	804	147	280.412	124	119	124	5.07813	2.3443	0.00169651	0.00370126	up	yes	ehhadh	protein_coding
ENSDARG00000033742	524	222	220.914	99	89	102	5.07807	2.34428	2.77e-07	1.05e-06	up	yes	nt5c1bb	protein_coding
ENSDARG00000067656	2241	1251	1036.54	501	394	472	5.06429	2.34036	6.49e-16	6.44e-15	up	yes	kcmf1	protein_coding
ENSDARG00000110697	10	0	2.92937	3	0	1	5.06204	2.33972	0.271555	0.359973	up	no	BX284640.1	protein_coding
ENSDARG00000116023	0	56	16.951	5	9	8	5.05594	2.33798	0.194496	0.272592	up	no	CR318589.2	protein_coding
ENSDARG00000089529	494	453	282.176	114	107	152	5.05467	2.33762	1.88e-32	3.78e-31	up	yes	desi1b	protein_coding
ENSDARG00000110978	1	4	1.49019	1	0	1	5.05188	2.33682	0.125081	0.185632	up	no	ftr32	protein_coding
ENSDARG00000040700	216	207	126.044	57	44	66	5.05099	2.33657	1.84e-23	2.72e-22	up	yes	nab1b	protein_coding
ENSDARG00000075923	303	164	138.699	67	55	61	5.04909	2.33602	1.59e-09	8.14e-09	up	yes	txnrd2.2	protein_coding
ENSDARG00000101767	0	65	19.6814	7	8	11	5.04316	2.33433	0.195862	0.274281	up	no	si:dkey-183i3.6	protein_coding
ENSDARG00000101115	208	273	143.761	73	49	69	5.03919	2.33319	1.56e-15	1.51e-14	up	yes	med30	protein_coding
ENSDARG00000055493	1173	412	469.722	198	195	227	5.03599	2.33228	2.61e-06	8.55e-06	up	yes	hic1	protein_coding
ENSDARG00000037747	357	535	267.084	99	122	130	5.03558	2.33216	2e-12	1.44e-11	up	yes	fscn1b	protein_coding
ENSDARG00000041223	851	449	386.274	167	149	196	5.03343	2.33154	1.99e-11	1.27e-10	up	yes	fam173a	protein_coding
ENSDARG00000059658	0	198	59.9873	23	21	36	5.03059	2.33073	0.233041	0.316071	up	no	mrm1	protein_coding
ENSDARG00000099384	123	0	36.1863	22	8	19	5.02138	2.32808	0.223149	0.30441	up	no	si:dkey-238k10.1	protein_coding
ENSDARG00000087461	178	310	146.435	63	67	63	5.01253	2.32554	5.17e-09	2.46e-08	up	yes	si:dkey-21c1.4	protein_coding
ENSDARG00000019438	3356	1729	1512.42	665	630	709	5.0091	2.32455	9.25e-14	7.62e-13	up	yes	rnf13	protein_coding
ENSDARG00000079401	537	1204	523.291	251	213	230	5.00714	2.32399	3.94e-08	1.66e-07	up	yes	si:dkey-197c15.6	protein_coding
ENSDARG00000079347	0	283	85.8419	35	35	44	5.00535	2.32347	0.241446	0.326097	up	no	zgc:194659	protein_coding
ENSDARG00000016745	2816	2140	1478.79	675	617	670	5.00006	2.32194	1.08e-50	3.35e-49	up	yes	slc35f6	protein_coding
ENSDARG00000004830	21481	15454	11017	5087	4432	5130	4.99724	2.32113	2.15e-51	6.75e-50	up	yes	flot2a	protein_coding
ENSDARG00000088069	241	149	116.182	62	37	57	4.99145	2.31946	1.11e-09	5.78e-09	up	yes	CR759879.1	protein_coding
ENSDARG00000010085	1313	1753	919.095	472	369	382	4.98824	2.31853	8.19e-26	1.33e-24	up	yes	p4ha2	protein_coding
ENSDARG00000068711	85	302	116.725	66	37	54	4.9843	2.31739	0.000820109	0.00187769	up	yes	crfb4	protein_coding
ENSDARG00000077474	946	719	497.175	200	191	274	4.98074	2.31636	7.02e-24	1.06e-22	up	yes	pla2r1	protein_coding
ENSDARG00000111902	82	115	59.079	28	22	29	4.97765	2.31547	2.72e-10	1.53e-09	up	yes	RF00002	rRNA
ENSDARG00000043553	336	310	193.326	100	84	73	4.97413	2.31444	7.37e-21	9.7e-20	up	yes	ches1	protein_coding
ENSDARG00000093119	15	0	4.41884	3	1	2	4.97339	2.31423	0.172595	0.245375	up	no	gstk4	protein_coding
ENSDARG00000034013	4819	5657	3139.64	1413	1280	1496	4.97316	2.31416	2.43e-86	1.38e-84	up	yes	rgmd	protein_coding
ENSDARG00000004160	2286	2294	1371.5	644	562	625	4.96837	2.31277	2.51e-204	4.06e-202	up	yes	reep3b	protein_coding
ENSDARG00000042188	286	38	95.9067	57	27	46	4.9652	2.31185	0.0135662	0.0254139	up	yes	ttc38	protein_coding
ENSDARG00000062630	210	144	105.765	48	46	47	4.96341	2.31133	2.41e-13	1.91e-12	up	yes	dnah9l	protein_coding
ENSDARG00000100339	0	39	11.8675	4	10	1	4.96001	2.31034	0.247147	0.33284	up	no	arf4b	protein_coding
ENSDARG00000104089	2071	554	779.565	340	301	405	4.95816	2.30981	5.79e-05	0.000156613	up	yes	p3h4	protein_coding
ENSDARG00000046002	1858	930	831.17	386	318	412	4.95389	2.30856	8.69e-12	5.83e-11	up	yes	necap2	protein_coding
ENSDARG00000033955	66	33	29.4799	15	8	17	4.95236	2.30812	5.97e-05	0.000161161	up	yes	CABZ01088025.1	protein_coding
ENSDARG00000061373	1027	777	539.513	251	212	261	4.94816	2.30689	4.14e-38	9.66e-37	up	yes	znf142	protein_coding
ENSDARG00000103915	895	1315	664.236	284	284	320	4.94752	2.3067	3.22e-20	4.11e-19	up	yes	ero1b	protein_coding
ENSDARG00000030215	196	0	57.8844	26	27	24	4.94276	2.30532	0.234107	0.317382	up	no	matn1	protein_coding
ENSDARG00000004358	763	2945	1121.45	499	467	537	4.93883	2.30417	9.23e-05	0.000242429	up	yes	gnb3a	protein_coding
ENSDARG00000034685	1237	1023	676.852	309	287	311	4.9366	2.30352	3.79e-60	1.4e-58	up	yes	tmem198b	protein_coding
ENSDARG00000012407	616	795	424.043	193	199	173	4.93491	2.30302	3.63e-20	4.62e-19	up	yes	mgat1a	protein_coding
ENSDARG00000095800	0	7	2.12337	0	0	3	4.93421	2.30282	0.416517	0.50995	up	no	si:ch211-105n15.1	protein_coding
ENSDARG00000075188	1276	691	587.38	280	228	283	4.9301	2.30162	3.16e-13	2.48e-12	up	yes	adamts10	protein_coding
ENSDARG00000090698	0	74	22.5181	10	5	16	4.92977	2.30152	0.216613	0.297056	up	no	si:dkey-52j6.3	protein_coding
ENSDARG00000097055	1429	2357	1139.91	532	476	522	4.92701	2.30071	8.48e-17	8.89e-16	up	yes	si:ch211-284f22.3	protein_coding
ENSDARG00000111837	166	152	95.4024	43	42	43	4.92467	2.30003	4.69e-20	5.93e-19	up	yes	trhde.2	protein_coding
ENSDARG00000074507	578	438	304.159	158	110	143	4.92254	2.2994	2.15e-24	3.31e-23	up	yes	rmdn1	protein_coding
ENSDARG00000112287	10	0	2.95597	2	1	1	4.92188	2.29921	0.173748	0.246862	up	no	zgc:66156	protein_coding
ENSDARG00000075857	873	456	396.949	197	150	189	4.91984	2.29861	4.31e-11	2.66e-10	up	yes	pgs1	protein_coding
ENSDARG00000000002	970	582	464.029	223	164	242	4.91647	2.29762	1.57e-14	1.38e-13	up	yes	ccdc80	protein_coding
ENSDARG00000090815	519	66	173.596	77	76	80	4.91341	2.29672	0.0095987	0.0184366	up	yes	kcnj10a	protein_coding
ENSDARG00000073961	52	65	35.2336	10	19	18	4.90941	2.29555	3.54e-06	1.14e-05	up	yes	si:ch211-160j14.2	protein_coding
ENSDARG00000052644	400	214	183.525	91	71	86	4.90815	2.29518	8.9e-10	4.69e-09	up	yes	ca10a	protein_coding
ENSDARG00000073705	201	437	192.606	94	76	90	4.9081	2.29516	4.55e-07	1.67e-06	up	yes	rbfa	protein_coding
ENSDARG00000079160	110	134	73.3731	39	29	31	4.90557	2.29442	6.92e-13	5.25e-12	up	yes	srxn1	protein_coding
ENSDARG00000103527	0	12	3.65063	1	1	3	4.90369	2.29387	0.188343	0.264889	up	no	si:dkeyp-35e5.9	protein_coding
ENSDARG00000020845	2685	2243	1478.25	686	590	722	4.89998	2.29278	1.83e-96	1.18e-94	up	yes	tns1b	protein_coding
ENSDARG00000102802	3113	1775	1462.38	697	572	710	4.89813	2.29223	2.4e-17	2.61e-16	up	yes	brdt	protein_coding
ENSDARG00000109202	242	156	119.253	49	57	54	4.89666	2.2918	8.17e-11	4.88e-10	up	yes	BX324216.3	protein_coding
ENSDARG00000096689	817	456	380.89	174	160	180	4.89475	2.29124	7.87e-13	5.95e-12	up	yes	si:dkey-66i24.9	protein_coding
ENSDARG00000035507	872	192	316.674	145	135	147	4.89352	2.29087	0.000721904	0.00166802	up	yes	ddx31	protein_coding
ENSDARG00000007711	805	999	542.96	253	227	253	4.89292	2.2907	9.09e-38	2.1e-36	up	yes	rab3il1	protein_coding
ENSDARG00000058062	2964	2898	1762.18	856	719	811	4.88137	2.28729	2.55e-240	4.98e-238	up	yes	magt1	protein_coding
ENSDARG00000078942	757	815	472.958	218	198	224	4.88033	2.28698	1.06e-68	4.53e-67	up	yes	enox2	protein_coding
ENSDARG00000055136	974	39	300.413	144	122	141	4.87901	2.28659	0.0465559	0.0772624	up	no	si:dkey-101k6.5	protein_coding
ENSDARG00000070122	2127	1555	1104.51	540	427	533	4.87858	2.28646	2.23e-38	5.24e-37	up	yes	stk11ip	protein_coding
ENSDARG00000040290	444	734	355.498	174	142	166	4.87786	2.28625	3.52e-13	2.75e-12	up	yes	pon3.2	protein_coding
ENSDARG00000037320	184	56	71.6306	32	36	28	4.87625	2.28577	0.000632992	0.00147653	up	yes	fam131c	protein_coding
ENSDARG00000056910	66	71	41.201	23	15	18	4.87395	2.28509	3e-10	1.67e-09	up	yes	CU234171.1	protein_coding
ENSDARG00000012035	457	353	243.147	126	96	108	4.87338	2.28492	1.78e-24	2.75e-23	up	yes	zgc:100832	protein_coding
ENSDARG00000053509	453	947	423.325	176	193	202	4.87186	2.28447	3.63e-08	1.54e-07	up	yes	kazald3	protein_coding
ENSDARG00000063224	369	0	109.346	58	51	38	4.87111	2.28425	0.254697	0.34077	up	no	nxph2a	protein_coding
ENSDARG00000104004	309	334	193.633	67	99	94	4.87023	2.28399	9.1e-13	6.82e-12	up	yes	si:dkey-146c18.2	protein_coding
ENSDARG00000042577	23	2	7.44169	3	4	3	4.86053	2.28111	0.0543823	0.0888067	up	no	batf3	protein_coding
ENSDARG00000012144	3313	3738	2124.39	1022	832	1041	4.85382	2.27912	1.26e-100	8.58e-99	up	yes	emc7	protein_coding
ENSDARG00000002748	1177	268	431	230	154	206	4.85082	2.27823	0.000540911	0.00127567	up	yes	sema6d	protein_coding
ENSDARG00000087996	2	10	3.63697	1	1	3	4.85045	2.27812	0.0593374	0.0958333	up	no	pabpn1l	protein_coding
ENSDARG00000091025	48	40	26.4782	8	12	16	4.84667	2.27699	1.81e-06	6.07e-06	up	yes	znf1124	protein_coding
ENSDARG00000039563	2868	951	1141.81	563	460	534	4.84143	2.27543	2.47e-06	8.13e-06	up	yes	loxl3b	protein_coding
ENSDARG00000038121	1950	1103	915.911	429	362	460	4.83999	2.275	1.61e-15	1.55e-14	up	yes	si:ch211-13k12.2	protein_coding
ENSDARG00000104291	0	35	10.6919	4	2	9	4.83731	2.27421	0.209089	0.287918	up	no	GPR151	protein_coding
ENSDARG00000092457	3	7	3.06065	1	3	0	4.83547	2.27366	0.0792973	0.124058	up	no	BX548073.2	processed_transcript
ENSDARG00000096894	0	7	2.13065	2	0	1	4.8329	2.27289	0.259866	0.346811	up	no	CU628002.1	antisense
ENSDARG00000067795	2803	1016	1143.05	544	467	550	4.82972	2.27194	4.38e-07	1.61e-06	up	yes	ifngr2	protein_coding
ENSDARG00000068264	206	346	166.996	83	68	77	4.82927	2.27181	2.72e-10	1.53e-09	up	yes	grhpra	protein_coding
ENSDARG00000003197	144	158	91.1306	50	40	34	4.82806	2.27144	7.96e-13	6e-12	up	yes	wdr21	protein_coding
ENSDARG00000059982	360	346	212.908	85	103	101	4.82554	2.27069	3.9e-23	5.7e-22	up	yes	poc5	protein_coding
ENSDARG00000016868	1046	891	583.387	238	259	298	4.82425	2.2703	3.12e-38	7.31e-37	up	yes	rhobtb4	protein_coding
ENSDARG00000092455	2	81	25.3851	15	14	5	4.8233	2.27002	0.118529	0.177149	up	no	si:ch211-246e12.3	protein_coding
ENSDARG00000067549	1713	870	775.097	366	334	357	4.82125	2.26941	1.27e-11	8.33e-11	up	yes	adamts12	protein_coding
ENSDARG00000099510	3767	5849	2909.04	1410	1231	1330	4.81961	2.26892	1.3e-21	1.77e-20	up	yes	cnn3a	protein_coding
ENSDARG00000018328	1784	1576	1012.92	478	450	454	4.8121	2.26667	1.26e-75	6e-74	up	yes	rhocb	protein_coding
ENSDARG00000041092	52	0	15.4578	2	8	11	4.81083	2.26628	0.232306	0.315244	up	no	pgpep1l	protein_coding
ENSDARG00000020735	0	263	80.5311	46	34	30	4.80794	2.26542	0.253196	0.338959	up	no	efcab6	unprocessed_pseudogene
ENSDARG00000076103	0	87	26.6442	11	14	11	4.80673	2.26506	0.219497	0.300444	up	no	grid2ipa	protein_coding
ENSDARG00000076900	194	0	57.673	41	17	22	4.80427	2.26432	0.248549	0.334571	up	no	prozb	protein_coding
ENSDARG00000102025	862	243	330.743	147	141	165	4.80162	2.26352	0.000127217	0.000328123	up	yes	znf644b	protein_coding
ENSDARG00000036650	479	96	171.851	99	73	63	4.80001	2.26304	0.00325357	0.00678054	up	yes	cdadc1	protein_coding
ENSDARG00000023878	2768	2693	1648.31	837	638	794	4.79271	2.26084	4.02e-154	4.52e-152	up	yes	stk24b	protein_coding
ENSDARG00000075416	120	190	93.9011	34	34	62	4.78858	2.2596	1.35e-06	4.61e-06	up	yes	si:ch211-207k7.4	protein_coding
ENSDARG00000114187	8	12	6.104	1	6	1	4.78732	2.25922	0.036183	0.0617611	up	no	BX927212.1	protein_coding
ENSDARG00000014039	148	0	44.0462	19	27	13	4.78642	2.25895	0.242989	0.327884	up	no	si:dkeyp-93d12.1	protein_coding
ENSDARG00000104737	161	14	52.1871	29	14	30	4.78634	2.25892	0.0368313	0.062775	up	no	si:ch211-223a21.3	protein_coding
ENSDARG00000061904	648	285	280.21	126	124	134	4.78614	2.25886	1.78e-07	6.88e-07	up	yes	fhod3b	protein_coding
ENSDARG00000045676	7525	5526	3933.34	1895	1600	1918	4.78481	2.25846	2.98e-50	9.11e-49	up	yes	calua	protein_coding
ENSDARG00000092246	160	223	115.937	54	44	62	4.78394	2.2582	8.81e-13	6.61e-12	up	yes	si:dkey-20i20.3	protein_coding
ENSDARG00000075285	61	120	54.9709	32	26	17	4.781	2.25731	8.74e-05	0.000230389	up	yes	si:ch73-116o1.2	protein_coding
ENSDARG00000035607	986	1566	773.875	391	344	326	4.77575	2.25573	8.94e-15	8.04e-14	up	yes	ankle2	protein_coding
ENSDARG00000101422	120	69	56.9184	27	21	31	4.7581	2.25038	1.49e-07	5.8e-07	up	yes	hdac12	protein_coding
ENSDARG00000062350	831	248	323.782	159	130	159	4.75629	2.24984	7.77e-05	0.00020634	up	yes	synm	protein_coding
ENSDARG00000069497	339	458	241.613	104	100	130	4.75622	2.24981	1.77e-17	1.93e-16	up	yes	sumf2	protein_coding
ENSDARG00000056757	0	74	22.7152	11	6	15	4.75258	2.24871	0.221761	0.30271	up	no	slc39a8	protein_coding
ENSDARG00000090797	1530	1041	775.856	391	321	361	4.74864	2.24751	2.73e-25	4.35e-24	up	yes	fam222a	protein_coding
ENSDARG00000103679	447	267	215.373	112	96	89	4.74233	2.2456	6.06e-11	3.68e-10	up	yes	bmp16	protein_coding
ENSDARG00000100133	5398	5730	3370.65	1603	1469	1585	4.74105	2.24521	3.15e-154	3.56e-152	up	yes	cnmd	protein_coding
ENSDARG00000068208	812	946	532.78	263	208	269	4.73792	2.24425	3.56e-46	1e-44	up	yes	def8	protein_coding
ENSDARG00000001771	0	38	11.6799	5	6	5	4.7365	2.24382	0.192388	0.269921	up	no	otol1a	protein_coding
ENSDARG00000030905	1178	1034	669.235	303	285	339	4.73639	2.24379	1.25e-76	6.05e-75	up	yes	cited2	protein_coding
ENSDARG00000030020	1595	1335	886.162	428	377	422	4.73624	2.24374	2.51e-74	1.17e-72	up	yes	agfg1a	protein_coding
ENSDARG00000105215	4314	2077	1925.21	865	793	1013	4.73612	2.24371	2.45e-11	1.56e-10	up	yes	kdrl	protein_coding
ENSDARG00000011683	1008	844	560.368	251	257	266	4.73215	2.24249	1.31e-44	3.55e-43	up	yes	prtfdc1	protein_coding
ENSDARG00000012563	838	679	458.787	241	191	204	4.7316	2.24233	1.41e-35	3.08e-34	up	yes	pdss2	protein_coding
ENSDARG00000074808	2560	811	1013.28	502	420	484	4.72905	2.24155	8.18e-06	2.5e-05	up	yes	megf6b	protein_coding
ENSDARG00000061549	484	315	241.267	113	94	129	4.72718	2.24098	3.24e-15	3.03e-14	up	yes	foxo1b	protein_coding
ENSDARG00000070847	0	16	4.91062	1	1	5	4.7247	2.24022	0.225115	0.306763	up	no	trim35-20	protein_coding
ENSDARG00000102808	12438	11361	7206.4	3410	3059	3530	4.72441	2.24013	0	0	up	yes	calr3b	protein_coding
ENSDARG00000062621	826	546	414.421	197	164	216	4.72426	2.24009	2.32e-19	2.82e-18	up	yes	satb1b	protein_coding
ENSDARG00000094258	581	480	321.161	147	138	161	4.71897	2.23847	3.84e-39	9.26e-38	up	yes	commd9	protein_coding
ENSDARG00000075834	313	283	180.529	91	75	85	4.71674	2.23779	7.7e-33	1.57e-31	up	yes	si:dkey-182i3.8	protein_coding
ENSDARG00000104940	771	440	365.614	189	105	223	4.71021	2.23579	6.1e-08	2.52e-07	up	yes	ciao2a	protein_coding
ENSDARG00000102380	59	15	22.2434	12	9	10	4.70935	2.23553	0.00407924	0.00836412	up	yes	cnnm4a	protein_coding
ENSDARG00000116484	0	114	35.082	15	14	20	4.70767	2.23501	0.233168	0.316193	up	no	BX465198.1	protein_coding
ENSDARG00000102162	0	41	12.6268	3	9	5	4.70745	2.23495	0.217791	0.298398	up	no	BX005043.1	lincRNA
ENSDARG00000101144	1456	2340	1155.48	539	509	558	4.702	2.23328	5.19e-17	5.52e-16	up	yes	zdhhc13	protein_coding
ENSDARG00000100112	275	70	103.738	69	39	37	4.70007	2.23268	0.00273114	0.00576264	up	yes	znf1118	protein_coding
ENSDARG00000016336	459	206	200.669	102	89	88	4.69583	2.23138	5.78e-07	2.08e-06	up	yes	tmco6	protein_coding
ENSDARG00000055876	335	210	164.827	80	69	81	4.69501	2.23113	8.42e-13	6.33e-12	up	yes	msmo1	protein_coding
ENSDARG00000051896	563	206	231.761	103	95	126	4.69361	2.2307	1.54e-05	4.51e-05	up	yes	fbn2a	protein_coding
ENSDARG00000040712	486	340	250.178	116	121	110	4.68855	2.22914	6.3e-16	6.26e-15	up	yes	adprh	protein_coding
ENSDARG00000045542	1414	1111	765.089	366	313	391	4.68806	2.22899	2.29e-48	6.74e-47	up	yes	lamtor4	protein_coding
ENSDARG00000026247	422	8	128.668	58	53	69	4.68753	2.22883	0.100668	0.152954	up	no	insyn1	protein_coding
ENSDARG00000062362	1014	886	576.467	274	261	268	4.68531	2.22814	1.97e-59	7.17e-58	up	yes	tpcn1	protein_coding
ENSDARG00000076317	4143	4116	2507.45	1200	1055	1249	4.68473	2.22797	0	0	up	yes	plod3	protein_coding
ENSDARG00000062315	2217	1122	1008.99	484	439	485	4.68194	2.22711	1.02e-11	6.77e-11	up	yes	sik2b	protein_coding
ENSDARG00000079080	188	72	78.4691	23	45	40	4.68158	2.227	0.000712682	0.00164866	up	yes	etfbkmt	protein_coding
ENSDARG00000095408	0	7	2.15726	1	1	1	4.67952	2.22636	0.186277	0.26239	up	no	AL935184.2	processed_transcript
ENSDARG00000043757	1191	1322	763.848	369	330	368	4.67949	2.22635	3.47e-74	1.61e-72	up	yes	ptbp3	protein_coding
ENSDARG00000007098	9251	8546	5401.72	2637	2230	2695	4.67848	2.22604	0	0	up	yes	itm2ba	protein_coding
ENSDARG00000117163	0	447	137.779	63	57	73	4.67747	2.22573	0.269033	0.357133	up	no	znf1114	protein_coding
ENSDARG00000046013	1643	411	618.38	288	275	300	4.67515	2.22501	0.000227827	0.000567247	up	yes	rasl11a	protein_coding
ENSDARG00000051718	7	14	6.39371	3	2	4	4.67504	2.22498	0.00552789	0.0110798	up	yes	si:ch211-113a14.24	protein_coding
ENSDARG00000077356	384	125	153.472	75	64	76	4.67247	2.22418	0.00011209	0.000291442	up	yes	sypl1	protein_coding
ENSDARG00000042990	201	522	221.099	105	91	114	4.67145	2.22387	1.63e-05	4.78e-05	up	yes	cyp2p10	protein_coding
ENSDARG00000025788	68	398	143.077	69	57	75	4.66933	2.22321	0.00696769	0.0137392	up	yes	chp2	protein_coding
ENSDARG00000000760	204	151	107.575	68	35	49	4.66864	2.223	2.96e-09	1.46e-08	up	yes	znf511	protein_coding
ENSDARG00000105009	3441	3355	2064.55	982	855	1058	4.66815	2.22285	8.13e-297	2.09e-294	up	yes	ddah2	protein_coding
ENSDARG00000016311	1048	1205	685.413	332	298	329	4.66776	2.22273	1.09e-56	3.8e-55	up	yes	dock9b	protein_coding
ENSDARG00000093461	10	13	6.96932	2	1	7	4.66295	2.22124	0.0131725	0.0247401	up	yes	si:dkey-56m15.6	protein_coding
ENSDARG00000111054	0	5	1.55388	0	2	0	4.65755	2.21957	0.419037	0.510524	up	no	si:dkey-58b18.2	protein_coding
ENSDARG00000057166	0	182	56.1649	27	23	29	4.65432	2.21857	0.250899	0.337377	up	no	lrmda	protein_coding
ENSDARG00000025226	148	823	298.396	128	130	161	4.64935	2.21703	0.00400052	0.00821397	up	yes	znf668	protein_coding
ENSDARG00000105182	423	227	196.8	116	67	96	4.64777	2.21654	6.52e-08	2.68e-07	up	yes	ntan1	protein_coding
ENSDARG00000052455	737	537	386.925	198	169	177	4.63651	2.21304	2.25e-24	3.46e-23	up	yes	porcnl	protein_coding
ENSDARG00000099266	3383	3903	2220.07	1146	904	1082	4.63519	2.21263	1.2e-74	5.64e-73	up	yes	vasna	protein_coding
ENSDARG00000074285	0	54	16.6886	8	10	5	4.6332	2.21201	0.219779	0.30078	up	no	si:ch73-335m24.2	protein_coding
ENSDARG00000063126	1351	851	668.234	363	253	331	4.6277	2.2103	1.11e-16	1.15e-15	up	yes	gusb	protein_coding
ENSDARG00000077664	3709	1700	1638.08	805	707	796	4.62751	2.21024	4.1e-10	2.26e-09	up	yes	zgc:110239	protein_coding
ENSDARG00000101338	28	28	17.0741	10	8	6	4.6255	2.20961	1.21e-05	3.62e-05	up	yes	BX005294.1	protein_coding
ENSDARG00000039482	309	288	181.836	96	82	78	4.62162	2.2084	2.7e-25	4.3e-24	up	yes	calhm2	protein_coding
ENSDARG00000055917	308	265	174.399	85	71	91	4.61276	2.20563	8.62e-29	1.54e-27	up	yes	nipa1	protein_coding
ENSDARG00000057262	60	0	18.0091	14	4	8	4.61264	2.20559	0.229298	0.311827	up	no	si:dkey-91i10.3	protein_coding
ENSDARG00000003303	29	0	8.71754	2	6	4	4.61149	2.20523	0.208652	0.287426	up	no	stc1	protein_coding
ENSDARG00000096832	0	16	4.94816	3	2	2	4.60746	2.20397	0.18086	0.255852	up	no	BX569793.1	lincRNA
ENSDARG00000017676	9744	7711	5313.02	2646	2284	2588	4.60366	2.20278	2.48e-76	1.19e-74	up	yes	mmp2	protein_coding
ENSDARG00000070458	376	230	184.114	93	71	98	4.60035	2.20174	1e-11	6.65e-11	up	yes	zgc:153292	protein_coding
ENSDARG00000070656	1625	6524	2507.32	1238	1062	1253	4.60018	2.20169	0.000144403	0.00036945	up	yes	si:ch211-69g19.2	protein_coding
ENSDARG00000092436	0	85	26.3066	15	7	16	4.59573	2.20029	0.235511	0.319149	up	no	BX537137.1	protein_coding
ENSDARG00000016897	69	0	20.7312	14	5	11	4.59474	2.19998	0.229348	0.311879	up	no	fbxo15	protein_coding
ENSDARG00000091222	0	256	79.266	41	36	35	4.59163	2.199	0.264864	0.352426	up	no	si:dkey-190l8.2	protein_coding
ENSDARG00000057635	144	158	92.1922	61	36	34	4.59151	2.19897	1.56e-08	6.99e-08	up	yes	wdr34	protein_coding
ENSDARG00000104702	2610	2847	1666.12	844	714	805	4.59091	2.19878	4.8e-111	3.58e-109	up	yes	cat	protein_coding
ENSDARG00000103717	0	63	19.5145	3	13	11	4.58984	2.19844	0.249787	0.336041	up	no	CT978957.2	processed_transcript
ENSDARG00000039863	107	165	83.2971	46	37	35	4.58394	2.19659	1.93e-08	8.54e-08	up	yes	lifrb	protein_coding
ENSDARG00000041413	0	103	31.9004	14	10	22	4.58382	2.19655	0.241926	0.326658	up	no	adgrg11	protein_coding
ENSDARG00000071425	1357	1212	783.647	372	336	406	4.58064	2.19555	8.03e-98	5.29e-96	up	yes	nat9	protein_coding
ENSDARG00000040338	670	434	336.025	166	132	182	4.57494	2.19375	4.56e-16	4.56e-15	up	yes	hvcn1	protein_coding
ENSDARG00000067777	243	32	83.0281	35	37	46	4.57466	2.19367	0.0169694	0.0311736	up	yes	zgc:158640	protein_coding
ENSDARG00000038476	1286	107	420.077	203	195	197	4.57377	2.19338	0.0214162	0.038494	up	yes	si:dkeyp-68b7.7	protein_coding
ENSDARG00000061405	732	262	301.617	161	133	135	4.56335	2.19009	1.94e-05	5.63e-05	up	yes	eva1a	protein_coding
ENSDARG00000110709	103	1008	343.598	172	151	166	4.56299	2.18998	0.017805	0.0325298	up	yes	zdhhc21	protein_coding
ENSDARG00000078417	152	0	45.7574	26	15	25	4.56213	2.18971	0.251036	0.337489	up	no	CR749751.1	protein_coding
ENSDARG00000105075	267	162	130.592	76	44	68	4.55854	2.18857	1.42e-08	6.38e-08	up	yes	BX324216.2	protein_coding
ENSDARG00000092576	6	10	4.90717	3	2	2	4.55369	2.18704	0.00957131	0.0183896	up	yes	BX927388.1	processed_transcript
ENSDARG00000088816	977	115	329.99	149	145	177	4.55127	2.18627	0.0121479	0.0229429	up	yes	trabd2b	protein_coding
ENSDARG00000097392	3	6	2.74015	2	0	2	4.54971	2.18577	0.0573564	0.0930581	up	no	BX465208.1	lincRNA
ENSDARG00000054255	162	101	80.1909	44	38	32	4.54895	2.18553	4.83e-08	2.02e-07	up	yes	tctex1d2	protein_coding
ENSDARG00000035521	2511	2191	1436.57	710	606	739	4.54693	2.18489	3.27e-125	2.82e-123	up	yes	sfrp1a	protein_coding
ENSDARG00000111712	131	57	57.2085	27	30	24	4.54481	2.18422	6.75e-05	0.00018059	up	yes	adgrl2b.1	protein_coding
ENSDARG00000111669	19	0	5.73132	0	4	4	4.54426	2.18404	0.328599	0.420419	up	no	si:ch73-267c23.10	protein_coding
ENSDARG00000015628	242	751	306.108	144	132	162	4.54084	2.18296	0.000116882	0.000303035	up	yes	psmd10	protein_coding
ENSDARG00000095901	489	493	300.419	147	122	162	4.53671	2.18165	3.88e-49	1.16e-47	up	yes	col18a1b	protein_coding
ENSDARG00000063511	645	321	294.196	143	124	155	4.53307	2.18049	7.22e-09	3.38e-08	up	yes	si:ch211-15d5.11	protein_coding
ENSDARG00000105115	37	43	24.5412	13	12	10	4.53214	2.18019	6.97e-07	2.48e-06	up	yes	si:dkey-57c15.1	protein_coding
ENSDARG00000053853	1575	910	757.649	370	336	378	4.53195	2.18013	8.75e-15	7.87e-14	up	yes	slc13a2	protein_coding
ENSDARG00000077677	119	18	41.4809	20	15	25	4.52688	2.17852	0.016691	0.030702	up	yes	pdgfd	protein_coding
ENSDARG00000011410	422	170	180.131	84	75	100	4.52477	2.17785	8.96e-06	2.72e-05	up	yes	aadat	protein_coding
ENSDARG00000055974	243	378	190.794	99	86	88	4.5242	2.17766	2.31e-11	1.47e-10	up	yes	tpmt.1	protein_coding
ENSDARG00000031845	380	245	190.847	86	84	104	4.51883	2.17595	5.92e-13	4.52e-12	up	yes	mboat2a	protein_coding
ENSDARG00000089983	29	33	19.0746	9	12	6	4.51339	2.17421	6.81e-05	0.000182154	up	yes	si:ch73-109i22.2	protein_coding
ENSDARG00000069589	602	829	439.476	228	186	218	4.51336	2.1742	2.15e-21	2.91e-20	up	yes	tmem222a	protein_coding
ENSDARG00000025875	51	337	120.181	62	50	61	4.51334	2.1742	0.0124209	0.0234219	up	yes	kctd2	protein_coding
ENSDARG00000086183	426	162	179.075	91	71	97	4.50149	2.1704	2.23e-05	6.41e-05	up	yes	vkorc1	protein_coding
ENSDARG00000101925	0	15	4.65791	4	0	3	4.49828	2.16937	0.31481	0.405656	up	no	si:ch1073-204b8.1	protein_coding
ENSDARG00000112370	0	100	31.1194	20	12	13	4.49822	2.16935	0.244141	0.329282	up	no	FQ377918.1	protein_coding
ENSDARG00000105527	22	21	13.1899	6	6	7	4.4949	2.16829	4.29e-05	0.000118246	up	yes	si:ch73-256g18.2	protein_coding
ENSDARG00000012747	3534	2239	1764.92	941	730	879	4.49341	2.16781	2.55e-21	3.43e-20	up	yes	rer1	protein_coding
ENSDARG00000090543	346	179	160.368	75	79	76	4.48887	2.16635	9.47e-08	3.8e-07	up	yes	tmem138	protein_coding
ENSDARG00000089507	1006	495	458.237	252	198	211	4.48843	2.16621	6.31e-09	2.97e-08	up	yes	ugt1b5	protein_coding
ENSDARG00000040072	1549	1641	979.476	486	451	473	4.48772	2.16598	6.96e-86	3.86e-84	up	yes	scpep1	protein_coding
ENSDARG00000075532	285	111	120.732	45	56	73	4.48718	2.16581	0.000118404	0.000306699	up	yes	slc4a11	protein_coding
ENSDARG00000040455	1010	935	596.548	294	256	312	4.48461	2.16498	2.55e-97	1.68e-95	up	yes	unc50	protein_coding
ENSDARG00000026882	1615	2000	1112.06	553	515	536	4.47223	2.16099	8.74e-39	2.09e-37	up	yes	palm1a	protein_coding
ENSDARG00000032221	1521	2357	1195.13	580	544	603	4.46731	2.15941	6.37e-18	7.19e-17	up	yes	phactr4b	protein_coding
ENSDARG00000068382	88	2	27.2557	14	9	17	4.46409	2.15837	0.118761	0.177476	up	no	pglyrp5	protein_coding
ENSDARG00000004451	1160	572	529.538	264	245	256	4.4631	2.15805	2.05e-09	1.03e-08	up	yes	tnfrsfa	protein_coding
ENSDARG00000037318	10001	8220	5591.43	2922	2419	2767	4.46051	2.15721	1.86e-91	1.13e-89	up	yes	ddost	protein_coding
ENSDARG00000096526	23	15	11.6219	4	4	9	4.45952	2.15689	0.000876525	0.00199822	up	yes	AL928650.2	lincRNA
ENSDARG00000103099	146	562	219.499	107	98	113	4.45838	2.15652	0.00108092	0.00242503	up	yes	EARS2	protein_coding
ENSDARG00000114894	94	116	64.7202	31	35	27	4.45774	2.15631	3.13e-09	1.53e-08	up	yes	znf1026	protein_coding
ENSDARG00000102788	161	63	68.4174	39	31	29	4.45729	2.15617	0.000145401	0.000371744	up	yes	si:zfos-128g4.1	protein_coding
ENSDARG00000057949	591	113	214.208	114	86	112	4.45681	2.15601	0.00386534	0.00795248	up	yes	slc43a3b	protein_coding
ENSDARG00000079263	37	31	20.9402	9	13	8	4.45535	2.15554	1.96e-05	5.67e-05	up	yes	si:dkeyp-2e4.2	protein_coding
ENSDARG00000038845	679	104	238.077	132	89	127	4.45436	2.15522	0.00824722	0.016053	up	yes	ldhd	protein_coding
ENSDARG00000105185	583	1056	506.176	254	223	258	4.44866	2.15337	1.39e-10	8.14e-10	up	yes	snx7	protein_coding
ENSDARG00000056331	4983	1055	1839.13	972	766	941	4.44598	2.1525	0.000523398	0.00123724	up	yes	ahcyl1	protein_coding
ENSDARG00000021399	1037	1008	628.965	296	276	343	4.44238	2.15133	1.29e-83	6.98e-82	up	yes	yipf2	protein_coding
ENSDARG00000057671	1179	1334	773.926	430	324	374	4.43739	2.14971	1.06e-45	2.94e-44	up	yes	epas1b	protein_coding
ENSDARG00000100186	789	384	359.116	183	145	197	4.43571	2.14917	1.7e-08	7.57e-08	up	yes	CU655842.1	protein_coding
ENSDARG00000051934	127	451	179.417	84	82	95	4.42975	2.14722	0.000858798	0.00196097	up	yes	kxd1	protein_coding
ENSDARG00000075974	168	190	110.306	47	48	66	4.42774	2.14657	1.78e-14	1.56e-13	up	yes	si:dkey-258f14.3	protein_coding
ENSDARG00000096499	0	13	4.05452	3	1	2	4.42707	2.14635	0.201653	0.280643	up	no	BX324003.1	lincRNA
ENSDARG00000089303	444	1001	447.58	224	165	270	4.42036	2.14416	1.96e-06	6.55e-06	up	yes	BX572619.1	protein_coding
ENSDARG00000043403	420	668	336.226	170	135	188	4.41901	2.14372	2.86e-12	2.03e-11	up	yes	paox1	protein_coding
ENSDARG00000097259	25	0	7.59124	3	4	4	4.419	2.14372	0.195318	0.273578	up	no	BX908753.1	processed_transcript
ENSDARG00000063539	203	0	61.6066	30	27	33	4.41818	2.14345	0.268161	0.356105	up	no	slc25a15a	protein_coding
ENSDARG00000060534	1043	306	412.216	216	175	212	4.41721	2.14313	0.000145447	0.000371822	up	yes	sgpp1	protein_coding
ENSDARG00000094558	54	19	22.3173	14	7	12	4.41131	2.14121	0.00211038	0.00453145	up	yes	si:dkeyp-53e4.1	protein_coding
ENSDARG00000102463	512	215	222.685	114	90	123	4.41033	2.14089	3.54e-06	1.14e-05	up	yes	cox18	protein_coding
ENSDARG00000077266	0	97	30.3395	18	15	11	4.41032	2.14088	0.250038	0.336343	up	no	zgc:174698	protein_coding
ENSDARG00000025593	1146	1208	725.896	342	333	385	4.40995	2.14076	1.69e-73	7.83e-72	up	yes	plekhj1	protein_coding
ENSDARG00000101661	135	220	109.794	45	47	69	4.40778	2.14005	2.35e-07	8.94e-07	up	yes	ulk3	protein_coding
ENSDARG00000044695	2358	1208	1093.91	583	452	570	4.40745	2.13994	3.07e-11	1.92e-10	up	yes	ccdc80l2	protein_coding
ENSDARG00000041332	3142	3549	2064.62	1083	924	1011	4.4055	2.1393	4.51e-79	2.29e-77	up	yes	tmem33	protein_coding
ENSDARG00000021895	423	379	247.115	134	113	114	4.40517	2.1392	1.31e-31	2.6e-30	up	yes	disc1	protein_coding
ENSDARG00000070416	948	286	377.404	181	164	208	4.4047	2.13904	0.000132543	0.000340858	up	yes	zgc:162816	protein_coding
ENSDARG00000071238	0	35	10.9495	5	5	6	4.40469	2.13904	0.20725	0.285943	up	no	ftr58	protein_coding
ENSDARG00000059835	579	1520	651.442	337	289	327	4.40376	2.13873	5.82e-06	1.82e-05	up	yes	zfyve27	protein_coding
ENSDARG00000018008	75	0	22.7846	12	12	9	4.40332	2.13859	0.237262	0.321282	up	no	mdh1b	protein_coding
ENSDARG00000098252	0	68	21.28	13	10	8	4.40094	2.13781	0.23736	0.321364	up	no	cpne9	protein_coding
ENSDARG00000056480	3101	1287	1344.83	705	567	702	4.40006	2.13752	6.69e-08	2.74e-07	up	yes	cpvl	protein_coding
ENSDARG00000063300	546	404	292.338	137	132	159	4.39999	2.1375	4.03e-22	5.62e-21	up	yes	CU655845.1	processed_transcript
ENSDARG00000059411	335	3	102.713	50	48	52	4.39993	2.13748	0.154846	0.222745	up	no	impa2	protein_coding
ENSDARG00000086826	1822	1953	1164.92	581	521	604	4.39797	2.13684	1.61e-113	1.24e-111	up	yes	sult6b1	protein_coding
ENSDARG00000098605	462	1549	625.173	332	241	349	4.39782	2.13679	0.000169488	0.000429011	up	yes	slx1b	protein_coding
ENSDARG00000104413	1813	1049	879.29	446	387	456	4.39598	2.13618	7.91e-15	7.14e-14	up	yes	rogdi	protein_coding
ENSDARG00000079679	974	242	371.716	190	152	205	4.39591	2.13616	0.000684008	0.00158753	up	yes	cep112	protein_coding
ENSDARG00000102917	0	35	10.9568	7	5	4	4.3943	2.13563	0.213026	0.292705	up	no	CR388095.1	lincRNA
ENSDARG00000095144	4	13	5.25693	3	0	5	4.39137	2.13467	0.0826137	0.128677	up	no	AL954816.1	processed_transcript
ENSDARG00000077487	0	36	11.2627	7	2	8	4.3901	2.13426	0.233264	0.316307	up	no	spsb3b	protein_coding
ENSDARG00000074604	23	21	13.5458	5	5	10	4.38918	2.13395	0.000155561	0.000395928	up	yes	phc3	protein_coding
ENSDARG00000053159	1224	1246	762.385	428	317	377	4.38362	2.13212	3.76e-65	1.49e-63	up	yes	zgc:110626	protein_coding
ENSDARG00000016964	110	519	196.027	98	81	110	4.38269	2.13182	0.00384105	0.00790826	up	yes	MCUR1	protein_coding
ENSDARG00000039203	230	497	225.68	115	109	106	4.38076	2.13118	2.23e-06	7.4e-06	up	yes	zgc:110130	protein_coding
ENSDARG00000076867	1217	616	563.309	303	245	281	4.37547	2.12944	7.22e-10	3.86e-09	up	yes	mrtfbb	protein_coding
ENSDARG00000069846	1845	1370	990.749	483	439	536	4.3743	2.12905	1.98e-35	4.3e-34	up	yes	zgc:162944	protein_coding
ENSDARG00000082169	9	2	3.35941	2	1	2	4.37163	2.12817	0.058197	0.0942609	up	no	dre-mir-301b	miRNA
ENSDARG00000035181	1103	408	463.59	242	213	226	4.37026	2.12772	7.65e-06	2.35e-05	up	yes	slc25a46	protein_coding
ENSDARG00000112145	159	111	83.2427	36	42	44	4.36945	2.12745	5.49e-10	2.98e-09	up	yes	znf1174	protein_coding
[truncated: 24,421 more rows]
