# Supplementary material for: Meningeal lymphatic supporting cells govern the formation and maintenance of zebrafish mural lymphatic endothelial cells
Source: Nat Commun. 2024 Jul 2;15:5547. doi: 10.1038/s41467-024-49818-5 (PMC11220022; doi:10.1038/s41467-024-49818-5)
Supplement: Supplementary file 7 — Supplementary Data 4 [file 41467_2024_49818_MOESM7_ESM.xlsx]

## Sheet: Luo_Supplementary Data 4
Gene	5-dpf epd-positive cells 1_count	5-dpf epd-positive cells 2_count	baseMean	5-dpf whole fish 1_count	5-dpf whole fish 2_count	5-dpf whole fish 3_count	FoldChange	Log2FoldChange	pval	padj	Up/Down	Significant	GeneName	Biotype
ENSDARG00000097219	265	0	73.1661	0	0	0	1.94223e+07	24.2112	2.23e-08	9.08e-08	up	yes	CT027582.1	antisense
ENSDARG00000115081	247	0	68.1963	0	0	0	1.82006e+07	24.1175	2.53e-08	1.02e-07	up	yes	taar19d	protein_coding
ENSDARG00000116969	729	414	292.408	0	1	0	2526.14	11.3027	4.83e-15	6.32e-14	up	yes	RF00001	rRNA
ENSDARG00000104073	122	130	62.2489	0	0	0	1047.62	10.0329	2.37e-15	3.25e-14	up	yes	FQ790367.1	processed_transcript
ENSDARG00000024211	205	0	56.6002	0	0	0	952.85	9.8961	0.0222551	0.0407714	up	yes	ifng1	protein_coding
ENSDARG00000114931	150	22	46.2488	0	0	0	778.47	9.6045	6.54e-05	0.000165948	up	yes	BX470137.1	protein_coding
ENSDARG00000103498	205090	813752	235950	1079	1050	1087	680.309	9.41005	1.08e-49	7.97e-48	up	yes	epd	protein_coding
ENSDARG00000114916	138	0	38.1016	0	0	0	641.407	9.3251	0.0312536	0.055777	up	no	RF00001	rRNA
ENSDARG00000095955	246	0	68.0798	1	0	0	636.308	9.31358	0.019699	0.0363821	up	yes	BX927257.1	antisense
ENSDARG00000005085	98744	195209	70324.8	348	370	325	624.77	9.28718	1.87e-189	6.97e-187	up	yes	ggctb	protein_coding
ENSDARG00000056652	5470	8188	3318.76	21	17	20	530.435	9.05103	4.03e-201	1.72e-198	up	yes	zmp:0000001102	protein_coding
ENSDARG00000114616	207	0	57.3119	1	0	0	493.992	8.94834	0.0239308	0.0436299	up	yes	FP085421.1	protein_coding
ENSDARG00000096902	103	0	28.4381	0	0	0	478.711	8.90301	0.0397741	0.0697015	up	no	si:ch211-180n24.3	protein_coding
ENSDARG00000080842	102	0	28.162	0	0	0	474.063	8.88893	0.0400894	0.0701787	up	no	RF00001	rRNA
ENSDARG00000077290	1262	0	349.57	1	3	3	461.112	8.84897	0.000914203	0.00202909	up	yes	mmp25a	protein_coding
ENSDARG00000102869	95	0	26.2293	0	0	0	441.524	8.78635	0.042452	0.0738146	up	no	RF00001	rRNA
ENSDARG00000094798	42	63	25.4391	0	0	0	428.835	8.74428	1.76e-11	1.22e-10	up	yes	BX294387.1	processed_transcript
ENSDARG00000103967	170	0	47.0976	0	0	1	405.685	8.66422	0.0273587	0.0493762	up	yes	CU062501.2	lincRNA
ENSDARG00000077877	823	557	350.913	1	3	4	405.651	8.6641	2.69e-27	9.33e-26	up	yes	znfl1h	protein_coding
ENSDARG00000052064	63	26	23.1072	0	0	0	388.687	8.60246	2.82e-06	8.5e-06	up	yes	si:dkeyp-93a5.2	protein_coding
ENSDARG00000102045	0	102	22.4125	0	0	0	377.451	8.56015	0.0480814	0.0826996	up	no	FP326652.1	lincRNA
ENSDARG00000117267	158	0	43.7874	0	1	0	377.045	8.55859	0.028749	0.0516853	up	no	LO018644.1	lincRNA
ENSDARG00000097338	69	14	22.127	0	0	0	372.279	8.54024	0.000172135	0.000415435	up	yes	BX000434.1	antisense
ENSDARG00000056379	19367	33869	12848	107	123	134	326.372	8.35037	2.23e-184	7.98e-182	up	yes	si:ch73-86n18.1	protein_coding
ENSDARG00000079036	3043	2088	1304.96	10	18	9	325.45	8.34629	5.16e-44	3.3e-42	up	yes	znfl1k	protein_coding
ENSDARG00000097853	0	163	35.9799	0	1	0	309.68	8.27463	0.0306454	0.0548003	up	no	CR792439.1	antisense
ENSDARG00000107092	0	83	18.2376	0	0	0	307.161	8.26285	0.056426	0.0956531	up	no	RF00001	rRNA
ENSDARG00000070714	61	6	18.1604	0	0	0	305.544	8.25524	0.00177663	0.00380731	up	yes	zgc:173544	protein_coding
ENSDARG00000110315	454	23	131.052	0	2	2	301.654	8.23675	8.83e-06	2.48e-05	up	yes	CT583728.10	rRNA
ENSDARG00000093232	567	311	226.002	6	0	1	300.651	8.23195	7.68e-09	3.36e-08	up	yes	CR847566.1	processed_transcript
ENSDARG00000097781	103	20	32.9923	1	0	0	283.555	8.14748	1.14e-05	3.18e-05	up	yes	CU683879.2	lincRNA
ENSDARG00000109107	61	0	16.842	0	0	0	283.474	8.14707	0.059988	0.101244	up	no	RF00001	rRNA
ENSDARG00000117761	208	0	57.7501	0	0	2	267.575	8.0638	0.0481068	0.0827378	up	no	BX539321.2	lincRNA
ENSDARG00000043142	208	0	57.7532	0	1	1	265.585	8.05303	0.00802527	0.0158012	up	yes	or108-3	protein_coding
ENSDARG00000097332	57	0	15.7376	0	0	0	264.88	8.0492	0.0631436	0.105967	up	no	CU571161.1	lincRNA
ENSDARG00000095732	1	70	15.6572	0	0	0	263.809	8.04335	0.0136371	0.0259011	up	yes	znf423	protein_coding
ENSDARG00000096452	206	0	57.201	0	1	1	263.031	8.03909	0.00810198	0.0159426	up	yes	CR383672.2	antisense
ENSDARG00000093512	55	0	15.1854	0	0	0	255.583	7.99765	0.0648602	0.108409	up	no	si:dkey-238j22.1	protein_coding
ENSDARG00000080337	702867	789636	369727	4890	4035	4462	255.337	7.99626	0	0	up	yes	NC_002333.4	Mt_rRNA
ENSDARG00000075284	2676	8126	2539.56	31	36	27	249.344	7.96199	5.44e-43	3.34e-41	up	yes	kansl1l	protein_coding
ENSDARG00000097145	353	149	131.013	2	3	0	241.358	7.91503	3.43e-11	2.26e-10	up	yes	FP565432.1	processed_transcript
ENSDARG00000092535	0	65	14.2825	0	0	0	240.57	7.91031	0.0678569	0.112818	up	no	si:dkey-242h9.5	protein_coding
ENSDARG00000094149	0	62	13.6233	0	0	0	229.471	7.84217	0.0702738	0.116473	up	no	BX323875.1	processed_transcript
ENSDARG00000055791	38535	28163	16938.9	208	246	234	227.115	7.82728	4.85e-99	7.49e-97	up	yes	zgc:158423	protein_coding
ENSDARG00000074014	262	0	72.8221	1	1	1	223.993	7.80731	0.00210176	0.00446594	up	yes	zgc:194275	protein_coding
ENSDARG00000094123	1370	1003	602.685	6	9	10	222.327	7.79654	3e-45	1.97e-43	up	yes	CR318674.1	processed_transcript
ENSDARG00000112148	93	0	25.8367	1	0	0	221.907	7.79381	0.0412514	0.0719715	up	no	RF00001	rRNA
ENSDARG00000055506	434	0	120.64	0	3	2	221.133	7.78877	0.0130472	0.024873	up	yes	si:ch211-37e10.1	protein_coding
ENSDARG00000115555	174	0	48.3688	0	2	0	220.294	7.78329	0.0550915	0.093634	up	no	BX323459.2	protein_coding
ENSDARG00000106504	92	0	25.5649	0	1	0	219.52	7.77821	0.0415567	0.0724171	up	no	RF00001	rRNA
ENSDARG00000075791	0	58	12.7443	0	0	0	214.673	7.746	0.0738052	0.1216	up	no	si:dkey-79f11.5	protein_coding
ENSDARG00000098710	252	0	70.0654	0	2	1	213.873	7.74061	0.0115635	0.0222524	up	yes	CR388231.1	antisense
ENSDARG00000112277	46	0	12.7005	0	0	0	213.746	7.73975	0.0740394	0.121948	up	no	RF00001	rRNA
ENSDARG00000092558	44	0	12.1483	0	0	0	204.449	7.6756	0.0764818	0.125645	up	no	or123-1	protein_coding
ENSDARG00000096779	44	0	12.1483	0	0	0	204.449	7.6756	0.0764818	0.125645	up	no	BX294177.1	lincRNA
ENSDARG00000074185	4070	8429	2997.74	53	36	47	203.61	7.66966	3.64e-77	4.32e-75	up	yes	pcsk9	protein_coding
ENSDARG00000098127	85	0	23.6279	1	0	0	202.813	7.66401	0.0438667	0.0761375	up	no	BX324212.1	lincRNA
ENSDARG00000046092	0	54	11.8654	0	0	0	199.875	7.64295	0.0777496	0.127552	up	no	si:ch211-283g2.3	protein_coding
ENSDARG00000116289	42	0	11.5961	0	0	0	195.152	7.60845	0.0791082	0.129446	up	no	RF00001	rRNA
ENSDARG00000040610	23787	53701	18508.8	295	280	302	194.657	7.60479	4.29e-91	6.06e-89	up	yes	si:ch73-352p4.8	protein_coding
ENSDARG00000117791	0	51	11.2062	0	0	0	188.776	7.56053	0.0810275	0.132256	up	no	BX511078.2	lincRNA
ENSDARG00000101436	77	0	21.4204	0	0	1	183.719	7.52135	0.0469366	0.080885	up	no	AL831745.3	lincRNA
ENSDARG00000094456	1732	1393	790.919	11	17	13	177.518	7.47182	7.02e-58	6.11e-56	up	yes	AL928824.1	antisense
ENSDARG00000097077	1080	203	345.703	4	7	7	176.656	7.4648	3.53e-12	2.8e-11	up	yes	CR318607.1	antisense
ENSDARG00000077427	114	1361	333.426	7	4	7	171.005	7.41789	2.57e-10	1.45e-09	up	yes	gpr20	protein_coding
ENSDARG00000099497	11	151	36.5355	2	0	0	169.447	7.40469	0.000348824	0.000813871	up	yes	FP016247.1	antisense
ENSDARG00000056624	3495	3812	1818.73	33	36	31	167.449	7.38758	3.67e-200	1.5e-197	up	yes	vegfd	protein_coding
ENSDARG00000098155	21	18	9.75321	0	0	0	163.812	7.3559	3.53e-07	1.2e-06	up	yes	CT583728.1	rRNA
ENSDARG00000109688	0	159	35.2575	1	0	1	163.277	7.35118	0.0114911	0.0221246	up	yes	CU459012.3	protein_coding
ENSDARG00000097064	4	80	18.8467	0	1	0	161.745	7.33758	0.000693836	0.00156284	up	yes	CR759845.4	processed_transcript
ENSDARG00000096463	61	6	18.3242	0	1	0	156.765	7.29246	0.000500035	0.00114528	up	yes	si:dkeyp-82h4.1	protein_coding
ENSDARG00000117367	33	0	9.11125	0	0	0	153.315	7.26035	0.0939329	0.151101	up	no	FP236457.1	lincRNA
ENSDARG00000083826	0	41	9.00894	0	0	0	151.781	7.24584	0.0945964	0.151925	up	no	RF00417	snoRNA
ENSDARG00000117279	0	41	9.00894	0	0	0	151.781	7.24584	0.0945964	0.151925	up	no	CABZ01000591.1	lincRNA
ENSDARG00000059139	1612	516	564.28	6	15	15	143.775	7.16767	3.43e-15	4.58e-14	up	yes	wfikkn2b	protein_coding
ENSDARG00000092247	7	66	16.5957	0	0	1	142.364	7.15344	0.000199507	0.000478223	up	yes	BX548061.1	processed_transcript
ENSDARG00000091966	42	22	16.591	0	0	1	141.651	7.1462	1.86e-06	5.7e-06	up	yes	CR925863.1	processed_transcript
ENSDARG00000075345	188	797	229.473	1	10	4	139.759	7.1268	9.5e-10	4.84e-09	up	yes	si:ch211-76l23.7	protein_coding
ENSDARG00000097204	30	0	8.28295	0	0	0	139.369	7.12276	0.10038	0.160162	up	no	BX000524.1	antisense
ENSDARG00000112568	30	0	8.28295	0	0	0	139.369	7.12276	0.10038	0.160162	up	no	RF00001	rRNA
ENSDARG00000080681	29	1	8.22658	0	0	0	138.345	7.11213	0.0257186	0.0466549	up	yes	dre-mir-730	miRNA
ENSDARG00000110494	0	132	29.3248	1	0	1	135.558	7.08277	0.0137894	0.0261598	up	yes	BX510941.2	protein_coding
ENSDARG00000113973	29	0	8.00685	0	0	0	134.72	7.07382	0.102757	0.163591	up	no	RF00003	snRNA
ENSDARG00000099425	38496	51493	22188.1	515	488	514	134.437	7.07078	0	0	up	yes	CABZ01073265.1	protein_coding
ENSDARG00000094165	156	0	43.5514	2	0	1	134.337	7.06972	0.0177274	0.0330212	up	yes	BX649434.1	processed_transcript
ENSDARG00000105423	0	69	15.3222	0	0	1	131.138	7.03494	0.0553525	0.0940165	up	no	cd27	protein_coding
ENSDARG00000090623	26023	21718	12094.2	286	286	278	130.702	7.03014	4.32e-134	1.06e-131	up	yes	si:dkeyp-106c3.1	protein_coding
ENSDARG00000096617	527	135	177.259	2	1	10	125.515	6.97172	2.08e-07	7.33e-07	up	yes	BX469908.1	antisense
ENSDARG00000090980	30266	59219	21626.9	540	502	559	124.067	6.95498	1.51e-118	3.06e-116	up	yes	apof	protein_coding
ENSDARG00000109579	143	0	39.9676	0	1	2	121.982	6.93052	0.0196585	0.0363305	up	yes	CR925744.1	protein_coding
ENSDARG00000116558	26	0	7.17856	0	0	0	120.774	6.91617	0.110723	0.175173	up	no	pimr81	protein_coding
ENSDARG00000031506	13005	10587	5991.15	165	140	155	119.595	6.90202	2.74e-106	4.58e-104	up	yes	flvcr2b	protein_coding
ENSDARG00000098779	47	0	13.1405	0	1	0	112.113	6.80881	0.0658978	0.109855	up	no	BX547930.4	protein_coding
ENSDARG00000083737	26	26	13.0554	0	1	0	111.178	6.79672	1.99e-07	7.01e-07	up	yes	RF00001	rRNA
ENSDARG00000097771	0	106	23.6106	2	0	0	109.284	6.77194	0.0805666	0.131578	up	no	BX571786.1	antisense
ENSDARG00000107487	0	29	6.37217	0	0	0	107.386	6.74666	0.119829	0.187725	up	no	RF00001	rRNA
ENSDARG00000107737	0	56	12.4657	0	0	1	106.446	6.73398	0.0639822	0.10728	up	no	RF00001	rRNA
ENSDARG00000043589	11491	33378	10656.8	359	300	271	105.039	6.71479	1.88e-38	9.78e-37	up	yes	ca4a	protein_coding
ENSDARG00000115071	0	101	22.5144	0	0	2	103.444	6.69271	0.0838292	0.136573	up	no	RF00001	rRNA
ENSDARG00000085557	81	0	22.6887	0	1	1	103.4	6.69209	0.0201405	0.037153	up	yes	RF01192	snoRNA
ENSDARG00000100081	0	54	12.025	1	0	0	102.647	6.68155	0.0656219	0.109431	up	no	dnai1.1	protein_coding
ENSDARG00000095741	43	0	12.0361	0	1	0	102.565	6.6804	0.0700716	0.116175	up	no	ddx41	protein_coding
ENSDARG00000094781	120	0	33.6174	0	1	2	102.357	6.67746	0.0232134	0.0423901	up	yes	CU914617.1	processed_transcript
ENSDARG00000111600	3	23	5.88209	0	0	0	99.3035	6.63377	0.0064997	0.0129696	up	yes	BX470197.1	protein_coding
ENSDARG00000117732	0	52	11.5856	1	0	0	98.8486	6.62715	0.0673685	0.112099	up	no	AL805905.1	lincRNA
ENSDARG00000108644	21	0	5.79807	0	0	0	97.531	6.60779	0.127723	0.198307	up	no	BX572621.1	miRNA
ENSDARG00000110594	21	0	5.79807	0	0	0	97.531	6.60779	0.127723	0.198307	up	no	RF00003	snRNA
ENSDARG00000113701	21	0	5.79807	0	0	0	97.531	6.60779	0.127723	0.198307	up	no	RF00001	rRNA
ENSDARG00000097225	0	49	10.9276	0	0	1	93.1505	6.54149	0.0702147	0.11639	up	no	si:dkey-79d12.6	protein_coding
ENSDARG00000107336	20	0	5.52197	0	0	0	92.8823	6.53733	0.131881	0.204253	up	no	RF00001	rRNA
ENSDARG00000114381	38	1	10.8753	0	1	0	92.4388	6.53043	0.00906046	0.0177019	up	yes	RF00325	snoRNA
ENSDARG00000043466	1190	3082	1022.24	31	37	34	91.5782	6.51693	3.2e-39	1.72e-37	up	yes	kcnk3a	protein_coding
ENSDARG00000095929	101	53	40.1798	1	2	1	91.5664	6.51675	2.11e-10	1.21e-09	up	yes	BX664742.2	antisense
ENSDARG00000117228	0	88	19.6554	2	0	0	90.7306	6.50352	0.090718	0.146245	up	no	CT025588.2	lincRNA
ENSDARG00000059053	5522	31555	8599.81	266	291	320	89.5965	6.48537	3.12e-16	4.85e-15	up	yes	slc13a4	protein_coding
ENSDARG00000092683	0	47	10.4912	0	1	0	89.3518	6.48143	0.0722821	0.119506	up	no	AL845369.1	processed_transcript
ENSDARG00000038392	139	0	39.0241	0	1	3	89.0373	6.47634	0.0310616	0.0554762	up	no	si:dkeyp-52c3.7	protein_coding
ENSDARG00000092527	70	0	19.6546	0	2	0	88.621	6.46958	0.0978554	0.156409	up	no	BX663522.1	unprocessed_pseudogene
ENSDARG00000097294	19	0	5.24587	0	0	0	88.2336	6.46326	0.136367	0.210701	up	no	CU855758.1	antisense
ENSDARG00000104486	19	0	5.24587	0	0	0	88.2336	6.46326	0.136367	0.210701	up	no	CR812836.1	antisense
ENSDARG00000112019	2029	1592	925.509	32	31	33	88.0769	6.46069	1.23e-64	1.21e-62	up	yes	CABZ01065423.1	protein_coding
ENSDARG00000105308	239	0	67.1114	4	1	2	87.9876	6.45923	0.00836542	0.0164251	up	yes	CR626886.2	processed_transcript
ENSDARG00000015559	10207	18948	7106.5	252	244	278	83.838	6.38953	9.02e-112	1.62e-109	up	yes	fstl1a	protein_coding
ENSDARG00000029402	26165	38776	16034.1	623	595	577	81.5136	6.34897	0	0	up	yes	sort1a	protein_coding
ENSDARG00000018228	5591	9422	3681.97	152	159	110	79.7234	6.31693	1.18e-84	1.57e-82	up	yes	htr2cl1	protein_coding
ENSDARG00000054690	4779	11730	3970.67	146	146	165	79.2476	6.30829	6.65e-49	4.83e-47	up	yes	si:dkey-166k12.1	protein_coding
ENSDARG00000111952	153	0	43.0435	3	0	2	79.0609	6.30489	0.0334432	0.059449	up	no	CT027583.1	protein_coding
ENSDARG00000100703	17	0	4.69367	0	0	0	78.9364	6.30262	0.146504	0.224701	up	no	si:ch211-285j22.3	protein_coding
ENSDARG00000068580	1619	480	562.974	24	25	16	78.916	6.30225	3.56e-14	4.06e-13	up	yes	glis1a	protein_coding
ENSDARG00000075015	20792	39315	14655.2	575	564	570	78.1881	6.28888	1.02e-113	1.95e-111	up	yes	soul5	protein_coding
ENSDARG00000037097	27207	29839	14338.4	537	553	583	78.1313	6.28783	0	0	up	yes	slc7a2	protein_coding
ENSDARG00000105193	199	56	68.5448	2	4	2	77.8615	6.28284	4.39e-09	2e-08	up	yes	BX927404.1	sense_intronic
ENSDARG00000036036	160564	235465	97938.1	3835	3832	3904	77.149	6.26958	0	0	up	yes	mdka	protein_coding
ENSDARG00000086158	813	2659	824.571	27	37	34	76.6064	6.25939	1.68e-24	5.07e-23	up	yes	ccbe1	protein_coding
ENSDARG00000042485	198	531	174.721	10	4	7	76.0324	6.24854	4.82e-19	1.02e-17	up	yes	foxd5	protein_coding
ENSDARG00000069961	183	987	272.723	14	11	8	75.3606	6.23574	1.06e-12	9.25e-12	up	yes	il21r.1	protein_coding
ENSDARG00000106393	0	20	4.3946	0	0	0	74.0886	6.21118	0.15253	0.23194	up	no	RF00001	rRNA
ENSDARG00000107291	0	20	4.3946	0	0	0	74.0886	6.21118	0.15253	0.23194	up	no	RF00001	rRNA
ENSDARG00000092626	1128	556	442.44	27	6	22	73.5995	6.20162	3.06e-12	2.45e-11	up	yes	zgc:174931	protein_coding
ENSDARG00000117562	0	38	8.51361	0	1	0	72.2577	6.17508	0.0838466	0.136586	up	no	BX548249.1	lincRNA
ENSDARG00000099970	456321	523461	246032	10327	9977	10817	71.974	6.1694	0	0	up	yes	CR383676.1	lincRNA
ENSDARG00000095398	55	0	15.5071	0	0	2	70.7272	6.14419	0.111657	0.176383	up	no	si:ch73-256j6.6	protein_coding
ENSDARG00000009885	149	89	61.9837	3	2	3	70.4401	6.13832	1.09e-14	1.35e-13	up	yes	sult3st1	protein_coding
ENSDARG00000095130	0	19	4.17487	0	0	0	70.3889	6.13728	0.157539	0.238625	up	no	CT583652.1	processed_transcript
ENSDARG00000094558	163	1	46.1906	1	1	4	70.0975	6.13129	0.00246624	0.00518888	up	yes	si:dkeyp-53e4.1	protein_coding
ENSDARG00000079472	1725	6152	1867.72	94	74	78	69.1176	6.11098	2.73e-23	7.72e-22	up	yes	CABZ01071020.1	protein_coding
ENSDARG00000055781	1998	1408	880.056	45	36	37	67.8375	6.08401	2.03e-45	1.34e-43	up	yes	ptger3	protein_coding
ENSDARG00000056643	5028	4881	2515.74	128	108	105	67.0805	6.06782	8.81e-132	2.11e-129	up	yes	slc22a7b.1	protein_coding
ENSDARG00000096266	4	13	3.96089	0	0	0	66.963	6.06529	0.00253493	0.00532396	up	yes	BX510989.1	antisense
ENSDARG00000116079	0	18	3.95514	0	0	0	66.6892	6.05938	0.162954	0.245957	up	no	RF00001	rRNA
ENSDARG00000070392	0	97	21.7981	1	1	1	66.0796	6.04613	0.00875068	0.0171223	up	yes	tlr19	protein_coding
ENSDARG00000100652	25	3	7.72552	0	1	0	65.1353	6.02537	0.00357017	0.00737656	up	yes	znf1147	protein_coding
ENSDARG00000105989	14	0	3.86538	0	0	0	64.9903	6.02215	0.165592	0.249549	up	no	RF00001	rRNA
ENSDARG00000074582	3890	1703	1481.66	66	76	65	64.9567	6.02141	2.53e-22	6.73e-21	up	yes	gfra4b	protein_coding
ENSDARG00000097042	14	140	35.4366	1	2	2	64.3766	6.00846	5.26e-06	1.53e-05	up	yes	CR759845.2	processed_transcript
ENSDARG00000020031	21567	3824	6956.07	318	307	374	63.2214	5.98234	3.84e-10	2.09e-09	up	yes	cldn11a	protein_coding
ENSDARG00000088376	74	0	20.9168	0	1	2	63.1052	5.97969	0.0365643	0.0644617	up	no	RF00001	rRNA
ENSDARG00000093083	0	17	3.73541	0	0	0	62.9895	5.97704	0.168832	0.253904	up	no	CT573467.1	antisense
ENSDARG00000038955	102	87	48.4135	0	3	4	62.6019	5.96813	6.01e-11	3.79e-10	up	yes	pimr68	protein_coding
ENSDARG00000093159	2918	872	1021.3	58	49	42	62.2145	5.95918	4.21e-14	4.74e-13	up	yes	si:dkeyp-106c3.3	protein_coding
ENSDARG00000103615	512	57	157.602	7	8	8	62.1176	5.95693	4.52e-07	1.51e-06	up	yes	si:dkey-31j3.11	protein_coding
ENSDARG00000080781	26	0	7.34242	0	1	0	61.9865	5.95388	0.099285	0.158518	up	no	RF00001	rRNA
ENSDARG00000078193	695	0	196.57	8	9	12	61.4733	5.94189	0.0149308	0.0281756	up	yes	si:ch211-67e16.3	protein_coding
ENSDARG00000103129	60501	64254	31575	1556	1539	1565	61.4619	5.94162	0	0	up	yes	nid1b	protein_coding
ENSDARG00000054160	189	0	53.4746	3	3	2	60.5607	5.92031	0.0107507	0.020774	up	yes	zgc:113625	protein_coding
ENSDARG00000014091	2324	11691	3290.11	153	160	180	60.5108	5.91912	1.99e-15	2.76e-14	up	yes	osr1	protein_coding
ENSDARG00000097495	13	0	3.58928	0	0	0	60.3417	5.91508	0.17336	0.260096	up	no	CU467639.1	sense_intronic
ENSDARG00000116577	25	0	7.0633	0	0	1	59.5995	5.89723	0.102028	0.16253	up	no	RF00001	rRNA
ENSDARG00000097183	210	87	79.0417	3	6	3	59.5078	5.89501	2.7e-11	1.81e-10	up	yes	CU570976.1	antisense
ENSDARG00000105600	0	16	3.51568	0	0	0	59.2897	5.88971	0.175241	0.262545	up	no	CR354377.1	antisense
ENSDARG00000096373	208	115	84.7985	4	5	4	59.0064	5.8828	6.2e-16	9.32e-15	up	yes	BX936397.2	antisense
ENSDARG00000089873	161	0	45.5813	2	2	3	59.0049	5.88276	0.0109413	0.0211253	up	yes	CU467110.1	protein_coding
ENSDARG00000038489	7614	20257	6720.56	333	349	354	58.7681	5.87696	5.93e-38	3.05e-36	up	yes	b3gnt7	protein_coding
ENSDARG00000116471	59	97	38.5765	1	3	2	58.3003	5.86543	9.53e-16	1.39e-14	up	yes	BX276101.2	protein_coding
ENSDARG00000089800	2679	1730	1148.66	69	52	58	58.182	5.8625	3.13e-37	1.56e-35	up	yes	prr7	protein_coding
ENSDARG00000097461	0	113	25.4691	3	0	1	58.1765	5.86237	0.0421174	0.0732718	up	no	BX957326.3	antisense
ENSDARG00000088247	7149	12594	4864.04	288	241	233	57.8513	5.85428	9.38e-100	1.47e-97	up	yes	si:ch1073-303k11.2	protein_coding
ENSDARG00000101566	158	0	44.7542	1	2	4	57.8499	5.85424	0.0141819	0.0268479	up	yes	CR769772.4	protein_coding
ENSDARG00000045792	1947	1391	865.321	42	43	52	57.1861	5.83759	4.9e-44	3.14e-42	up	yes	si:dkey-106n21.1	protein_coding
ENSDARG00000099124	3924	6158	2501.59	124	139	140	56.1668	5.81165	1.39e-155	3.91e-153	up	yes	f3a	protein_coding
ENSDARG00000000730	6601	15357	5336.73	277	286	303	55.7602	5.80116	2.87e-49	2.11e-47	up	yes	slc6a22.1	protein_coding
ENSDARG00000037246	12	0	3.31318	0	0	0	55.6931	5.79943	0.182059	0.271545	up	no	pimr212	protein_coding
ENSDARG00000085027	12	0	3.31318	0	0	0	55.6931	5.79943	0.182059	0.271545	up	no	RF00001	rRNA
ENSDARG00000094521	12	0	3.31318	0	0	0	55.6931	5.79943	0.182059	0.271545	up	no	si:ch73-194h10.3	protein_coding
ENSDARG00000099707	0	15	3.29595	0	0	0	55.5899	5.79675	0.182264	0.271804	up	no	CR385021.1	processed_transcript
ENSDARG00000015312	5072	6228	2844.07	165	156	145	55.2147	5.78698	0	0	up	yes	klf12a	protein_coding
ENSDARG00000083988	0	29	6.53176	1	0	0	55.1638	5.78565	0.101252	0.161393	up	no	RF00001	rRNA
ENSDARG00000071640	484	825	323.633	20	21	13	54.1876	5.75989	6.56e-47	4.51e-45	up	yes	drd1a	protein_coding
ENSDARG00000086420	2	128	29.4799	4	1	0	53.5974	5.74409	0.00686534	0.0136626	up	yes	CABZ01046949.1	protein_coding
ENSDARG00000084974	4	23	6.31777	1	0	0	53.5303	5.74228	0.0013148	0.00286417	up	yes	RF00001	rRNA
ENSDARG00000089078	2859	2772	1438.49	75	80	93	52.388	5.71116	4.2e-105	6.93e-103	up	yes	si:ch211-160j14.3	protein_coding
ENSDARG00000115392	0	50	11.3069	1	0	1	51.3858	5.6833	0.0353282	0.0624004	up	no	BX890572.2	protein_coding
ENSDARG00000093154	11	0	3.03708	0	0	0	51.0444	5.67368	0.191887	0.28345	up	no	pimr83	protein_coding
ENSDARG00000115706	11	0	3.03708	0	0	0	51.0444	5.67368	0.191887	0.28345	up	no	pimr76	protein_coding
ENSDARG00000115724	11	0	3.03708	0	0	0	51.0444	5.67368	0.191887	0.28345	up	no	pimr84	protein_coding
ENSDARG00000059081	156	198	89.1535	8	4	4	50.3174	5.65298	8.75e-33	3.76e-31	up	yes	LO018513.1	protein_coding
ENSDARG00000086851	2345	1891	1095.39	71	64	66	49.1468	5.61903	6.64e-63	6.3e-61	up	yes	si:dkey-264d12.5	protein_coding
ENSDARG00000089221	2848	5651	2090.79	133	120	136	48.4705	5.59904	4.53e-66	4.51e-64	up	yes	si:ch211-195o20.7	protein_coding
ENSDARG00000105749	0	13	2.85649	0	0	0	48.1904	5.59067	0.198589	0.291597	up	no	CR788316.2	unprocessed_pseudogene
ENSDARG00000099987	20	0	5.68155	1	0	0	47.664	5.57483	0.119048	0.186613	up	no	FP236356.2	lincRNA
ENSDARG00000110040	7466	9648	4313.97	285	267	270	47.2763	5.56305	0	0	up	yes	CABZ01092781.1	protein_coding
ENSDARG00000090851	438	0	124.797	10	6	8	46.911	5.55186	0.0196829	0.0363551	up	yes	ciita	protein_coding
ENSDARG00000035569	8700	13105	5451.54	345	378	329	46.6315	5.54323	9.05e-193	3.48e-190	up	yes	cyp1d1	protein_coding
ENSDARG00000093098	10	0	2.76098	0	0	0	46.3957	5.53592	0.203105	0.297461	up	no	ccl34b.8	protein_coding
ENSDARG00000097151	10	0	2.76098	0	0	0	46.3957	5.53592	0.203105	0.297461	up	no	BX324227.1	antisense
ENSDARG00000098585	10	0	2.76098	0	0	0	46.3957	5.53592	0.203105	0.297461	up	no	si:ch211-237a4.2	protein_coding
ENSDARG00000083428	1	44	10.2659	0	0	2	46.3932	5.53584	0.0261634	0.0473991	up	yes	RF00001	rRNA
ENSDARG00000054418	357	6	103.114	5	6	9	46.387	5.53565	0.00074029	0.00166102	up	yes	ssuh2.2	protein_coding
ENSDARG00000087245	0	45	10.2095	0	0	2	46.1089	5.52697	0.139997	0.215658	up	no	CR847844.1	protein_coding
ENSDARG00000074828	2419	2666	1294.75	78	103	73	45.8054	5.51745	1.4e-90	1.96e-88	up	yes	rhobtb2a	protein_coding
ENSDARG00000096774	34	516	126.809	11	11	3	45.6012	5.511	2.65e-05	7.04e-05	up	yes	BX088686.1	antisense
ENSDARG00000112164	4	39	9.99304	2	0	0	45.3349	5.50255	0.00597063	0.0119872	up	yes	BX537291.1	protein_coding
ENSDARG00000061419	8	1497	342.138	18	26	24	45.1885	5.49788	0.00138003	0.00299951	up	yes	zmat4b	protein_coding
ENSDARG00000117168	0	44	9.98982	0	0	2	45.0851	5.49458	0.141994	0.218477	up	no	BX649431.4	protein_coding
ENSDARG00000002945	7110	12143	4787.16	319	313	334	44.5564	5.47756	2.12e-124	4.7e-122	up	yes	bgnb	protein_coding
ENSDARG00000100902	298	20	89.5941	5	11	2	44.4993	5.47571	0.000221508	0.000527635	up	yes	FP085399.1	antisense
ENSDARG00000115429	0	12	2.63676	0	0	0	44.4906	5.47543	0.208182	0.304112	up	no	RF00392	snoRNA
ENSDARG00000102480	257	0	73.3677	9	3	3	44.1424	5.46409	0.0218473	0.0400608	up	yes	BX005417.2	protein_coding
ENSDARG00000103201	4	18	5.22038	0	0	1	44.0383	5.46069	0.00139227	0.00302536	up	yes	CT583728.5	rRNA
ENSDARG00000052332	0	451	102.49	6	7	8	43.8389	5.45414	0.0181875	0.0338203	up	yes	ftr98	protein_coding
ENSDARG00000029353	8448	15094	5844.38	420	396	394	43.3915	5.43934	2.65e-103	4.32e-101	up	yes	serpine2	protein_coding
ENSDARG00000103283	0	275	62.5243	6	5	2	43.2034	5.43307	0.0185411	0.0344459	up	yes	si:dkey-238o14.7	protein_coding
ENSDARG00000099091	169	0	48.2859	1	6	3	43.0703	5.42862	0.0242075	0.0440913	up	yes	CU929418.1	lincRNA
ENSDARG00000107314	18	0	5.13364	0	1	0	42.8898	5.42256	0.128021	0.198734	up	no	RF00001	rRNA
ENSDARG00000109615	18	0	5.13364	0	1	0	42.8898	5.42256	0.128021	0.198734	up	no	si:ch73-129a22.11	protein_coding
ENSDARG00000067567	7038	5875	3347.29	215	237	249	42.8536	5.42135	7.78e-73	8.57e-71	up	yes	SLC6A13	protein_coding
ENSDARG00000097759	51	122	42.3375	1	1	7	42.3104	5.40294	9.92e-07	3.16e-06	up	yes	CR628327.1	antisense
ENSDARG00000076462	8334	8203	4249.54	296	297	312	42.1299	5.39677	9.54e-162	2.83e-159	up	yes	ndnfl	protein_coding
ENSDARG00000113896	471	0	134.704	14	5	10	41.8287	5.38642	0.0257028	0.0466295	up	yes	si:dkey-29p23.1	protein_coding
ENSDARG00000098036	259	0	74.0772	7	1	8	41.7497	5.38369	0.0300683	0.0538347	up	no	si:ch211-69l10.4	protein_coding
ENSDARG00000088891	1374	592	527.882	33	49	32	41.4337	5.37273	2.43e-15	3.33e-14	up	yes	slc23a3	protein_coding
ENSDARG00000078162	716	0	204.953	18	17	10	40.8014	5.35055	0.0285275	0.05134	up	no	pimr208	protein_coding
ENSDARG00000083693	0	11	2.41703	0	0	0	40.7907	5.35017	0.218991	0.318194	up	no	RF00001	rRNA
ENSDARG00000097867	0	11	2.41703	0	0	0	40.7907	5.35017	0.218991	0.318194	up	no	CR381579.4	antisense
ENSDARG00000099818	0	11	2.41703	0	0	0	40.7907	5.35017	0.218991	0.318194	up	no	RF00001	rRNA
ENSDARG00000113576	0	11	2.41703	0	0	0	40.7907	5.35017	0.218991	0.318194	up	no	CR936363.1	protein_coding
ENSDARG00000103105	8	1	2.42852	0	0	0	40.7114	5.34736	0.0696872	0.115596	up	no	BX936303.1	processed_transcript
ENSDARG00000117222	17	0	4.85326	1	0	0	40.5027	5.33995	0.133182	0.206121	up	no	BX088525.2	lincRNA
ENSDARG00000097214	32	0	9.16288	0	2	0	40.4996	5.33984	0.159508	0.241289	up	no	CR388029.1	processed_transcript
ENSDARG00000007804	6395	16417	5573.65	426	430	387	40.1593	5.32766	1.44e-33	6.31e-32	up	yes	gas6	protein_coding
ENSDARG00000104557	31	0	8.87822	2	0	0	40.1102	5.3259	0.158616	0.240104	up	no	CR318653.1	antisense
ENSDARG00000023287	389	924	322.046	27	22	23	40.1076	5.3258	5.5e-29	2.04e-27	up	yes	hsd17b3	protein_coding
ENSDARG00000036809	10204	14990	6339.73	487	452	478	40.0875	5.32508	7.72e-295	5.93e-292	up	yes	si:ch211-106j24.1	protein_coding
ENSDARG00000104312	0	156	35.573	3	4	1	39.7367	5.3124	0.0204261	0.0376372	up	yes	CT573342.2	protein_coding
ENSDARG00000100737	0	194	44.2384	3	2	5	39.7065	5.3113	0.0183544	0.0341136	up	yes	epob	protein_coding
ENSDARG00000005780	1055	679	457.247	34	27	43	39.3864	5.29963	2.07e-25	6.57e-24	up	yes	npy8br	protein_coding
ENSDARG00000093358	0	76	17.3404	2	0	2	39.0709	5.28802	0.0536102	0.0912888	up	no	BX284697.1	antisense
ENSDARG00000041462	0	38	8.67446	0	1	1	38.7127	5.27474	0.0468828	0.0807976	up	no	pimr183	protein_coding
ENSDARG00000039999	1505	85	451.165	35	38	32	38.3991	5.263	5.7e-05	0.000145398	up	yes	slc13a5b	protein_coding
ENSDARG00000094135	26	5	8.60066	1	1	0	38.2308	5.25666	0.00128777	0.00280857	up	yes	BX936305.1	lincRNA
ENSDARG00000058765	16	0	4.57842	0	0	1	38.1155	5.2523	0.138853	0.214123	up	no	or128-2	protein_coding
ENSDARG00000096702	16	0	4.58144	0	1	0	38.1155	5.2523	0.13884	0.214116	up	no	CU550702.1	antisense
ENSDARG00000013409	1409	1801	815.944	63	74	56	37.7638	5.23893	7.37e-135	1.85e-132	up	yes	bmp2a	protein_coding
ENSDARG00000110917	44	0	12.6326	1	1	1	37.5581	5.23105	0.0203538	0.037512	up	yes	si:ch211-223a21.6	protein_coding
ENSDARG00000097063	162	675	200.78	18	12	18	37.4479	5.22681	2.71e-12	2.2e-11	up	yes	sparcl2	protein_coding
ENSDARG00000109383	8	0	2.20879	0	0	0	37.0985	5.21329	0.231269	0.332923	up	no	taar18e	protein_coding
ENSDARG00000112699	8	0	2.20879	0	0	0	37.0985	5.21329	0.231269	0.332923	up	no	taar18g	protein_coding
ENSDARG00000080918	0	10	2.1973	0	0	0	37.0907	5.21299	0.231296	0.332923	up	no	RF00001	rRNA
ENSDARG00000099451	0	10	2.1973	0	0	0	37.0907	5.21299	0.231296	0.332923	up	no	dre-mir-455-1	miRNA
ENSDARG00000111804	0	10	2.1973	0	0	0	37.0907	5.21299	0.231296	0.332923	up	no	RF00001	rRNA
ENSDARG00000069928	399	621	256.631	19	22	21	36.977	5.20856	3.53e-63	3.36e-61	up	yes	prkceb	protein_coding
ENSDARG00000117234	0	108	24.6939	4	1	1	36.9598	5.20788	0.0244135	0.0444325	up	yes	CR354564.1	lincRNA
ENSDARG00000113139	177	31	57.9404	6	5	3	36.9208	5.20636	3.61e-06	1.07e-05	up	yes	CR855318.1	protein_coding
ENSDARG00000030250	346	639	245.607	21	15	24	36.5979	5.19369	6.38e-36	3.05e-34	up	yes	dennd2db	protein_coding
ENSDARG00000055901	6206	5100	2950.98	233	241	250	36.367	5.18456	4.81e-68	4.97e-66	up	yes	steap4	protein_coding
ENSDARG00000097208	847	7599	1982.25	155	176	156	36.2979	5.18181	6.57e-08	2.49e-07	up	yes	alkbh3	protein_coding
ENSDARG00000034207	2213	4271	1613.51	130	115	152	36.2952	5.18171	4.12e-53	3.28e-51	up	yes	cx44.2	protein_coding
ENSDARG00000034718	10081	19104	7280.77	625	593	639	34.9419	5.12689	6.67e-75	7.63e-73	up	yes	tfpia	protein_coding
ENSDARG00000021885	122	0	35.1424	1	4	4	34.637	5.11424	0.0281094	0.0506574	up	no	cacul1	protein_coding
ENSDARG00000102387	1793	2556	1102.65	99	85	101	34.475	5.10748	2.86e-162	8.67e-160	up	yes	slc39a14	protein_coding
ENSDARG00000097950	0	67	15.3628	2	0	2	34.448	5.10635	0.0601864	0.101559	up	no	BX663520.1	lincRNA
ENSDARG00000075666	11683	29092	10036.9	869	895	830	34.4457	5.10625	8.04e-34	3.58e-32	up	yes	tsc22d3	protein_coding
ENSDARG00000114221	0	117	26.8349	2	1	4	34.2461	5.09787	0.0239642	0.0436848	up	yes	BX005022.1	protein_coding
ENSDARG00000115744	5	3	2.03968	0	0	0	34.178	5.09499	0.0186389	0.0346178	up	yes	CR932978.3	processed_transcript
ENSDARG00000006456	7907	8435	4216.67	321	397	397	33.6133	5.07096	2.73e-120	5.6e-118	up	yes	pdgfrl	protein_coding
ENSDARG00000079107	1163	894	540.638	51	53	39	33.6051	5.07061	2.02e-36	9.89e-35	up	yes	clec11a	protein_coding
ENSDARG00000100045	0	65	14.9208	4	0	0	33.5429	5.06794	0.208015	0.303932	up	no	pimr184	protein_coding
ENSDARG00000097742	65	0	18.7499	3	1	1	33.4385	5.06344	0.0269587	0.0486878	up	yes	CT954240.1	antisense
ENSDARG00000057678	1359	2777	1030	85	102	89	33.1563	5.05121	2.16e-44	1.39e-42	up	yes	sfrp1b	protein_coding
ENSDARG00000099382	195	0	56.2753	3	9	3	33.1509	5.05097	0.031152	0.0556186	up	no	si:ch211-209n20.1	protein_coding
ENSDARG00000105655	1190	205	390.555	30	34	41	33.0482	5.0465	3.52e-07	1.2e-06	up	yes	BX571811.2	lincRNA
ENSDARG00000037914	199	184	99.7288	12	9	6	32.8033	5.03577	5.15e-26	1.67e-24	up	yes	znfl1	protein_coding
ENSDARG00000068261	4469	8448	3231.87	282	330	265	32.7148	5.03187	9.84e-57	8.39e-55	up	yes	pros1	protein_coding
ENSDARG00000097278	7	0	1.93269	0	0	0	32.4499	5.02014	0.249432	0.3562	up	no	CR352232.1	antisense
ENSDARG00000103756	7	0	1.93269	0	0	0	32.4499	5.02014	0.249432	0.3562	up	no	CR388184.2	lincRNA
ENSDARG00000111157	7	0	1.93269	0	0	0	32.4499	5.02014	0.249432	0.3562	up	no	CR848784.2	processed_transcript
ENSDARG00000113245	7	0	1.93269	0	0	0	32.4499	5.02014	0.249432	0.3562	up	no	BX572627.1	protein_coding
ENSDARG00000090255	2190	1927	1075.96	107	82	108	32.1931	5.00868	3.2e-57	2.74e-55	up	yes	phlpp2	protein_coding
ENSDARG00000015752	465	0	134.394	10	23	4	32.054	5.00243	0.0439211	0.0762117	up	no	zap70	protein_coding
ENSDARG00000027065	44391	43882	22923.4	2056	2190	2101	32.049	5.00221	1.45e-157	4.15e-155	up	yes	slc38a3a	protein_coding
ENSDARG00000056591	0	78	17.9449	1	1	3	31.927	4.99671	0.0255579	0.0463826	up	yes	gucy1b2	protein_coding
ENSDARG00000031136	3581	383	1123.44	111	121	81	31.821	4.99191	1.07e-05	2.99e-05	up	yes	moxd1	protein_coding
ENSDARG00000063230	2235	2847	1302.69	122	118	132	31.0458	4.95633	1.48e-294	1.11e-291	up	yes	bmp7b	protein_coding
ENSDARG00000098603	52	26	21.0369	1	1	4	31.0199	4.95512	1.73e-06	5.33e-06	up	yes	BX914220.1	lincRNA
ENSDARG00000092025	531	0	153.699	18	12	14	31.0072	4.95453	0.0380466	0.0668986	up	no	nlrc8	protein_coding
ENSDARG00000095521	303	0	87.7059	5	11	9	30.9948	4.95396	0.0341114	0.0605255	up	no	znf1090	protein_coding
ENSDARG00000076214	13	0	3.74887	1	0	0	30.9538	4.95205	0.16009	0.242027	up	no	zgc:165514	protein_coding
ENSDARG00000093688	13	0	3.75314	0	1	0	30.9538	4.95205	0.160064	0.242001	up	no	CU074419.2	lincRNA
ENSDARG00000103121	96	0	27.7945	3	2	3	30.8111	4.94538	0.0249164	0.0452783	up	yes	AL953841.2	antisense
ENSDARG00000037532	133	0	38.509	2	7	2	30.8085	4.94526	0.0338567	0.0601471	up	no	mcm3l	protein_coding
ENSDARG00000008473	36	0	10.4238	1	1	1	30.7146	4.94085	0.0260484	0.0472104	up	yes	asb14a	protein_coding
ENSDARG00000098045	357	488	215.959	19	18	26	30.373	4.92472	2.23e-62	2.09e-60	up	yes	CR751602.2	antisense
ENSDARG00000102689	1338	397	479.255	51	49	40	30.2994	4.92122	4.27e-10	2.3e-09	up	yes	BX663516.2	lincRNA
ENSDARG00000069411	118	0	34.1939	5	4	1	30.2557	4.91913	0.0347003	0.0614285	up	no	cx34.5	protein_coding
ENSDARG00000116588	177	0	51.2922	4	5	6	30.2445	4.9186	0.0289601	0.0520397	up	no	BX601646.1	protein_coding
ENSDARG00000015065	820	805	423.327	37	48	39	30.1843	4.91573	3.38e-61	3.04e-59	up	yes	c4	protein_coding
ENSDARG00000107130	1562	1613	824.753	85	81	76	30.1612	4.91462	3.17e-114	6.14e-112	up	yes	CU927890.1	protein_coding
ENSDARG00000113774	200	1	58.2057	1	11	5	30.0643	4.90998	0.0161554	0.0303484	up	yes	BX908388.2	protein_coding
ENSDARG00000030289	2956	2926	1532.04	151	150	151	29.9898	4.9064	2.64e-122	5.61e-120	up	yes	jag1a	protein_coding
ENSDARG00000098113	2933	1921	1293.7	133	122	128	29.8929	4.90173	8.74e-32	3.61e-30	up	yes	WSCD1	protein_coding
ENSDARG00000035308	5463	1815	2003.24	191	211	193	29.7664	4.89561	1.01e-11	7.36e-11	up	yes	grb10b	protein_coding
ENSDARG00000058585	3117	3279	1660.89	141	172	181	29.7206	4.89339	2.41e-98	3.67e-96	up	yes	chst2b	protein_coding
ENSDARG00000097896	0	8	1.75784	0	0	0	29.6908	4.89194	0.26204	0.371945	up	no	BX000451.1	antisense
ENSDARG00000105381	0	8	1.75784	0	0	0	29.6908	4.89194	0.26204	0.371945	up	no	CR555293.1	lincRNA
ENSDARG00000003989	3316	4951	2104.91	219	193	217	29.6143	4.88822	1.23e-166	4.01e-164	up	yes	crhr1	protein_coding
ENSDARG00000103809	11	15	6.65347	1	0	1	29.492	4.88225	3.58e-05	9.37e-05	up	yes	CT990567.3	unprocessed_pseudogene
ENSDARG00000022509	5620	12383	4489.94	449	468	429	29.4886	4.88208	4.79e-41	2.79e-39	up	yes	cox4i2	protein_coding
ENSDARG00000036308	393	1383	433.55	45	47	39	29.2496	4.87034	3.9e-15	5.17e-14	up	yes	nod1	protein_coding
ENSDARG00000071497	8230	26704	8557.55	923	821	844	29.2396	4.86985	5.83e-19	1.22e-17	up	yes	zic3	protein_coding
ENSDARG00000006981	298	300	155.808	7	20	20	29.2241	4.86909	2.65e-16	4.15e-15	up	yes	ccdc113	protein_coding
ENSDARG00000103488	137	0	39.767	3	5	4	29.2133	4.86855	0.0290165	0.0521303	up	no	CR356246.1	antisense
ENSDARG00000025555	1888	714	713.304	86	62	70	28.9387	4.85493	1.9e-12	1.59e-11	up	yes	ormdl3	protein_coding
ENSDARG00000114919	0	127	29.3574	4	3	2	28.8546	4.85073	0.0253673	0.0460623	up	yes	BX649508.2	protein_coding
ENSDARG00000109467	3	4	1.70722	0	0	0	28.7639	4.84619	0.0191393	0.0354639	up	yes	CR352340.1	protein_coding
ENSDARG00000096273	927	569	400.841	34	43	46	28.751	4.84554	4.71e-22	1.23e-20	up	yes	si:dkey-3n22.9	protein_coding
ENSDARG00000083391	6	0	1.65659	0	0	0	27.8014	4.79709	0.271654	0.38361	up	no	RF00001	rRNA
ENSDARG00000094480	6	0	1.65659	0	0	0	27.8014	4.79709	0.271654	0.38361	up	no	BX927121.1	antisense
ENSDARG00000096188	6	0	1.65659	0	0	0	27.8014	4.79709	0.271654	0.38361	up	no	CT027801.2	protein_coding
ENSDARG00000109073	6	0	1.65659	0	0	0	27.8014	4.79709	0.271654	0.38361	up	no	RF00001	rRNA
ENSDARG00000111114	6	0	1.65659	0	0	0	27.8014	4.79709	0.271654	0.38361	up	no	BX005470.1	protein_coding
ENSDARG00000077205	0	694	160.736	14	19	18	27.7526	4.79455	0.0417221	0.072681	up	no	zgc:153116	protein_coding
ENSDARG00000103689	256	13	77.5656	9	6	10	27.3617	4.77409	0.000594544	0.00134943	up	yes	znf1148	protein_coding
ENSDARG00000062268	1063	784	491.456	39	56	64	27.1872	4.76486	3.96e-25	1.24e-23	up	yes	jarid2b	protein_coding
ENSDARG00000078754	420	0	122.404	12	8	20	26.9911	4.75441	0.0459854	0.0793401	up	no	gra	protein_coding
ENSDARG00000027129	603	246	232.801	29	24	23	26.9661	4.75308	2.64e-12	2.15e-11	up	yes	tmem218	protein_coding
ENSDARG00000105034	0	5167	1198.61	133	125	134	26.919	4.75055	0.0705629	0.116893	up	no	zdhhc18b	protein_coding
ENSDARG00000082753	28619	38055	17173.4	1934	1770	1935	26.8099	4.74469	0	0	up	yes	NC_002333.17	Mt_rRNA
ENSDARG00000078002	1039	493	417.325	41	49	47	26.7773	4.74294	1.59e-15	2.24e-14	up	yes	si:dkey-13n15.11	protein_coding
ENSDARG00000100658	176	66	66.6396	10	6	6	26.6508	4.73611	9.1e-09	3.94e-08	up	yes	si:ch211-51h4.2	protein_coding
ENSDARG00000098071	22	88	26.8694	3	5	1	26.2352	4.71343	4.34e-06	1.28e-05	up	yes	znf1049	protein_coding
ENSDARG00000028725	558	1221	446.559	55	49	46	26.1824	4.71052	2.09e-31	8.49e-30	up	yes	adra1aa	protein_coding
ENSDARG00000099673	11	0	3.19667	1	0	0	26.1794	4.71036	0.17933	0.267933	up	no	si:dkey-203a12.5	protein_coding
ENSDARG00000070627	11	0	3.19793	0	0	1	26.1794	4.71036	0.17932	0.267933	up	no	pimr60	protein_coding
ENSDARG00000095781	0	7	1.53811	0	0	0	25.9906	4.69992	0.281757	0.392736	up	no	BX908740.1	antisense
ENSDARG00000108911	0	7	1.53811	0	0	0	25.9906	4.69992	0.281757	0.392736	up	no	RF00001	rRNA
ENSDARG00000117288	791	940	449.495	50	56	46	25.9648	4.69848	5.46e-117	1.09e-114	up	yes	LO017938.1	lincRNA
ENSDARG00000019995	4219	4094	2183.7	246	234	259	25.9606	4.69825	2.93e-108	5e-106	up	yes	bmp4	protein_coding
ENSDARG00000074359	323	217	144.767	14	14	21	25.9394	4.69707	6.88e-19	1.43e-17	up	yes	znfl1c	protein_coding
ENSDARG00000055523	3425	9172	3132.6	365	358	340	25.8842	4.694	1.5e-24	4.53e-23	up	yes	slc22a6l	protein_coding
ENSDARG00000117809	302	39	97.2802	12	12	9	25.8645	4.6929	2.82e-05	7.48e-05	up	yes	CR388228.1	lincRNA
ENSDARG00000114715	242	0	70.7018	6	11	7	25.7862	4.68853	0.0409032	0.0714261	up	no	CU570893.1	protein_coding
ENSDARG00000061140	14969	22291	9559.27	1034	1113	1125	25.6407	4.68036	1.17e-194	4.63e-192	up	yes	colec12	protein_coding
ENSDARG00000105608	177	3	52.4246	9	4	5	25.6264	4.67956	0.00480709	0.00976986	up	yes	BX957297.2	lincRNA
ENSDARG00000089390	957	2990	975.236	127	97	111	25.584	4.67717	3.14e-17	5.51e-16	up	yes	pnpla2	protein_coding
ENSDARG00000036066	709	616	350.627	46	38	37	25.4258	4.66822	8.93e-44	5.66e-42	up	yes	si:dkey-78a14.4	protein_coding
ENSDARG00000095941	0	37	8.61004	2	0	1	25.4035	4.66695	0.07733	0.126919	up	no	CT573247.1	lincRNA
ENSDARG00000091948	189	0	55.2638	4	10	5	25.3993	4.66672	0.0413884	0.0721672	up	no	CU694486.1	processed_transcript
ENSDARG00000046012	6436	9959	4200.35	473	495	488	25.3034	4.66126	6.16e-156	1.75e-153	up	yes	slc47a1	protein_coding
ENSDARG00000093572	12852	20040	8425.74	1001	977	958	25.1687	4.65356	9.76e-166	3.11e-163	up	yes	lamc3	protein_coding
ENSDARG00000079340	2314	4280	1673.79	207	206	172	25.0845	4.64872	1.93e-53	1.55e-51	up	yes	slc47a4	protein_coding
ENSDARG00000117476	0	98	22.8299	2	4	2	24.9546	4.64123	0.0308264	0.0551013	up	no	CABZ01043166.1	lincRNA
ENSDARG00000044114	58	0	16.978	3	1	2	24.8577	4.63562	0.0356229	0.0628997	up	no	cyb561d2	protein_coding
ENSDARG00000100073	0	13	3.01608	1	0	0	24.7755	4.63084	0.176452	0.264162	up	no	BX908757.1	antisense
ENSDARG00000044044	280	253	140.976	16	18	16	24.6625	4.62425	4.5e-35	2.09e-33	up	yes	rassf2b	protein_coding
ENSDARG00000102130	0	72	16.7862	2	1	3	24.5986	4.62051	0.0322403	0.0574242	up	no	BX666065.2	processed_pseudogene
ENSDARG00000070389	158	1278	344.253	55	33	35	24.5643	4.61849	1.79e-06	5.53e-06	up	yes	foxf2b	protein_coding
ENSDARG00000006093	907	5253	1490.57	181	186	165	24.5291	4.61642	7.41e-09	3.26e-08	up	yes	cdk15	protein_coding
ENSDARG00000096775	3	9	2.96973	0	1	0	24.5072	4.61513	0.004529	0.00923415	up	yes	BX119992.1	lincRNA
ENSDARG00000105602	0	24	5.59824	0	1	1	24.486	4.61389	0.0723087	0.119531	up	no	BX322601.1	antisense
ENSDARG00000045299	1875	7659	2335.91	257	279	302	24.3968	4.60862	2.23e-12	1.84e-11	up	yes	vmo1b	protein_coding
ENSDARG00000099014	7401	11847	4932.61	593	541	639	24.365	4.60674	8.36e-110	1.47e-107	up	yes	fxyd1	protein_coding
ENSDARG00000104737	258	273	139.3	13	18	19	24.3562	4.60622	1.02e-41	6.06e-40	up	yes	si:ch211-223a21.3	protein_coding
ENSDARG00000096988	1210	882	560.49	72	69	61	24.2745	4.60137	3.75e-32	1.57e-30	up	yes	CR589944.1	antisense
ENSDARG00000105439	190	71	72.2617	8	10	8	24.2681	4.60099	4.41e-09	2.01e-08	up	yes	si:dkey-273g18.1	lincRNA
ENSDARG00000057479	79	31	30.395	3	2	6	24.1534	4.59416	1.34e-06	4.2e-06	up	yes	hrh2b	protein_coding
ENSDARG00000015575	11085	21141	8185.57	974	1013	984	24.0965	4.59075	1.52e-59	1.35e-57	up	yes	cyp3c1	protein_coding
ENSDARG00000087697	21346	30284	13331.3	1693	1575	1586	24.0273	4.5866	0	0	up	yes	lpl	protein_coding
ENSDARG00000037895	1077	6976	1944.82	248	244	218	23.9512	4.58203	4.9e-08	1.89e-07	up	yes	ramp2	protein_coding
ENSDARG00000078201	5	146	35.5627	6	6	1	23.9159	4.5799	0.00348639	0.00721702	up	yes	vcam1a	protein_coding
ENSDARG00000095032	0	70	16.3479	1	1	4	23.888	4.57822	0.0411503	0.0718094	up	no	ftr33	protein_coding
ENSDARG00000103692	621	49	193.686	22	23	26	23.8397	4.57529	0.000191042	0.000458732	up	yes	p4ha3	protein_coding
ENSDARG00000092513	10	0	2.92057	1	0	0	23.7921	4.57241	0.191231	0.282608	up	no	pku300	protein_coding
ENSDARG00000095549	10	0	2.92485	0	1	0	23.7921	4.57241	0.19119	0.282563	up	no	si:dkey-13n23.3	protein_coding
ENSDARG00000100378	10	0	2.92485	0	1	0	23.7921	4.57241	0.19119	0.282563	up	no	si:dkey-83h2.3	protein_coding
ENSDARG00000036865	2635	5883	2147.9	270	270	251	23.7314	4.56872	1.78e-34	8.02e-33	up	yes	slc2a12	protein_coding
ENSDARG00000056191	826	245	299.755	50	24	37	23.6587	4.5643	7.59e-08	2.84e-07	up	yes	si:ch211-168k14.2	protein_coding
ENSDARG00000069583	16627	25171	10764	1310	1309	1361	23.6321	4.56267	1.97e-199	7.9e-197	up	yes	zgc:114181	protein_coding
ENSDARG00000052535	0	230	53.7488	12	3	5	23.6113	4.56141	0.0457554	0.0789903	up	no	ubxn10	protein_coding
ENSDARG00000114158	0	34	7.94959	3	0	0	23.3969	4.54825	0.236822	0.340151	up	no	CR385053.3	protein_coding
ENSDARG00000011146	56	44	26.7336	6	1	3	23.3715	4.54668	1.51e-08	6.31e-08	up	yes	uqcrb	protein_coding
ENSDARG00000092576	1	5	1.37475	0	0	0	23.3015	4.54235	0.0987347	0.157707	up	no	BX927388.1	processed_transcript
ENSDARG00000096919	1	5	1.37475	0	0	0	23.3015	4.54235	0.0987347	0.157707	up	no	CR790366.1	processed_transcript
ENSDARG00000054318	255	112	101.143	11	10	17	23.2265	4.5377	3.59e-10	1.96e-09	up	yes	stk33	protein_coding
ENSDARG00000094235	5	0	1.38049	0	0	0	23.1531	4.53314	0.299703	0.413752	up	no	or115-14	protein_coding
ENSDARG00000096754	5	0	1.38049	0	0	0	23.1531	4.53314	0.299703	0.413752	up	no	CU570682.1	lincRNA
ENSDARG00000100204	5	0	1.38049	0	0	0	23.1531	4.53314	0.299703	0.413752	up	no	RF00001	rRNA
ENSDARG00000105872	5	0	1.38049	0	0	0	23.1531	4.53314	0.299703	0.413752	up	no	RF00001	rRNA
ENSDARG00000109339	5	0	1.38049	0	0	0	23.1531	4.53314	0.299703	0.413752	up	no	CR388042.2	protein_coding
ENSDARG00000114229	5	0	1.38049	0	0	0	23.1531	4.53314	0.299703	0.413752	up	no	si:ch211-221n20.7	protein_coding
ENSDARG00000073752	1078	284	383.48	51	61	33	23.0334	4.52566	2.25e-07	7.87e-07	up	yes	CACNA2D1	protein_coding
ENSDARG00000097970	25	14	10.6299	1	3	0	23.0131	4.52438	0.000178404	0.000429888	up	yes	BX004769.1	lincRNA
ENSDARG00000026052	717	0	211.03	29	25	27	22.7208	4.50594	0.0625701	0.105059	up	no	ccdc3a	protein_coding
ENSDARG00000092965	260	95	98.7842	12	9	17	22.6657	4.50244	1.7e-08	7.04e-08	up	yes	CU207275.1	processed_transcript
ENSDARG00000077384	423	0	124.531	17	14	17	22.6242	4.49979	0.0552095	0.0938102	up	no	dnah11	protein_coding
ENSDARG00000016022	4634	6359	2854.32	365	379	356	22.6101	4.4989	6.06e-296	4.8e-293	up	yes	zic5	protein_coding
ENSDARG00000106579	493	645	296.299	27	51	36	22.5997	4.49823	4.21e-31	1.69e-29	up	yes	CABZ01060030.1	protein_coding
ENSDARG00000093452	223	492	180.953	30	18	22	22.5763	4.49674	4.03e-20	9.32e-19	up	yes	BX511129.1	processed_transcript
ENSDARG00000004635	4812	10522	3882.73	502	445	554	22.5532	4.49526	1.25e-33	5.54e-32	up	yes	epha7	protein_coding
ENSDARG00000015554	10810	15024	6703.99	856	870	864	22.5516	4.49516	0	0	up	yes	zic2a	protein_coding
ENSDARG00000040684	2888	1096	1107.79	140	147	144	22.3749	4.48381	1.45e-11	1.02e-10	up	yes	plcd4b	protein_coding
ENSDARG00000081749	0	6	1.31838	0	0	0	22.2903	4.47834	0.305766	0.420759	up	no	RF00001	rRNA
ENSDARG00000083061	0	6	1.31838	0	0	0	22.2903	4.47834	0.305766	0.420759	up	no	RF00001	rRNA
ENSDARG00000095944	0	6	1.31838	0	0	0	22.2903	4.47834	0.305766	0.420759	up	no	si:ch73-103b2.1	protein_coding
ENSDARG00000096911	0	6	1.31838	0	0	0	22.2903	4.47834	0.305766	0.420759	up	no	CR759878.1	processed_transcript
ENSDARG00000036940	556	0	163.847	19	22	23	22.274	4.47729	0.0604592	0.101941	up	no	ctss1	protein_coding
ENSDARG00000097049	0	86	20.1833	5	2	1	22.0461	4.46245	0.0447344	0.0774813	up	no	CR759845.3	processed_transcript
ENSDARG00000086374	177	2	52.6839	7	2	12	21.8944	4.45249	0.0143553	0.0271624	up	yes	isg15	protein_coding
ENSDARG00000097957	28	18	12.4838	5	0	0	21.8924	4.45236	0.024872	0.0452132	up	yes	CU137680.2	processed_transcript
ENSDARG00000029179	1374	3564	1242.61	160	183	153	21.7647	4.44392	6.6e-22	1.71e-20	up	yes	foxd1	protein_coding
ENSDARG00000093423	0	138	32.4208	4	4	5	21.6944	4.43925	0.036975	0.0651284	up	no	swsap1	protein_coding
ENSDARG00000060796	28277	32429	15965.3	2194	2139	2063	21.6943	4.43924	0	0	up	yes	slc20a2	protein_coding
ENSDARG00000105148	0	21	4.93351	2	0	0	21.6775	4.43812	0.223263	0.322963	up	no	CR774179.3	processed_transcript
ENSDARG00000013174	1614	1522	834.43	110	103	124	21.5097	4.42691	1.83e-66	1.85e-64	up	yes	nkd3	protein_coding
ENSDARG00000078659	6639	3428	2766.6	366	378	373	21.5095	4.4269	1.89e-17	3.42e-16	up	yes	tmem176	protein_coding
ENSDARG00000092319	17	0	5.0214	0	2	0	21.5008	4.42632	0.234629	0.33731	up	no	BX323074.1	processed_transcript
ENSDARG00000095142	811	433	341.317	50	41	47	21.4906	4.42563	2.94e-16	4.58e-15	up	yes	si:ch211-208h16.4	protein_coding
ENSDARG00000117782	9	0	2.64875	0	1	0	21.4048	4.41986	0.205157	0.300214	up	no	LO017841.1	lincRNA
ENSDARG00000086296	158	0	46.6816	8	4	7	21.3837	4.41844	0.0478574	0.0823576	up	no	znf1137	protein_coding
ENSDARG00000058133	1576	7454	2219.02	326	288	291	21.2952	4.41246	6.63e-10	3.48e-09	up	yes	foxd2	protein_coding
ENSDARG00000089853	345	0	102.011	18	8	16	21.1392	4.40185	0.0603429	0.10181	up	no	si:dkey-22n8.3	protein_coding
ENSDARG00000093201	299	886	296.919	40	37	45	21.1352	4.40157	8.03e-16	1.19e-14	up	yes	si:dkey-112e17.1	protein_coding
ENSDARG00000110658	0	300	70.605	7	10	12	21.1077	4.39969	0.0491512	0.0844117	up	no	zgc:174696	protein_coding
ENSDARG00000053708	673	639	349.449	61	47	36	21.0569	4.39622	2.09e-32	8.83e-31	up	yes	ghrhrb	protein_coding
ENSDARG00000040944	7422	11197	4831.6	724	644	628	21.0026	4.39249	8.26e-140	2.13e-137	up	yes	ntd5	protein_coding
ENSDARG00000085332	0	11	2.5809	0	1	0	20.9771	4.39075	0.19752	0.290276	up	no	RF00020	snRNA
ENSDARG00000004232	3372	6786	2595.62	372	358	345	20.9396	4.38816	8.32e-44	5.28e-42	up	yes	dlb	protein_coding
ENSDARG00000004979	4735	3501	2225.44	318	311	293	20.9259	4.38722	2.87e-36	1.4e-34	up	yes	elovl5	protein_coding
ENSDARG00000101715	1077	204	366.716	46	47	59	20.9169	4.3866	3.85e-06	1.14e-05	up	yes	arsg	protein_coding
ENSDARG00000096718	406	2	120.607	20	18	12	20.9076	4.38596	0.0159751	0.0300207	up	yes	BX323889.1	antisense
ENSDARG00000092705	0	51	12.0165	0	2	3	20.7817	4.37724	0.104301	0.165807	up	no	BX649384.2	antisense
ENSDARG00000105239	3472	4064	1985.22	285	265	278	20.7802	4.37714	0	0	up	yes	ecm1b	protein_coding
ENSDARG00000079524	162	136	80.0933	11	9	14	20.3694	4.34833	4.6e-21	1.13e-19	up	yes	znfl1g	protein_coding
ENSDARG00000093549	169659	352957	133564	18903	18908	18971	20.3565	4.34741	2.56e-41	1.5e-39	up	yes	selenop	protein_coding
ENSDARG00000013460	1564	1804	889.46	141	101	138	20.2746	4.3416	7.2e-76	8.43e-74	up	yes	wfikkn2a	protein_coding
ENSDARG00000096579	98	174	70.1427	10	13	7	20.237	4.33892	1.54e-19	3.4e-18	up	yes	si:dkey-9c18.3	protein_coding
ENSDARG00000094941	16	0	4.74531	0	2	0	20.2341	4.33872	0.243286	0.348413	up	no	CR855257.1	processed_transcript
ENSDARG00000099917	354	0	104.999	9	11	25	20.1895	4.33553	0.0673654	0.112099	up	no	znf1005	protein_coding
ENSDARG00000036818	344	0	102.061	22	11	11	20.1087	4.32975	0.0644204	0.107867	up	no	hyal3	protein_coding
ENSDARG00000117678	826	490	360.788	37	59	59	20.0895	4.32837	4.74e-15	6.21e-14	up	yes	BX322555.5	lincRNA
ENSDARG00000022650	41856	25567	18460.4	2795	2575	2600	20.0287	4.324	3.89e-23	1.09e-21	up	yes	cyp2ad3	protein_coding
ENSDARG00000071005	2180	3024	1361.36	214	178	197	19.9931	4.32143	1.98e-163	6.15e-161	up	yes	ppp1r3ca	protein_coding
ENSDARG00000097256	1013	1014	540.275	76	79	79	19.9421	4.31775	8.55e-80	1.05e-77	up	yes	si:ch211-270g19.5	protein_coding
ENSDARG00000099979	3607	1756	1485.85	214	211	220	19.905	4.31506	4.55e-15	5.96e-14	up	yes	tgfbr3	protein_coding
ENSDARG00000099670	13	32	11.4266	1	1	3	19.8595	4.31176	5.79e-06	1.67e-05	up	yes	znf1074	protein_coding
ENSDARG00000088023	976	63	304.791	42	45	46	19.7847	4.30631	0.000682232	0.00153803	up	yes	si:dkey-26c10.5	protein_coding
ENSDARG00000016393	77	0	22.8794	3	5	2	19.6741	4.29823	0.0481872	0.0828541	up	no	arf2b	protein_coding
ENSDARG00000100462	0	674	159.413	18	26	26	19.6348	4.29534	0.067318	0.112051	up	no	paqr7a	protein_coding
ENSDARG00000032614	9565	16783	6815.02	989	1002	1022	19.5173	4.28668	3.76e-74	4.23e-72	up	yes	msi2b	protein_coding
ENSDARG00000054771	3105	2783	1581.76	256	230	214	19.4998	4.28539	7.43e-58	6.45e-56	up	yes	ghra	protein_coding
ENSDARG00000100003	34057	99781	33738.7	5002	4950	4982	19.4929	4.28488	5.16e-18	9.86e-17	up	yes	glulb	protein_coding
ENSDARG00000097433	0	19	4.49657	0	0	2	19.4902	4.28468	0.23891	0.342956	up	no	CT027718.1	antisense
ENSDARG00000105588	0	38	8.99489	1	1	2	19.4672	4.28297	0.0409519	0.0715063	up	no	CU464087.1	unprocessed_pseudogene
ENSDARG00000035859	9691	24950	8787.01	1383	1269	1246	19.4527	4.2819	1.13e-22	3.06e-21	up	yes	angptl4	protein_coding
ENSDARG00000052388	604	887	389.575	62	54	57	19.4434	4.28121	4.95e-87	6.67e-85	up	yes	pcgf5b	protein_coding
ENSDARG00000020872	481	98	166.269	29	22	23	19.3892	4.27718	5.41e-06	1.57e-05	up	yes	nfat5a	protein_coding
ENSDARG00000061292	0	1244	294.52	39	51	41	19.3631	4.27524	0.0788174	0.129093	up	no	pi15b	protein_coding
ENSDARG00000111246	476	204	189.936	33	19	33	19.2978	4.27037	1.13e-09	5.7e-09	up	yes	BX324132.3	protein_coding
ENSDARG00000000423	807	0	240.253	38	39	31	19.1602	4.26004	0.0804121	0.131358	up	no	si:ch73-314g15.3	protein_coding
ENSDARG00000036106	65	546	148.725	25	20	22	19.1551	4.25966	1.04e-05	2.9e-05	up	yes	rgs18	protein_coding
ENSDARG00000012953	4574	5835	2744.79	446	405	387	19.1071	4.25604	7.26e-290	5.27e-287	up	yes	mob1bb	protein_coding
ENSDARG00000080499	30	0	8.93414	1	3	0	19.0727	4.25344	0.122752	0.191822	up	no	RF00396	snoRNA
ENSDARG00000058682	8	0	2.36837	1	0	0	19.0175	4.24925	0.221847	0.321842	up	no	cd8b	protein_coding
ENSDARG00000095450	8	0	2.37265	0	1	0	19.0175	4.24925	0.221788	0.321774	up	no	AL929237.2	lincRNA
ENSDARG00000116970	8	0	2.37265	0	1	0	19.0175	4.24925	0.221788	0.321774	up	no	pimr75	protein_coding
ENSDARG00000071496	741	1851	659.561	102	95	102	19.0088	4.2486	3.52e-22	9.29e-21	up	yes	zic6	protein_coding
ENSDARG00000075482	0	37	8.7739	2	1	1	18.9844	4.24674	0.0421084	0.0732659	up	no	zgc:173587	protein_coding
ENSDARG00000005216	1216	1520	722.846	96	107	126	18.913	4.24131	2.99e-101	4.79e-99	up	yes	zgc:158328	protein_coding
ENSDARG00000016065	538	26	166.509	26	21	29	18.8735	4.23829	0.00175244	0.00376072	up	yes	tlr3	protein_coding
ENSDARG00000004363	4141	3078	1964.86	307	277	316	18.794	4.2322	7.25e-34	3.24e-32	up	yes	lhfpl6	protein_coding
ENSDARG00000089691	2400	536	843.006	142	121	125	18.699	4.22489	1.4e-06	4.37e-06	up	yes	ism2a	protein_coding
ENSDARG00000077691	2727	1126	1080.65	150	187	160	18.6806	4.22347	3.78e-11	2.48e-10	up	yes	slc13a5a	protein_coding
ENSDARG00000105740	0	73	17.3354	3	4	1	18.6107	4.21806	0.0505523	0.0866184	up	no	CU640433.1	antisense
ENSDARG00000100532	0	5	1.09865	0	0	0	18.5898	4.21644	0.335897	0.456026	up	no	CU639471.1	processed_transcript
ENSDARG00000112250	0	5	1.09865	0	0	0	18.5898	4.21644	0.335897	0.456026	up	no	CT573817.1	protein_coding
ENSDARG00000088069	1035	285	376.495	58	65	51	18.5856	4.21611	2.11e-07	7.41e-07	up	yes	CR759879.1	protein_coding
ENSDARG00000076358	4	0	1.10439	0	0	0	18.5049	4.20983	0.336681	0.456806	up	no	zmp:0000001161	protein_coding
ENSDARG00000094298	4	0	1.10439	0	0	0	18.5049	4.20983	0.336681	0.456806	up	no	CT573178.1	antisense
ENSDARG00000096643	4	0	1.10439	0	0	0	18.5049	4.20983	0.336681	0.456806	up	no	BX908780.4	antisense
ENSDARG00000101907	4	0	1.10439	0	0	0	18.5049	4.20983	0.336681	0.456806	up	no	CR848667.2	antisense
ENSDARG00000108373	4	0	1.10439	0	0	0	18.5049	4.20983	0.336681	0.456806	up	no	RF00001	rRNA
ENSDARG00000112014	4	0	1.10439	0	0	0	18.5049	4.20983	0.336681	0.456806	up	no	CR387935.1	protein_coding
ENSDARG00000113385	4	0	1.10439	0	0	0	18.5049	4.20983	0.336681	0.456806	up	no	RF00003	snRNA
ENSDARG00000040527	2042	728	782.692	117	124	124	18.4177	4.20302	1.25e-09	6.23e-09	up	yes	siae	protein_coding
ENSDARG00000068011	0	99	23.5284	5	4	2	18.4003	4.20166	0.0476728	0.0820725	up	no	si:ch211-230g14.3	protein_coding
ENSDARG00000104822	50	0	14.9301	3	1	3	18.3626	4.1987	0.0527722	0.0899673	up	no	znf1131	protein_coding
ENSDARG00000060051	3700	907	1321.39	222	201	200	18.2139	4.18697	5.65e-07	1.86e-06	up	yes	slc47a2.1	protein_coding
ENSDARG00000097487	0	27	6.42431	0	3	0	18.1521	4.18207	0.275589	0.388285	up	no	si:ch211-175f11.5	protein_coding
ENSDARG00000059409	270	274	145.875	29	20	20	18.1453	4.18152	6.49e-35	3e-33	up	yes	abcd2	protein_coding
ENSDARG00000019304	1356	5587	1734.84	291	267	265	18.0941	4.17745	1.92e-10	1.11e-09	up	yes	phactr3b	protein_coding
ENSDARG00000068576	49	0	14.6595	1	2	4	17.9201	4.16351	0.0575438	0.0974277	up	no	olfcd3	protein_coding
ENSDARG00000007783	4	248	60.2613	15	6	8	17.8894	4.16104	0.00782939	0.015454	up	yes	blk	protein_coding
ENSDARG00000086733	21	0	6.28236	1	1	1	17.8799	4.16027	0.0500599	0.0858424	up	no	RF00274	snoRNA
ENSDARG00000115627	34	1	10.4173	0	2	3	17.7536	4.15004	0.0405617	0.0708853	up	no	BX324110.1	protein_coding
ENSDARG00000105407	1	164	39.3858	5	8	6	17.7387	4.14883	0.0164756	0.0309144	up	yes	CU459186.6	lincRNA
ENSDARG00000089368	5447	7961	3528.33	623	507	576	17.7349	4.14852	4.13e-122	8.71e-120	up	yes	hopx	protein_coding
ENSDARG00000100173	131	0	39.2295	6	4	9	17.7138	4.1468	0.0603505	0.10181	up	no	CT573484.1	processed_transcript
ENSDARG00000111601	0	26	6.20156	0	2	1	17.6239	4.13947	0.109363	0.173158	up	no	CABZ01043826.1	protein_coding
ENSDARG00000022832	1187	2889	1044.94	156	189	165	17.5245	4.1313	1.77e-21	4.46e-20	up	yes	bnip4	protein_coding
ENSDARG00000030530	6838	10811	4629.15	884	717	666	17.4883	4.12832	3.18e-62	2.96e-60	up	yes	slc22a2	protein_coding
ENSDARG00000097557	5	3	2.19927	1	0	0	17.4296	4.12347	0.0119968	0.0230184	up	yes	BX511311.2	lincRNA
ENSDARG00000099930	2337	1539	1068.1	191	161	173	17.414	4.12217	4.5e-23	1.25e-21	up	yes	col27a1b	protein_coding
ENSDARG00000102884	0	205	48.9375	3	12	9	17.3676	4.11833	0.0675646	0.11239	up	no	si:ch211-145h19.5	protein_coding
ENSDARG00000018980	2243	804	864.869	146	139	142	17.3214	4.11449	2.11e-09	1.01e-08	up	yes	zgc:91890	protein_coding
ENSDARG00000106158	109	583	171.911	34	28	23	17.3132	4.1138	4.06e-07	1.37e-06	up	yes	TP53I3	protein_coding
ENSDARG00000016457	1332	634	551.077	103	74	96	17.279	4.11094	3.72e-12	2.93e-11	up	yes	irf9	protein_coding
ENSDARG00000103053	45	28	20.1863	4	2	4	17.2031	4.1046	6.4e-08	2.43e-07	up	yes	CR383680.2	unprocessed_pseudogene
ENSDARG00000011929	1586	6069	1926.16	337	296	326	17.1749	4.10223	4.99e-11	3.2e-10	up	yes	plp1b	protein_coding
ENSDARG00000089689	0	160	38.2295	6	8	5	17.1747	4.10221	0.055176	0.0937593	up	no	tex26	protein_coding
ENSDARG00000094126	0	25	5.97579	0	0	3	17.0899	4.09507	0.283364	0.394681	up	no	si:ch211-202c21.7	protein_coding
ENSDARG00000117434	0	266	63.6008	10	6	16	17.019	4.08908	0.068016	0.113068	up	no	CABZ01073166.1	lincRNA
ENSDARG00000018149	9282	34752	11107.6	1884	1815	1932	16.8329	4.07321	2.29e-11	1.56e-10	up	yes	slc38a4	protein_coding
ENSDARG00000097333	0	140	33.5097	4	6	7	16.8079	4.07107	0.0554222	0.0941165	up	no	CT573342.1	antisense
ENSDARG00000099048	216	0	64.9741	13	15	5	16.7571	4.0667	0.077059	0.126514	up	no	znf1070	protein_coding
ENSDARG00000087519	142	0	42.7385	12	3	7	16.635	4.05615	0.0736461	0.121397	up	no	CU693446.1	processed_transcript
ENSDARG00000067672	0	195	46.7157	8	6	10	16.6213	4.05496	0.0609714	0.102692	up	no	card9	protein_coding
ENSDARG00000055797	1189	1126	628.556	94	126	107	16.3359	4.02998	7.43e-43	4.54e-41	up	yes	cnpy4	protein_coding
ENSDARG00000077497	5061	0	1527.09	233	294	276	16.1522	4.01366	0.134984	0.208712	up	no	igsf10	protein_coding
ENSDARG00000020250	1220	1241	666.154	132	112	107	16.1376	4.01235	2.22e-68	2.31e-66	up	yes	rhoj	protein_coding
ENSDARG00000095919	495	218	201.806	35	23	49	16.0513	4.00462	2.22e-08	9.04e-08	up	yes	si:ch73-236e11.2	protein_coding
ENSDARG00000092027	0	424	101.877	23	18	13	16.0451	4.00406	0.0791443	0.12949	up	no	si:dkey-20i20.9	protein_coding
ENSDARG00000056318	0	55	13.2189	1	3	3	16.0288	4.0026	0.0563535	0.0955549	up	no	kansl2	protein_coding
ENSDARG00000105223	13367	13472	7276.43	1277	1306	1292	15.9455	3.99508	2.63e-120	5.45e-118	up	yes	pmp22a	protein_coding
ENSDARG00000073708	61	2	18.9055	2	6	2	15.9437	3.99491	0.0144382	0.0273074	up	yes	zgc:171551	protein_coding
ENSDARG00000096894	0	31	7.45426	3	1	0	15.9209	3.99285	0.133845	0.207098	up	no	CU628002.1	antisense
ENSDARG00000014358	204	0	61.6428	13	9	11	15.8778	3.98894	0.0746299	0.122858	up	no	optc	protein_coding
ENSDARG00000068193	0	225	54.1131	7	6	16	15.8719	3.9884	0.0733047	0.121043	up	no	tmem44	protein_coding
ENSDARG00000102491	82	207	74.5752	20	14	6	15.8531	3.98669	5.66e-08	2.16e-07	up	yes	GPR142	protein_coding
ENSDARG00000069515	196	281	126.834	23	22	23	15.8521	3.9866	2.16e-47	1.5e-45	up	yes	bbs10	protein_coding
ENSDARG00000025797	514	765	339.397	62	64	56	15.836	3.98513	6.53e-71	6.93e-69	up	yes	abhd2a	protein_coding
ENSDARG00000053262	16132	31539	12462.5	2277	2194	2210	15.8354	3.98508	9.82e-43	5.96e-41	up	yes	atp1b4	protein_coding
ENSDARG00000056065	0	155	37.2967	2	8	10	15.7859	3.98056	0.0761481	0.12516	up	no	mov10b.2	protein_coding
ENSDARG00000092225	618	2234	724.735	128	112	152	15.6957	3.97229	1.56e-10	9.11e-10	up	yes	si:dkeyp-13a3.10	protein_coding
ENSDARG00000099265	9751	3320	3748.84	673	687	666	15.6906	3.97183	1.57e-08	6.52e-08	up	yes	slc7a5	protein_coding
ENSDARG00000052470	7574	11868	5149.04	933	942	913	15.6607	3.96907	1.03e-115	2.01e-113	up	yes	igfbp2a	protein_coding
ENSDARG00000113225	85	0	25.7345	3	6	5	15.5223	3.95627	0.0650076	0.108607	up	no	CR450764.3	protein_coding
ENSDARG00000070214	1584	2067	977.741	186	186	162	15.5137	3.95547	3.78e-161	1.11e-158	up	yes	slc41a1	protein_coding
ENSDARG00000080508	5	2	1.97954	1	0	0	15.5135	3.95545	0.0270279	0.0488028	up	yes	dre-mir-125c	miRNA
ENSDARG00000096247	5	2	1.9808	0	0	1	15.5134	3.95545	0.0270222	0.0487958	up	yes	CU633478.1	antisense
ENSDARG00000096800	0	167	40.2454	5	6	11	15.5114	3.95526	0.0674896	0.112279	up	no	si:ch211-277e21.1	protein_coding
ENSDARG00000111931	0	15	3.61513	2	0	0	15.4946	3.9537	0.273427	0.385739	up	no	CU694445.1	processed_transcript
ENSDARG00000094694	0	91	21.9344	5	5	2	15.4875	3.95303	0.0605671	0.102103	up	no	BX005329.3	processed_transcript
ENSDARG00000055175	1225	1060	626.489	110	107	126	15.4701	3.95141	8.58e-41	4.93e-39	up	yes	c1qtnf6a	protein_coding
ENSDARG00000042180	418	459	237.254	41	43	46	15.4454	3.9491	1.8e-67	1.84e-65	up	yes	foxl2a	protein_coding
ENSDARG00000104846	394	269	184.217	22	36	43	15.4189	3.94663	4.94e-13	4.61e-12	up	yes	atg10	protein_coding
ENSDARG00000021806	12510	12691	6850.56	1287	1220	1260	15.4008	3.94493	2.47e-125	5.5e-123	up	yes	zfp36l2	protein_coding
ENSDARG00000095836	0	15	3.61941	1	1	0	15.3819	3.94316	0.111012	0.175619	up	no	CR354611.1	antisense
ENSDARG00000098694	725	932	444.472	94	74	77	15.369	3.94195	2.34e-96	3.52e-94	up	yes	FQ311908.1	protein_coding
ENSDARG00000007396	2496	697	924.558	187	155	168	15.3562	3.94075	6.19e-07	2.02e-06	up	yes	rnd3b	protein_coding
ENSDARG00000030417	2880	8275	2868.74	534	558	489	15.3554	3.94067	1.87e-15	2.6e-14	up	yes	pkd1a	protein_coding
ENSDARG00000013794	891	2797	944.675	184	171	166	15.3545	3.94059	2.67e-13	2.62e-12	up	yes	klf11b	protein_coding
ENSDARG00000103519	191	5391	1358.23	233	247	269	15.3482	3.94	0.00236696	0.00499085	up	yes	adamts1	protein_coding
ENSDARG00000057687	479	770	331.021	57	71	55	15.3018	3.93563	4.71e-43	2.91e-41	up	yes	sbk3	protein_coding
ENSDARG00000115038	0	82	19.7874	7	3	1	15.2855	3.93409	0.076959	0.126358	up	no	si:dkey-4c23.5	protein_coding
ENSDARG00000017299	6975	5600	3466	630	615	674	15.2845	3.934	7e-39	3.7e-37	up	yes	fabp11a	protein_coding
ENSDARG00000092477	12	0	3.63789	0	1	1	15.252	3.93093	0.122314	0.191171	up	no	BX284666.1	processed_transcript
ENSDARG00000010154	1121	709	511.309	98	98	89	15.1629	3.92247	7.87e-19	1.64e-17	up	yes	vstm4a	protein_coding
ENSDARG00000101422	455	0	138.065	21	27	29	15.1449	3.92076	0.0959049	0.15362	up	no	hdac12	protein_coding
ENSDARG00000096951	439	116	161.228	23	28	39	15.1336	3.91968	6.49e-06	1.86e-05	up	yes	CR848812.1	antisense
ENSDARG00000037012	22569	17119	10984.8	2100	2014	2032	15.1098	3.91741	1.46e-33	6.37e-32	up	yes	slc3a2b	protein_coding
ENSDARG00000104199	0	259	62.5641	7	11	17	15.1033	3.9168	0.07864	0.128826	up	no	si:dkey-43p13.5	protein_coding
ENSDARG00000073900	0	494	119.361	23	22	22	15.0582	3.91248	0.0874154	0.141726	up	no	inka2	protein_coding
ENSDARG00000075092	680	876	418.199	76	88	71	15.0296	3.90974	1.55e-91	2.23e-89	up	yes	si:dkey-52l18.4	protein_coding
ENSDARG00000039378	904	1246	575.656	116	103	105	15.0205	3.90886	5.02e-126	1.15e-123	up	yes	rcn2	protein_coding
ENSDARG00000102228	310	0	94.1387	15	14	24	15.015	3.90833	0.0903396	0.145689	up	no	si:dkey-171c9.3	protein_coding
ENSDARG00000094622	0	22	5.31962	0	1	2	14.9936	3.90628	0.125716	0.195913	up	no	AL935198.2	processed_transcript
ENSDARG00000044795	0	227	54.8783	11	9	11	14.9704	3.90404	0.0722648	0.119486	up	no	entpd2b	protein_coding
ENSDARG00000077769	2276	942	919.368	177	187	156	14.9187	3.89905	6.95e-10	3.63e-09	up	yes	cited1	protein_coding
ENSDARG00000097240	0	4	0.878921	0	0	0	14.889	3.89617	0.375329	0.499864	up	no	BX323076.1	antisense
ENSDARG00000113663	0	4	0.878921	0	0	0	14.889	3.89617	0.375329	0.499864	up	no	BX649423.2	processed_transcript
ENSDARG00000089862	65	784	209.398	50	35	34	14.8779	3.8951	0.000316794	0.000742125	up	yes	si:dkey-16j16.4	protein_coding
ENSDARG00000117353	17	8	7.10094	0	2	2	14.8479	3.89219	0.00121287	0.00265453	up	yes	BX005154.1	lincRNA
ENSDARG00000089519	999	1932	771.387	174	110	157	14.7871	3.88627	2.02e-23	5.78e-22	up	yes	fbln7	protein_coding
ENSDARG00000002213	4	1972	478.492	84	91	98	14.7832	3.88589	0.0369373	0.0650665	up	no	invs	protein_coding
ENSDARG00000099390	2408	1448	1083.12	199	208	213	14.7277	3.88046	1.18e-17	2.18e-16	up	yes	lama2	protein_coding
ENSDARG00000059298	46	0	13.9921	1	2	5	14.7256	3.88026	0.0779282	0.12779	up	no	spcs1	protein_coding
ENSDARG00000018534	42858	36982	21992.7	4249	4285	4062	14.7217	3.87987	2.28e-51	1.74e-49	up	yes	slc6a9	protein_coding
ENSDARG00000068958	0	65	15.7427	2	5	2	14.705	3.87823	0.0630674	0.105846	up	no	frmd7	protein_coding
ENSDARG00000059751	896	558	407.747	86	74	74	14.6932	3.87708	2.12e-17	3.8e-16	up	yes	abtb2a	protein_coding
ENSDARG00000054741	1378	0	419.548	77	85	80	14.6004	3.86793	0.123263	0.192528	up	no	prkg2	protein_coding
ENSDARG00000036967	9148	19708	7561.42	1457	1381	1532	14.5832	3.86624	6.46e-29	2.39e-27	up	yes	smox	protein_coding
ENSDARG00000091557	28	0	8.52995	4	0	1	14.4665	3.85464	0.167006	0.251449	up	no	mmp19	protein_coding
ENSDARG00000062222	3358	3347	1835.41	362	340	369	14.4257	3.85057	4.01e-91	5.69e-89	up	yes	mxra8a	protein_coding
ENSDARG00000010434	3318	9932	3420.89	674	687	636	14.415	3.8495	4.58e-14	5.12e-13	up	yes	clu	protein_coding
ENSDARG00000103745	0	21	5.09737	2	1	0	14.3722	3.84521	0.130024	0.201664	up	no	BX005286.3	processed_transcript
ENSDARG00000092045	19	419	107.502	20	27	16	14.3346	3.84143	0.0025354	0.00532452	up	yes	si:dkey-225k4.1	protein_coding
ENSDARG00000022858	351	0	107.07	25	19	19	14.3058	3.83853	0.0971596	0.15542	up	no	wnt7ba	protein_coding
ENSDARG00000016897	0	342	83.0365	23	12	14	14.2914	3.83708	0.0883399	0.143109	up	no	fbxo15	protein_coding
ENSDARG00000055271	1603	962	722.602	138	149	138	14.2888	3.83682	8.03e-17	1.33e-15	up	yes	nkd2a	protein_coding
ENSDARG00000002597	6	0	1.81744	0	0	1	14.2428	3.83216	0.267495	0.378617	up	no	pabpc1l	protein_coding
ENSDARG00000096680	6	0	1.81744	0	0	1	14.2428	3.83216	0.267495	0.378617	up	no	CR385078.2	lincRNA
ENSDARG00000117559	6	0	1.81744	0	0	1	14.2428	3.83216	0.267495	0.378617	up	no	CR457444.8	lincRNA
ENSDARG00000117035	6	0	1.82046	0	1	0	14.2428	3.83216	0.267431	0.378601	up	no	RF00004	snRNA
ENSDARG00000104037	0	56	13.6042	2	5	1	14.2419	3.83207	0.0748421	0.123177	up	no	si:dkey-74k8.4	protein_coding
ENSDARG00000104495	1192	4866	1546.07	300	316	299	14.1973	3.82754	4.25e-09	1.94e-08	up	yes	pltp	protein_coding
ENSDARG00000094067	210	0	64.1119	16	13	9	14.1795	3.82573	0.0887799	0.143768	up	no	si:dkey-121n8.7	protein_coding
ENSDARG00000013576	1097	612	483.603	117	77	93	14.1792	3.82571	9.98e-13	8.79e-12	up	yes	gadd45bb	protein_coding
ENSDARG00000041299	993	646	460.135	93	76	104	14.1715	3.82492	2.77e-17	4.89e-16	up	yes	zgc:110796	protein_coding
ENSDARG00000006288	259	736	257.938	42	50	61	14.1681	3.82458	2.52e-12	2.05e-11	up	yes	prdm5	protein_coding
ENSDARG00000103056	1173	2233	901.108	196	152	189	14.1126	3.81891	2.82e-32	1.19e-30	up	yes	itga4	protein_coding
ENSDARG00000115716	33	68	26.6106	15	1	0	14.0979	3.81741	0.0417599	0.0727323	up	no	CT583728.22	rRNA
ENSDARG00000030630	1268	413	487.798	113	97	81	14.0788	3.81545	3.25e-07	1.11e-06	up	yes	mfsd2aa	protein_coding
ENSDARG00000078717	3273	4426	2076.36	398	403	439	14.0621	3.81374	2.76e-217	1.39e-214	up	yes	itga8	protein_coding
ENSDARG00000027744	1348	6555	2006.86	433	357	415	13.9895	3.80628	1.7e-07	6.04e-07	up	yes	gadd45ba	protein_coding
ENSDARG00000104697	353	33	115.945	44	9	17	13.9756	3.80484	0.00489051	0.00992936	up	yes	si:dkey-57k17.1	protein_coding
ENSDARG00000006372	0	109	26.5244	7	3	6	13.9679	3.80404	0.070341	0.11657	up	no	ugt5c2	protein_coding
ENSDARG00000058716	0	478	116.323	27	22	21	13.9546	3.80266	0.096174	0.154041	up	no	cept1a	protein_coding
ENSDARG00000115023	14	3	5.00585	1	0	2	13.9353	3.80067	0.0144258	0.0272888	up	yes	CR932978.2	processed_transcript
ENSDARG00000077474	1399	2192	961.372	199	193	187	13.9343	3.80057	4.28e-84	5.65e-82	up	yes	pla2r1	protein_coding
ENSDARG00000042984	622	173	232.344	52	48	40	13.916	3.79868	2.93e-06	8.8e-06	up	yes	fpr1	protein_coding
ENSDARG00000070497	1837	1603	952.182	213	180	182	13.8926	3.79625	3.48e-41	2.03e-39	up	yes	bicc1b	protein_coding
ENSDARG00000097946	0	129	31.4098	10	7	2	13.8828	3.79523	0.0858565	0.139397	up	no	CR354430.3	lincRNA
ENSDARG00000051959	3	0	0.828295	0	0	0	13.8571	3.79256	0.388693	0.514173	up	no	zgc:66449	protein_coding
ENSDARG00000092439	3	0	0.828295	0	0	0	13.8571	3.79256	0.388693	0.514173	up	no	BX005364.1	processed_transcript
ENSDARG00000093446	3	0	0.828295	0	0	0	13.8571	3.79256	0.388693	0.514173	up	no	BX649502.6	IG_V_pseudogene
ENSDARG00000095035	3	0	0.828295	0	0	0	13.8571	3.79256	0.388693	0.514173	up	no	taar20t	protein_coding
ENSDARG00000114186	3	0	0.828295	0	0	0	13.8571	3.79256	0.388693	0.514173	up	no	RF00003	snRNA
ENSDARG00000114761	3	0	0.828295	0	0	0	13.8571	3.79256	0.388693	0.514173	up	no	RF00026	snRNA
ENSDARG00000117398	3	0	0.828295	0	0	0	13.8571	3.79256	0.388693	0.514173	up	no	AL928866.2	lincRNA
ENSDARG00000117489	3	0	0.828295	0	0	0	13.8571	3.79256	0.388693	0.514173	up	no	CU896647.1	lincRNA
ENSDARG00000117510	3	0	0.828295	0	0	0	13.8571	3.79256	0.388693	0.514173	up	no	CU302321.1	lincRNA
ENSDARG00000101178	1391	2476	1028.66	235	213	175	13.8475	3.79155	2.07e-35	9.75e-34	up	yes	sh3rf2	protein_coding
ENSDARG00000058502	635	952	426.287	90	78	91	13.8095	3.78759	3.77e-72	4.07e-70	up	yes	olah	protein_coding
ENSDARG00000111731	90	2	28.0363	6	7	4	13.7846	3.78498	0.0173365	0.0324017	up	yes	znf972	protein_coding
ENSDARG00000097536	88	45	37.8998	9	9	5	13.7664	3.78308	1.19e-07	4.34e-07	up	yes	CR848844.1	lincRNA
ENSDARG00000096147	45	4	14.755	4	3	2	13.6899	3.77505	0.00541888	0.0109476	up	yes	BX465862.3	lincRNA
ENSDARG00000106873	1098	1759	765.977	173	150	150	13.5593	3.76122	1.5e-63	1.44e-61	up	yes	LO018188.1	protein_coding
ENSDARG00000043006	923	633	437.624	107	80	84	13.5157	3.75656	1.94e-18	3.87e-17	up	yes	gnav1	protein_coding
ENSDARG00000075557	2398	1849	1187.01	252	244	239	13.5046	3.75538	1.72e-30	6.72e-29	up	yes	apcdd1l	protein_coding
ENSDARG00000054312	1789	328	628.972	126	129	135	13.4828	3.75305	6.96e-05	0.000176046	up	yes	slc38a6	protein_coding
ENSDARG00000103424	58	59	32.2138	4	8	8	13.4238	3.74672	9.84e-14	1.04e-12	up	yes	si:dkey-13m3.2	protein_coding
ENSDARG00000045608	1211	625	524.416	108	89	130	13.4136	3.74563	2.61e-11	1.76e-10	up	yes	fam19a5b	protein_coding
ENSDARG00000089829	0	7	1.6977	1	0	0	13.3802	3.74203	0.266047	0.376915	up	no	si:ch211-189a21.1	protein_coding
ENSDARG00000088493	0	26	6.35561	3	1	0	13.3591	3.73975	0.155508	0.235946	up	no	si:ch211-149k12.3	protein_coding
ENSDARG00000097392	17	5	6.43747	1	1	2	13.323	3.73585	0.00223144	0.00472152	up	yes	BX465208.1	lincRNA
ENSDARG00000088841	704	92	238.795	52	48	50	13.2928	3.73257	0.000447771	0.00103401	up	yes	dnal4b	protein_coding
ENSDARG00000100375	201	0	61.771	15	7	17	13.2593	3.72893	0.0991638	0.158354	up	no	timm23b	protein_coding
ENSDARG00000075943	0	136	33.2661	8	5	8	13.2591	3.72891	0.0762627	0.125333	up	no	si:ch211-250c4.5	protein_coding
ENSDARG00000027587	0	84	20.5541	5	4	4	13.2204	3.72469	0.0665566	0.11084	up	no	htr7b	protein_coding
ENSDARG00000116896	16	25	11.0347	4	1	2	13.2178	3.72441	1.07e-06	3.39e-06	up	yes	BX005328.1	protein_coding
ENSDARG00000023302	0	78	19.0872	0	6	6	13.2083	3.72337	0.19256	0.284235	up	no	gpbar1	protein_coding
ENSDARG00000104949	1430	3804	1370.48	290	291	285	13.2059	3.72311	2.96e-16	4.61e-15	up	yes	slc27a1b	protein_coding
ENSDARG00000068036	1820	1739	985.143	204	193	226	13.1944	3.72185	2.41e-57	2.07e-55	up	yes	tmem119b	protein_coding
ENSDARG00000045886	10859	27449	10056.1	2092	2116	2151	13.1939	3.7218	1.82e-18	3.65e-17	up	yes	slc38a2	protein_coding
ENSDARG00000041080	508	0	156.215	41	28	30	13.1851	3.72084	0.116554	0.1831	up	no	thap3	protein_coding
ENSDARG00000005463	11740	2026	4106.78	917	837	850	13.1591	3.71799	0.000106368	0.000263357	up	yes	slc30a1a	protein_coding
ENSDARG00000000943	1363	3533	1284.15	286	261	268	13.1479	3.71676	6.11e-17	1.03e-15	up	yes	dzip1	protein_coding
ENSDARG00000085080	0	13	3.18423	0	2	0	13.1452	3.71647	0.303788	0.418484	up	no	RF00001	rRNA
ENSDARG00000057101	426	842	337.328	67	66	82	13.0907	3.71047	1.61e-25	5.13e-24	up	yes	rnf180	protein_coding
ENSDARG00000062579	1677	614	666.504	147	132	146	13.0767	3.70892	4.82e-08	1.86e-07	up	yes	kremen1	protein_coding
ENSDARG00000104124	250	0	76.9423	12	17	20	13.0729	3.70851	0.1023	0.162924	up	no	znf1069	protein_coding
ENSDARG00000100259	61	0	18.7724	7	3	2	13.0658	3.70772	0.0856701	0.139155	up	no	zgc:171759	protein_coding
ENSDARG00000097720	31	19	14.1881	2	3	4	13.0593	3.707	2.48e-06	7.52e-06	up	yes	BX005129.3	processed_transcript
ENSDARG00000101403	1	24	6.19603	0	1	3	12.9459	3.69442	0.0532503	0.0907233	up	no	CR376730.1	processed_transcript
ENSDARG00000114880	247	138	109.98	23	23	25	12.8763	3.68665	1.25e-11	8.97e-11	up	yes	CU467856.3	protein_coding
ENSDARG00000111716	590	0	181.932	41	35	42	12.8354	3.68206	0.122902	0.192021	up	no	si:ch211-162i8.5	protein_coding
ENSDARG00000095671	10	0	3.08268	0	0	2	12.8288	3.68131	0.315523	0.432526	up	no	si:ch211-221n20.2	protein_coding
ENSDARG00000094604	10	0	3.08142	1	0	1	12.8055	3.6787	0.142066	0.218574	up	no	si:ch73-256j6.3	protein_coding
ENSDARG00000100632	30	0	9.25155	2	2	2	12.787	3.67661	0.0686251	0.114001	up	no	BX649328.1	processed_transcript
ENSDARG00000096840	20	0	6.16711	1	1	2	12.7763	3.6754	0.0758215	0.124655	up	no	CU929206.1	processed_transcript
ENSDARG00000112547	15	0	4.62577	1	1	1	12.7436	3.6717	0.0746347	0.122859	up	no	CR352223.1	protein_coding
ENSDARG00000102370	1083	82	354.353	70	84	77	12.7398	3.67127	0.00266461	0.00557972	up	yes	znf1094	protein_coding
ENSDARG00000098958	30	43	19.8294	4	4	5	12.7055	3.66738	1.26e-11	9.04e-11	up	yes	znf1100	protein_coding
ENSDARG00000110404	46	11	16.8999	4	6	1	12.6919	3.66583	0.00222107	0.00470033	up	yes	AL954848.1	protein_coding
ENSDARG00000103197	4	69	18.1957	5	2	5	12.6723	3.66361	0.00614123	0.0123174	up	yes	si:ch211-227e10.1	protein_coding
ENSDARG00000107486	0	105	25.8045	6	2	9	12.6715	3.66352	0.0902407	0.145538	up	no	CR855320.3	protein_coding
ENSDARG00000097025	89	0	27.4806	2	5	11	12.6659	3.66288	0.103043	0.163986	up	no	CR354383.1	antisense
ENSDARG00000109841	0	37	9.09862	2	2	2	12.6332	3.65915	0.061765	0.103821	up	no	BX664742.3	protein_coding
ENSDARG00000100127	422	2	130.836	25	27	34	12.633	3.65912	0.0432506	0.075123	up	no	znf1178	protein_coding
ENSDARG00000078733	1431	1632	843.214	179	210	165	12.6299	3.65877	5.79e-71	6.17e-69	up	yes	cnnm2b	protein_coding
ENSDARG00000068221	0	489	120.338	33	21	26	12.5056	3.6445	0.111953	0.176798	up	no	MBL2	protein_coding
ENSDARG00000117661	0	61	15.0143	3	2	5	12.5017	3.64405	0.0736043	0.121384	up	no	CABZ01062797.1	lincRNA
ENSDARG00000060319	868	217	321.944	96	49	70	12.4487	3.63793	4.29e-05	0.000111109	up	yes	scn4bb	protein_coding
ENSDARG00000092726	206	1130	341.97	73	72	83	12.4436	3.63733	3.57e-06	1.06e-05	up	yes	si:dkey-184p9.7	protein_coding
ENSDARG00000061697	871	0	269.545	58	61	61	12.4103	3.63347	0.136844	0.211313	up	no	ca14	protein_coding
ENSDARG00000025428	1292	1349	732.328	199	155	137	12.3675	3.62848	2.56e-39	1.38e-37	up	yes	socs3a	protein_coding
ENSDARG00000034555	887	2054	780.695	170	186	167	12.3671	3.62844	1.02e-19	2.27e-18	up	yes	pard3bb	protein_coding
ENSDARG00000083966	0	24	5.91867	1	1	2	12.3219	3.62315	0.0705276	0.116849	up	no	RF00001	rRNA
ENSDARG00000105309	0	30	7.3979	1	1	3	12.3108	3.62185	0.0788427	0.129126	up	no	FO704756.1	lincRNA
ENSDARG00000054054	158	277	117.248	21	26	32	12.3024	3.62087	1.49e-21	3.76e-20	up	yes	zgc:153219	protein_coding
ENSDARG00000019418	1172	1979	851.064	216	191	167	12.2846	3.61878	5.79e-41	3.34e-39	up	yes	kcnj2a	protein_coding
ENSDARG00000001733	1151	4439	1451.19	350	327	302	12.2769	3.61787	8.99e-09	3.9e-08	up	yes	gulp1a	protein_coding
ENSDARG00000057286	1073	1959	815.639	166	171	214	12.2601	3.6159	6.35e-31	2.53e-29	up	yes	swap70b	protein_coding
ENSDARG00000029569	0	126	31.0779	8	8	5	12.254	3.61518	0.0836924	0.136367	up	no	snapc1a	protein_coding
ENSDARG00000043102	1638	5417	1843.61	411	445	389	12.2539	3.61517	1.21e-10	7.23e-10	up	yes	lxn	protein_coding
ENSDARG00000097772	731	102	251.773	76	41	54	12.2121	3.61024	0.000776635	0.00173943	up	yes	si:ch211-185a18.2	protein_coding
ENSDARG00000058179	2893	7819	2826.2	639	610	668	12.2034	3.60921	4.74e-15	6.21e-14	up	yes	ackr3b	protein_coding
ENSDARG00000110371	93	293	101.188	30	23	16	12.1499	3.60287	3.53e-08	1.39e-07	up	yes	CABZ01086293.1	protein_coding
ENSDARG00000112412	136	26	48.608	6	15	12	12.1262	3.60006	0.000721321	0.00162013	up	yes	FP003590.2	protein_coding
ENSDARG00000078605	165	913	276.652	74	58	57	12.1182	3.59911	6.53e-06	1.87e-05	up	yes	ptger1a	protein_coding
ENSDARG00000083818	1	2	0.715559	0	0	0	12.1016	3.59712	0.205525	0.300618	up	no	RF00001	rRNA
ENSDARG00000116283	1	2	0.715559	0	0	0	12.1016	3.59712	0.205525	0.300618	up	no	CABZ01023247.1	protein_coding
ENSDARG00000117275	489	51	164.438	42	32	39	12.0323	3.58884	0.00165579	0.00356356	up	yes	BX537310.1	lincRNA
ENSDARG00000086310	0	253	62.526	17	13	13	12.0293	3.58849	0.100419	0.160202	up	no	cabcoco1	protein_coding
ENSDARG00000058256	1382	2781	1116.63	254	259	255	12.0114	3.58633	1.46e-29	5.5e-28	up	yes	draxin	protein_coding
ENSDARG00000058930	0	29	7.17137	4	0	1	11.9701	3.58136	0.185801	0.276524	up	no	si:busm1-52i16.2	protein_coding
ENSDARG00000107839	28	0	8.70237	2	3	1	11.9039	3.57336	0.0851784	0.138503	up	no	RF00001	rRNA
ENSDARG00000110163	5	0	1.54134	0	0	1	11.8555	3.56748	0.300255	0.414448	up	no	CU459155.1	protein_coding
ENSDARG00000100534	380	935	349.724	86	73	85	11.8339	3.56486	6.85e-16	1.02e-14	up	yes	irak4	protein_coding
ENSDARG00000115503	0	29	7.18421	1	3	1	11.8328	3.56472	0.0831803	0.135541	up	no	BX004976.1	protein_coding
ENSDARG00000054950	277	439	194.886	50	44	42	11.8327	3.5647	9.16e-41	5.26e-39	up	yes	eef2kmt	protein_coding
ENSDARG00000100952	1572	2183	1029.65	220	247	251	11.8239	3.56363	8.03e-113	1.49e-110	up	yes	wu:fj16a03	protein_coding
ENSDARG00000074734	1788	511	683.231	179	154	146	11.7585	3.55563	5.7e-06	1.65e-05	up	yes	msl1a	protein_coding
ENSDARG00000117319	346	779	300.8	68	82	61	11.7402	3.55339	1.26e-16	2.04e-15	up	yes	CABZ01092746.1	lincRNA
ENSDARG00000094659	16	3	5.72065	2	1	1	11.6843	3.5465	0.00835366	0.0164032	up	yes	BX510324.2	processed_transcript
ENSDARG00000068104	102	442	141.413	38	31	31	11.6597	3.54346	6.47e-07	2.11e-06	up	yes	CABZ01040999.1	protein_coding
ENSDARG00000018616	0	411	101.946	20	27	25	11.6428	3.54137	0.117363	0.18425	up	no	agtr1a	protein_coding
ENSDARG00000090319	68	0	21.1949	6	5	4	11.621	3.53866	0.088496	0.143335	up	no	rnf212	protein_coding
ENSDARG00000105137	0	119	29.5453	6	9	6	11.5561	3.53058	0.0891789	0.144325	up	no	zgc:173705	protein_coding
ENSDARG00000102277	870	3698	1189.47	300	280	267	11.5528	3.53017	1.36e-07	4.92e-07	up	yes	lama1	protein_coding
ENSDARG00000089885	2632	5947	2297.98	535	531	573	11.5304	3.52737	3.29e-21	8.16e-20	up	yes	slc16a12b	protein_coding
ENSDARG00000075261	2027	1214	933.94	217	227	222	11.5251	3.52671	8.13e-15	1.03e-13	up	yes	timp2b	protein_coding
ENSDARG00000074869	3743	4238	2220.33	539	521	524	11.5237	3.52653	6.37e-212	3.08e-209	up	yes	si:ch1073-291c23.2	protein_coding
ENSDARG00000110581	1421	1570	833.383	188	200	207	11.5087	3.52465	2.28e-108	3.94e-106	up	yes	mapk4	protein_coding
ENSDARG00000096918	18	0	5.61366	2	1	1	11.5078	3.52455	0.0854058	0.138812	up	no	AL954322.1	sense_intronic
ENSDARG00000113205	0	6	1.48225	0	1	0	11.4809	3.52117	0.293311	0.406411	up	no	zgc:163040	protein_coding
ENSDARG00000030961	307	0	95.8933	22	20	27	11.4194	3.51341	0.125014	0.195041	up	no	ak8	protein_coding
ENSDARG00000091627	301	0	94.0562	28	16	24	11.3804	3.50848	0.126511	0.196812	up	no	si:dkey-271j15.3	protein_coding
ENSDARG00000002353	0	221	54.9914	19	7	14	11.3296	3.50203	0.111768	0.176538	up	no	tagapa	protein_coding
ENSDARG00000041839	3566	6994	2855.36	727	650	693	11.3244	3.50137	1.58e-31	6.5e-30	up	yes	tsc22d2	protein_coding
ENSDARG00000116145	4	6	2.74321	1	0	1	11.3188	3.50065	0.00751529	0.0148699	up	yes	CU137645.1	protein_coding
ENSDARG00000061197	243	4	77.0202	17	21	18	11.2606	3.49321	0.028008	0.0504887	up	no	armc7	protein_coding
ENSDARG00000107950	13	0	4.06804	3	0	0	11.2087	3.48655	0.36328	0.486374	up	no	RF00001	rRNA
ENSDARG00000039980	4185	3927	2288.45	523	549	601	11.2077	3.48642	3.12e-51	2.36e-49	up	yes	ppt1	protein_coding
ENSDARG00000101048	0	3	0.659191	0	0	0	11.1874	3.48381	0.430241	0.557275	up	no	FQ790208.1	lincRNA
ENSDARG00000105157	0	3	0.659191	0	0	0	11.1874	3.48381	0.430241	0.557275	up	no	BX649434.3	protein_coding
ENSDARG00000111400	0	3	0.659191	0	0	0	11.1874	3.48381	0.430241	0.557275	up	no	CR848784.3	processed_transcript
ENSDARG00000113030	0	3	0.659191	0	0	0	11.1874	3.48381	0.430241	0.557275	up	no	RF00001	rRNA
ENSDARG00000033610	0	142	35.3897	12	7	7	11.182	3.48311	0.0984835	0.157345	up	no	morn5	protein_coding
ENSDARG00000001259	288	404	190.905	46	52	42	11.1744	3.48212	1.72e-50	1.29e-48	up	yes	gas2a	protein_coding
ENSDARG00000004692	3448	1414	1432.57	327	359	366	11.1479	3.47871	3.05e-08	1.21e-07	up	yes	nabp1a	protein_coding
ENSDARG00000090935	0	464	115.68	25	28	32	11.1444	3.47824	0.126804	0.19702	up	no	usp16	protein_coding
ENSDARG00000093862	0	87	21.6958	5	4	7	11.13	3.47638	0.0875588	0.141932	up	no	si:ch211-274k16.2	protein_coding
ENSDARG00000003200	314	1276	416.747	91	83	134	11.0866	3.47075	7.85e-07	2.53e-06	up	yes	foxm1	protein_coding
ENSDARG00000016934	1491	256	531.264	113	146	133	11.0774	3.46955	0.000367769	0.000856007	up	yes	ttyh2	protein_coding
ENSDARG00000003303	127	51	52.5674	10	12	17	11	3.45943	4.15e-06	1.22e-05	up	yes	stc1	protein_coding
ENSDARG00000074510	0	32	7.99871	3	2	1	10.9413	3.45171	0.0843409	0.137355	up	no	si:busm1-104n07.3	protein_coding
ENSDARG00000094437	55	96	41.271	15	8	8	10.9133	3.44801	9.25e-12	6.82e-11	up	yes	BX571803.1	processed_transcript
ENSDARG00000059610	4245	7784	3278.88	828	816	812	10.9066	3.44713	2.01e-40	1.14e-38	up	yes	gpr146	protein_coding
ENSDARG00000090673	278	242	147.848	31	34	46	10.8657	3.44171	1.1e-19	2.45e-18	up	yes	si:ch1073-104i17.1	protein_coding
ENSDARG00000056334	1133	51	368.78	76	98	103	10.8584	3.44074	0.0113473	0.0218638	up	yes	mlh3	protein_coding
ENSDARG00000097385	574	220	235.39	60	58	59	10.8526	3.43997	2.84e-07	9.78e-07	up	yes	si:ch211-15d5.12	protein_coding
ENSDARG00000099528	1065	3455	1199.11	313	294	297	10.8296	3.43691	3.71e-10	2.02e-09	up	yes	dus3l	protein_coding
ENSDARG00000062479	3387	3437	1924.58	457	467	527	10.8236	3.4361	1.48e-68	1.55e-66	up	yes	vcam1b	protein_coding
ENSDARG00000097405	7	2	2.69686	0	1	1	10.8187	3.43545	0.0291005	0.0522583	up	no	si:dkey-273g18.1	protein_coding
ENSDARG00000056940	42	0	13.2056	4	2	4	10.7807	3.43038	0.0932987	0.150136	up	no	or125-8	protein_coding
ENSDARG00000090863	14	9	6.64642	3	1	1	10.775	3.42961	0.000449575	0.00103772	up	yes	CR847545.1	antisense
ENSDARG00000071103	684	0	215.319	61	55	48	10.7012	3.41971	0.155618	0.236076	up	no	si:dkey-222p3.1	protein_coding
ENSDARG00000052758	25	0	7.86678	3	1	2	10.6889	3.41804	0.0955105	0.153016	up	no	pimr130	protein_coding
ENSDARG00000117156	0	26	6.52074	2	2	1	10.663	3.41454	0.0812824	0.132614	up	no	si:dkey-7j22.4	protein_coding
ENSDARG00000076076	611	720	372.867	110	87	88	10.6615	3.41434	1.78e-66	1.8e-64	up	yes	crtc1b	protein_coding
ENSDARG00000081096	100	104	57.5632	12	13	19	10.64	3.41143	8.14e-19	1.69e-17	up	yes	RF00001	rRNA
ENSDARG00000058357	489	661	319.813	83	85	77	10.6342	3.41064	3.53e-85	4.7e-83	up	yes	ankrd33ba	protein_coding
ENSDARG00000091535	769	4	243.296	78	39	70	10.6233	3.40916	0.0588914	0.0995157	up	no	ccser2b	protein_coding
ENSDARG00000101348	431	325	217.333	67	48	52	10.5978	3.40569	3.99e-17	6.91e-16	up	yes	plppr5b	protein_coding
ENSDARG00000075151	562	222	232.869	60	68	51	10.5724	3.40223	4.46e-07	1.49e-06	up	yes	si:dkey-188i13.10	protein_coding
ENSDARG00000096769	0	57	14.3065	2	5	4	10.5683	3.40167	0.0913871	0.147251	up	no	CR932077.1	antisense
ENSDARG00000109864	37	0	11.663	5	2	2	10.5571	3.40014	0.100146	0.159825	up	no	znf995	protein_coding
ENSDARG00000010712	0	222	55.7151	14	12	17	10.5549	3.39984	0.115783	0.182031	up	no	npffr1l3	protein_coding
ENSDARG00000111069	1416	1953	936.909	233	219	272	10.5313	3.39661	5.2e-82	6.62e-80	up	yes	lgi2a	protein_coding
ENSDARG00000071017	976	3035	1069.75	289	246	292	10.5303	3.39647	2.36e-10	1.34e-09	up	yes	nt5e	protein_coding
ENSDARG00000069954	1421	406	550.309	148	142	136	10.5022	3.39262	1.35e-05	3.71e-05	up	yes	kcnq5a	protein_coding
ENSDARG00000078434	560	205	228.195	70	51	56	10.4887	3.39077	1.5e-06	4.68e-06	up	yes	znf692	protein_coding
ENSDARG00000041869	872	3249	1091.21	283	275	288	10.4883	3.39071	2.82e-08	1.13e-07	up	yes	tnfrsf19	protein_coding
ENSDARG00000088444	430	880	357.126	94	94	91	10.4004	3.37857	8.58e-23	2.35e-21	up	yes	selenol	protein_coding
ENSDARG00000099491	2222	2956	1445.38	379	360	391	10.3903	3.37717	1.27e-222	6.63e-220	up	yes	tmem176l.1	protein_coding
ENSDARG00000077513	0	768	193.129	45	48	58	10.3851	3.37644	0.151927	0.231064	up	no	ppp1r3da	protein_coding
ENSDARG00000104940	1480	518	597.937	177	145	146	10.3785	3.37553	1.61e-06	4.99e-06	up	yes	ciao2a	protein_coding
ENSDARG00000061338	1548	1233	799.456	172	217	237	10.356	3.3724	2.21e-20	5.22e-19	up	yes	ddx6	protein_coding
ENSDARG00000069640	522	191	213.041	67	57	43	10.3519	3.37183	3.04e-06	9.12e-06	up	yes	vegfc	protein_coding
ENSDARG00000114349	27	32	16.5828	5	4	4	10.3443	3.37076	7.33e-10	3.81e-09	up	yes	si:dkey-20i20.15	protein_coding
ENSDARG00000109319	10	372	96.7798	26	29	21	10.3286	3.36857	0.0149366	0.0281826	up	yes	znf1030	protein_coding
ENSDARG00000070873	2100	5077	1942.2	503	504	522	10.3044	3.36518	1.06e-16	1.74e-15	up	yes	ccl25b	protein_coding
ENSDARG00000045979	6976	2887	2935.02	799	756	766	10.252	3.35784	5.62e-08	2.14e-07	up	yes	zgc:153704	protein_coding
ENSDARG00000080000	28	0	8.85894	3	2	2	10.2406	3.35623	0.0918541	0.147948	up	no	si:dkey-178e17.1	protein_coding
ENSDARG00000039949	1472	698	641.958	175	172	162	10.2163	3.35281	3.02e-09	1.41e-08	up	yes	fibina	protein_coding
ENSDARG00000105665	52	79	36.3854	8	5	16	10.1877	3.34875	7.06e-08	2.66e-07	up	yes	FO704741.1	lincRNA
ENSDARG00000114910	1	4	1.31461	1	0	0	10.1579	3.34453	0.0784816	0.128615	up	no	FO704772.1	pseudogene
ENSDARG00000091418	2681	4501	1984.7	560	463	561	10.154	3.34398	3.21e-43	2e-41	up	yes	snx17	protein_coding
ENSDARG00000096365	25	879	229.608	52	64	67	10.1528	3.3438	0.013886	0.0263183	up	yes	si:ch211-195m9.3	protein_coding
ENSDARG00000107312	8	0	2.5335	0	1	1	10.1365	3.34149	0.175994	0.263552	up	no	RF00001	rRNA
ENSDARG00000037320	13	779	200.701	62	41	58	10.1069	3.33726	0.0247196	0.0449519	up	yes	fam131c	protein_coding
ENSDARG00000056842	470	346	236.343	63	76	50	10.0994	3.33619	2.3e-14	2.69e-13	up	yes	usp30	protein_coding
ENSDARG00000101463	0	84	21.2035	5	6	6	10.0955	3.33564	0.0967105	0.154796	up	no	si:dkey-176f19.1	protein_coding
ENSDARG00000090977	0	108	27.2659	10	3	9	10.0762	3.33288	0.11625	0.182689	up	no	ifit12	protein_coding
ENSDARG00000110032	0	355	89.6249	26	24	22	10.0711	3.33215	0.135441	0.209382	up	no	CABZ01078138.1	protein_coding
ENSDARG00000107065	106	0	33.6264	8	9	10	10.0612	3.33073	0.116753	0.183402	up	no	CABZ01070704.1	protein_coding
ENSDARG00000038121	1414	1643	863.554	211	256	227	10.052	3.32941	4.88e-78	5.84e-76	up	yes	si:ch211-13k12.2	protein_coding
ENSDARG00000111854	63	49	32.349	12	7	7	10.0406	3.32777	1.41e-09	6.96e-09	up	yes	BX571738.1	protein_coding
ENSDARG00000036215	247	0	78.3872	19	27	17	10.035	3.32697	0.141459	0.217744	up	no	lcp2b	protein_coding
ENSDARG00000039521	1171	589	520.529	139	138	143	10.0134	3.32386	6.98e-10	3.64e-09	up	yes	ssx2ipa	protein_coding
ENSDARG00000044083	2598	1263	1144.03	311	270	344	9.99959	3.32187	3.15e-09	1.47e-08	up	yes	peli1b	protein_coding
ENSDARG00000037061	2463	711	961.89	234	261	283	9.98341	3.31953	1.96e-05	5.3e-05	up	yes	aldh9a1b	protein_coding
ENSDARG00000033971	1658	4056	1551.95	405	425	427	9.97148	3.31781	1.09e-15	1.57e-14	up	yes	prrx1a	protein_coding
ENSDARG00000103713	4283	4081	2392.07	664	642	632	9.96854	3.31738	2.83e-58	2.47e-56	up	yes	cd248a	protein_coding
ENSDARG00000075996	41	22	18.5738	4	4	7	9.956	3.31557	9.71e-06	2.72e-05	up	yes	znfl1b	protein_coding
ENSDARG00000040249	227	738	258.879	70	64	77	9.91214	3.3092	6.69e-09	2.96e-08	up	yes	tlr18	protein_coding
ENSDARG00000097255	0	621	157.112	39	40	49	9.90802	3.3086	0.154334	0.234346	up	no	si:dkey-77f5.13	protein_coding
ENSDARG00000093424	47	33	23.282	11	4	4	9.88847	3.30575	9.15e-06	2.57e-05	up	yes	znf1135	protein_coding
ENSDARG00000039373	1208	1789	836.967	258	215	211	9.87961	3.30445	1.67e-61	1.52e-59	up	yes	epha3	protein_coding
ENSDARG00000038731	3928	6222	2824.08	715	791	800	9.8766	3.30402	3.49e-62	3.23e-60	up	yes	slc25a36a	protein_coding
ENSDARG00000087476	1980	0	629.805	176	171	168	9.86345	3.30209	0.196817	0.289356	up	no	cbln20	protein_coding
ENSDARG00000114396	100	0	31.8132	7	10	9	9.84528	3.29943	0.119438	0.18718	up	no	znf1017	protein_coding
ENSDARG00000032010	32	5025	1282.74	377	339	336	9.83443	3.29784	0.0476417	0.0820297	up	no	slc15a2	protein_coding
ENSDARG00000113858	552	155	214.907	52	66	58	9.82901	3.29705	4.17e-05	0.000108275	up	yes	AL928650.4	protein_coding
ENSDARG00000004875	3196	700	1194.35	335	305	340	9.82861	3.29699	0.000169752	0.000410102	up	yes	tmc6b	protein_coding
ENSDARG00000063731	51	205	68.1698	14	18	24	9.82343	3.29623	8.42e-06	2.38e-05	up	yes	rbm45	protein_coding
ENSDARG00000040503	422	3164	935.71	250	250	268	9.82281	3.29614	0.000217315	0.000518339	up	yes	sb:cb81	protein_coding
ENSDARG00000020979	539	1245	486.983	124	139	137	9.81197	3.29454	2.44e-16	3.84e-15	up	yes	ripor3	protein_coding
ENSDARG00000037178	343	1503	489.967	142	122	139	9.80754	3.29389	1.69e-06	5.24e-06	up	yes	zic2b	protein_coding
ENSDARG00000036793	325	217	158.415	35	45	50	9.80553	3.2936	2.96e-12	2.38e-11	up	yes	ttll5	protein_coding
ENSDARG00000111342	5	8	3.61835	2	0	1	9.78822	3.29105	0.0043107	0.00881452	up	yes	LO018238.1	protein_coding
ENSDARG00000116723	85	23	32.8851	8	10	9	9.7784	3.2896	0.000221537	0.000527639	up	yes	BX470259.3	protein_coding
ENSDARG00000092000	142	3	45.9788	18	8	12	9.76968	3.28831	0.0372991	0.0656684	up	no	znf1020	protein_coding
ENSDARG00000098903	1539	442	602.307	180	131	187	9.75311	3.28586	3.57e-05	9.34e-05	up	yes	tfe3a	protein_coding
ENSDARG00000078550	327	720	286.761	77	82	78	9.74728	3.285	1.45e-17	2.65e-16	up	yes	zgc:194839	protein_coding
ENSDARG00000088378	19	0	6.0506	2	1	2	9.72118	3.28113	0.100629	0.160498	up	no	znf1000	protein_coding
ENSDARG00000092476	0	76	19.2929	1	7	8	9.67291	3.27395	0.139299	0.214722	up	no	si:rp71-1f1.4	protein_coding
ENSDARG00000101145	1508	1210	788.263	230	214	213	9.64782	3.2702	4.04e-26	1.32e-24	up	yes	lipeb	protein_coding
ENSDARG00000092658	125	4	40.8884	11	14	9	9.64609	3.26994	0.0265289	0.0479581	up	yes	CR457445.1	processed_transcript
ENSDARG00000005154	840	1244	583.933	164	179	144	9.63949	3.26896	1.24e-52	9.83e-51	up	yes	aspa	protein_coding
ENSDARG00000096806	0	14	3.56052	1	1	1	9.62283	3.26646	0.0916111	0.147584	up	no	BX119915.3	antisense
ENSDARG00000076552	390	279	195.345	46	67	50	9.60981	3.26451	3.99e-13	3.78e-12	up	yes	zgc:193801	protein_coding
ENSDARG00000111241	0	5	1.25824	1	0	0	9.58156	3.26026	0.328597	0.447489	up	no	RF00001	rRNA
ENSDARG00000059498	354	1501	494.509	145	128	142	9.581	3.26018	1.26e-06	3.96e-06	up	yes	arl16	protein_coding
ENSDARG00000017154	714	1501	609.744	190	172	151	9.55017	3.25553	4.76e-19	1e-17	up	yes	cables2b	protein_coding
ENSDARG00000096762	182	0	58.1482	13	11	25	9.53889	3.25382	0.145962	0.223987	up	no	si:dkey-61p9.11	protein_coding
ENSDARG00000086977	839	132	301.669	91	92	71	9.52904	3.25233	0.00123391	0.0026983	up	yes	atxn1l	protein_coding
ENSDARG00000094457	10	118	33.222	8	13	7	9.51829	3.2507	0.00445373	0.00909204	up	yes	BX005210.2	antisense
ENSDARG00000104870	1	59	15.3327	6	3	4	9.51592	3.25034	0.0378104	0.0665102	up	no	FP016239.1	antisense
ENSDARG00000026582	830	838	478.419	173	119	112	9.5157	3.25031	4.79e-23	1.33e-21	up	yes	iscub	protein_coding
ENSDARG00000025147	4356	7918	3407.04	977	942	959	9.50245	3.2483	1.13e-37	5.71e-36	up	yes	cd63	protein_coding
ENSDARG00000059982	374	0	119.582	24	35	42	9.48848	3.24618	0.163299	0.246436	up	no	poc5	protein_coding
ENSDARG00000071662	5	165	43.5946	11	7	19	9.48428	3.24554	0.0227327	0.0415937	up	yes	si:rp71-36a1.3	protein_coding
ENSDARG00000094475	26	0	8.31278	3	4	0	9.47837	3.24464	0.228647	0.329563	up	no	BX569801.1	processed_transcript
ENSDARG00000051899	771	909	477.917	138	113	154	9.47239	3.24373	2.51e-53	2.01e-51	up	yes	exoc3l1	protein_coding
ENSDARG00000098015	4	0	1.26524	0	0	1	9.46825	3.2431	0.344555	0.465741	up	no	CT573139.2	antisense
ENSDARG00000117821	4	0	1.26826	0	1	0	9.46821	3.24309	0.344446	0.465622	up	no	BX323593.1	lincRNA
ENSDARG00000097976	214	149	106.35	33	30	27	9.46589	3.24274	2.47e-13	2.44e-12	up	yes	CR812464.1	lincRNA
ENSDARG00000010454	302	0	96.6086	35	27	20	9.45346	3.24084	0.15782	0.239009	up	no	guca1a	protein_coding
ENSDARG00000116863	440	136	175.378	60	40	49	9.44887	3.24014	3.37e-05	8.86e-05	up	yes	CU984579.1	protein_coding
ENSDARG00000055712	0	185	47.1078	17	15	8	9.44693	3.23985	0.132592	0.205292	up	no	sdhda	protein_coding
ENSDARG00000037244	667	413	318.66	83	89	99	9.41917	3.2356	1.74e-12	1.47e-11	up	yes	gpr137	protein_coding
ENSDARG00000103860	200	426	172.55	58	51	38	9.41798	3.23542	1.17e-13	1.22e-12	up	yes	wu:fu71h07	protein_coding
ENSDARG00000110878	1	127	32.6958	11	8	9	9.37582	3.22895	0.0507902	0.0869958	up	no	si:dkey-28k24.2	protein_coding
ENSDARG00000087018	286	82	112.5	35	40	21	9.36713	3.22761	0.00016791	0.000405725	up	yes	FO704748.1	protein_coding
ENSDARG00000098537	982	1407	673.617	185	196	197	9.33226	3.22223	7.16e-93	1.04e-90	up	yes	spata22	protein_coding
ENSDARG00000091481	1666	2247	1107.18	325	303	323	9.3238	3.22092	3.98e-177	1.37e-174	up	yes	foxc1a	protein_coding
ENSDARG00000040254	0	41	10.4636	4	4	1	9.31638	3.21977	0.11558	0.181756	up	no	hormad1	protein_coding
ENSDARG00000012726	254	0	81.438	18	24	28	9.29886	3.21705	0.155176	0.235484	up	no	calhm5.2	protein_coding
ENSDARG00000030824	3759	2736	1903.57	550	529	560	9.29272	3.2161	4.04e-20	9.34e-19	up	yes	esyt2a	protein_coding
ENSDARG00000076563	592	574	336.392	99	98	93	9.27013	3.21259	1.68e-42	1.01e-40	up	yes	rarres3l	protein_coding
ENSDARG00000015263	859	195	325.317	105	78	98	9.26856	3.21235	0.000257215	0.000608175	up	yes	adma	protein_coding
ENSDARG00000025953	603	2487	828.393	245	245	225	9.26585	3.21192	1.04e-06	3.3e-06	up	yes	rhoq	protein_coding
ENSDARG00000008030	10357	7861	5330.48	1618	1486	1504	9.25179	3.20973	9.45e-23	2.57e-21	up	yes	myl9b	protein_coding
ENSDARG00000092402	342	868	331.432	96	79	112	9.24616	3.20885	1.75e-11	1.22e-10	up	yes	BX569787.1	antisense
ENSDARG00000045423	2	0	0.552197	0	0	0	9.21043	3.20327	0.470179	0.595791	up	no	si:ch211-146l10.8	protein_coding
ENSDARG00000093288	2	0	0.552197	0	0	0	9.21043	3.20327	0.470179	0.595791	up	no	CR513782.3	processed_transcript
ENSDARG00000095101	2	0	0.552197	0	0	0	9.21043	3.20327	0.470179	0.595791	up	no	si:ch211-229g14.3	protein_coding
ENSDARG00000096815	2	0	0.552197	0	0	0	9.21043	3.20327	0.470179	0.595791	up	no	BX901968.1	lincRNA
ENSDARG00000097301	2	0	0.552197	0	0	0	9.21043	3.20327	0.470179	0.595791	up	no	CR925755.1	lincRNA
ENSDARG00000101165	2	0	0.552197	0	0	0	9.21043	3.20327	0.470179	0.595791	up	no	si:dkey-157e10.8	protein_coding
ENSDARG00000105512	2	0	0.552197	0	0	0	9.21043	3.20327	0.470179	0.595791	up	no	BX908792.1	unprocessed_pseudogene
ENSDARG00000105789	2	0	0.552197	0	0	0	9.21043	3.20327	0.470179	0.595791	up	no	or137-1	protein_coding
ENSDARG00000112409	2	0	0.552197	0	0	0	9.21043	3.20327	0.470179	0.595791	up	no	RF00003	snRNA
ENSDARG00000114798	2	0	0.552197	0	0	0	9.21043	3.20327	0.470179	0.595791	up	no	CABZ01032906.1	protein_coding
ENSDARG00000095427	1786	461	691.359	182	223	195	9.19502	3.20085	0.000101898	0.000253033	up	yes	FP101887.2	processed_transcript
ENSDARG00000017785	1323	562	568.513	179	170	145	9.19118	3.20025	2.77e-07	9.56e-07	up	yes	zgc:158689	protein_coding
ENSDARG00000042214	445	125	174.856	51	47	54	9.18773	3.19971	6.2e-05	0.000157569	up	yes	tmem243a	protein_coding
ENSDARG00000110804	475	0	152.577	54	35	44	9.1779	3.19816	0.175033	0.262248	up	no	PARD3	protein_coding
ENSDARG00000041799	10357	18688	8108.31	2440	2278	2361	9.1464	3.1932	5.79e-38	2.98e-36	up	yes	cx43	protein_coding
ENSDARG00000060169	0	536	137.117	50	34	36	9.13504	3.19141	0.165841	0.249882	up	no	mns1	protein_coding
ENSDARG00000097203	288	0	92.5849	33	27	21	9.12437	3.18972	0.162198	0.244943	up	no	si:ch211-176l24.4	protein_coding
ENSDARG00000003869	2374	1801	1224.17	317	368	386	9.11401	3.18809	1.74e-19	3.8e-18	up	yes	decr1	protein_coding
ENSDARG00000079125	399	382	226.09	62	73	63	9.09444	3.18498	1.68e-31	6.9e-30	up	yes	sowahab	protein_coding
ENSDARG00000023815	826	193	315.159	100	88	89	9.07398	3.18173	0.000216954	0.000517527	up	yes	uvrag	protein_coding
ENSDARG00000097721	156	0	50.1994	10	21	13	9.06006	3.17952	0.149543	0.227822	up	no	CU207301.3	lincRNA
ENSDARG00000101199	38931	77027	32264.3	9289	9502	9642	9.04317	3.17683	1.32e-26	4.38e-25	up	yes	rbp4	protein_coding
ENSDARG00000040332	431	3	139.523	41	44	38	9.03264	3.17515	0.0677091	0.112616	up	no	crfb2	protein_coding
ENSDARG00000078479	1051	424	446.986	128	142	124	9.03259	3.17514	7.77e-07	2.51e-06	up	yes	mocs1	protein_coding
ENSDARG00000016904	3973	5814	2770.37	808	789	856	8.99732	3.1695	5.17e-112	9.37e-110	up	yes	bckdk	protein_coding
ENSDARG00000101911	119	0	38.332	18	10	6	8.99296	3.1688	0.148347	0.226227	up	no	si:dkeyp-86d6.2	protein_coding
ENSDARG00000027930	907	3167	1104.5	323	320	337	8.97447	3.16583	5.19e-08	1.99e-07	up	yes	naprt	protein_coding
ENSDARG00000074633	202	0	65.1284	19	17	22	8.93762	3.15989	0.154546	0.234636	up	no	gpr35.1	protein_coding
ENSDARG00000097795	718	462	350.048	100	78	134	8.93563	3.15957	5.5e-10	2.92e-09	up	yes	zgc:162952	protein_coding
ENSDARG00000051718	7	0	2.25312	1	0	1	8.93192	3.15897	0.1952	0.287206	up	no	si:ch211-113a14.24	protein_coding
ENSDARG00000003375	1120	2803	1080.54	272	335	355	8.93138	3.15888	3.19e-12	2.54e-11	up	yes	gng12a	protein_coding
ENSDARG00000109678	2984	3178	1778.69	583	496	511	8.89916	3.15367	1.35e-74	1.53e-72	up	yes	dap1b	protein_coding
ENSDARG00000110357	1010	324	409.048	110	141	114	8.89781	3.15345	2.48e-05	6.63e-05	up	yes	txndc15	protein_coding
ENSDARG00000035332	332	2085	642.613	191	187	197	8.88735	3.15175	0.00013616	0.000332421	up	yes	cfap298	protein_coding
ENSDARG00000117229	213	41	79.2558	29	18	24	8.88223	3.15092	0.00119302	0.00261421	up	yes	CABZ01058362.1	lincRNA
ENSDARG00000058090	270	0	87.1399	32	29	17	8.87688	3.15005	0.167504	0.252125	up	no	cfap57	protein_coding
ENSDARG00000069014	435	375	236.709	77	68	67	8.86957	3.14886	8.29e-25	2.54e-23	up	yes	nphp4	protein_coding
ENSDARG00000109821	52	0	16.7824	2	5	8	8.86675	3.1484	0.137066	0.211618	up	no	si:dkey-156j15.1	protein_coding
ENSDARG00000070132	0	122	31.3468	5	14	9	8.86634	3.14834	0.136054	0.210279	up	no	aste1a	protein_coding
ENSDARG00000077083	464	487	275.008	69	82	96	8.83734	3.14361	6.34e-32	2.63e-30	up	yes	avpr1aa	protein_coding
ENSDARG00000076857	38	0	12.2719	1	4	6	8.82424	3.14147	0.143857	0.221018	up	no	her3	protein_coding
ENSDARG00000029928	2248	812	935.14	292	273	278	8.8089	3.13896	3.88e-06	1.15e-05	up	yes	ap3m1	protein_coding
ENSDARG00000016856	1187	2183	945.246	283	278	293	8.78871	3.13565	2.88e-31	1.16e-29	up	yes	pon2	protein_coding
ENSDARG00000079967	853	1633	695.889	226	222	181	8.78129	3.13443	4.66e-22	1.22e-20	up	yes	prkd3	protein_coding
ENSDARG00000041092	35	38	21.0914	4	9	6	8.78084	3.13436	3.59e-09	1.66e-08	up	yes	pgpep1l	protein_coding
ENSDARG00000005915	811	2590	928.682	272	297	271	8.76976	3.13254	9.23e-09	3.99e-08	up	yes	tcf3a	protein_coding
ENSDARG00000062177	1828	2044	1117.12	341	311	360	8.75895	3.13076	1.29e-98	1.99e-96	up	yes	dcbld2	protein_coding
ENSDARG00000020448	745	871	465.213	143	145	134	8.73843	3.12737	3.94e-99	6.13e-97	up	yes	adi1	protein_coding
ENSDARG00000012177	1802	768	780.686	234	218	257	8.73416	3.12667	3.5e-07	1.19e-06	up	yes	rab4b	protein_coding
ENSDARG00000029476	5494	1463	2154.49	690	581	689	8.72182	3.12463	0.000103679	0.000257139	up	yes	ldlra	protein_coding
ENSDARG00000086576	213	58	83.8501	24	34	18	8.7198	3.12429	0.000380741	0.000885175	up	yes	si:cabz01069012.2	protein_coding
ENSDARG00000036930	842	82	293.596	91	90	86	8.71492	3.12349	0.00645049	0.0128941	up	yes	tbx18	protein_coding
ENSDARG00000098892	98	218	87.8942	23	32	25	8.71244	3.12308	1.76e-11	1.22e-10	up	yes	si:ch211-223a21.1	protein_coding
ENSDARG00000036626	869	760	477.008	131	146	157	8.70525	3.12189	5.09e-27	1.74e-25	up	yes	sema6ba	protein_coding
ENSDARG00000101209	6861	14172	5871.54	1815	1753	1780	8.70332	3.12157	1.91e-22	5.13e-21	up	yes	lamb1a	protein_coding
ENSDARG00000041728	3981	5038	2586.42	761	755	840	8.70224	3.12139	5.47e-202	2.38e-199	up	yes	man1a2	protein_coding
ENSDARG00000070391	2126	1677	1120.28	313	325	383	8.69421	3.12006	1.02e-20	2.45e-19	up	yes	tspan4b	protein_coding
ENSDARG00000021115	7	476	124.931	40	40	34	8.68413	3.11838	0.0385872	0.0677898	up	no	spata6	protein_coding
ENSDARG00000099408	54	64	33.9827	7	11	13	8.6738	3.11666	1.83e-13	1.86e-12	up	yes	BX640537.1	processed_transcript
ENSDARG00000009534	4113	7511	3268.19	1031	959	998	8.66717	3.11556	7.73e-34	3.45e-32	up	yes	wls	protein_coding
ENSDARG00000079160	123	71	58.1218	17	19	17	8.66204	3.11471	1.5e-08	6.27e-08	up	yes	srxn1	protein_coding
ENSDARG00000086650	0	152	39.1912	13	6	17	8.65378	3.11333	0.146137	0.22423	up	no	ttc41	protein_coding
ENSDARG00000043093	583	0	189.05	57	56	61	8.59592	3.10365	0.192472	0.28412	up	no	mpeg1.2	protein_coding
ENSDARG00000113029	30	0	9.72981	3	1	5	8.55847	3.09735	0.13931	0.214727	up	no	si:dkey-58b18.8	protein_coding
ENSDARG00000097480	8	73	21.463	12	4	4	8.53684	3.0937	0.00908053	0.0177331	up	yes	si:dkey-263j23.1	protein_coding
ENSDARG00000097694	6	1	2.20103	0	1	1	8.53494	3.09338	0.0750319	0.123481	up	no	CU137681.3	lincRNA
ENSDARG00000100917	6400	1400	2439.58	722	770	768	8.52722	3.09208	0.000414879	0.000960776	up	yes	slc30a8	protein_coding
ENSDARG00000097122	0	54	13.9597	7	4	2	8.51443	3.08991	0.126861	0.197098	up	no	AL772382.1	lincRNA
ENSDARG00000099471	125	135	75.4852	25	27	18	8.50427	3.08819	6.77e-21	1.65e-19	up	yes	CT476811.1	lincRNA
ENSDARG00000102861	1	1298	335.988	108	97	108	8.47997	3.08406	0.1247	0.194632	up	no	lmf1	protein_coding
ENSDARG00000075831	8292	10361	5375.81	1719	1647	1651	8.45769	3.08026	0	0	up	yes	slc7a8a	protein_coding
ENSDARG00000117588	47	49	27.9609	3	13	10	8.45103	3.07913	1.38e-05	3.8e-05	up	yes	CABZ01087564.1	lincRNA
ENSDARG00000100426	1221	54	410.941	145	125	114	8.44725	3.07848	0.0233837	0.0426892	up	yes	fam167b	protein_coding
ENSDARG00000094542	0	33	8.54743	2	4	2	8.42752	3.07511	0.111176	0.175827	up	no	si:dkey-121h17.7	protein_coding
ENSDARG00000076153	807	0	262.641	88	70	89	8.3902	3.0687	0.206946	0.302528	up	no	lca5	protein_coding
ENSDARG00000036545	124	0	40.3647	11	10	17	8.37397	3.06591	0.154713	0.234863	up	no	tmprss3b	protein_coding
ENSDARG00000042861	558	2697	880.493	252	316	260	8.37098	3.0654	2.96e-05	7.82e-05	up	yes	ltk	protein_coding
ENSDARG00000013946	4258	5596	2836.87	910	885	879	8.36013	3.06353	0	0	up	yes	ivns1abpb	protein_coding
ENSDARG00000089503	0	242	62.7316	14	28	17	8.34959	3.06171	0.162585	0.245472	up	no	si:ch73-367f21.5	protein_coding
ENSDARG00000111123	1	1	0.495829	0	0	0	8.32869	3.05809	0.328381	0.447265	up	no	BX537263.1	pseudogene
ENSDARG00000062695	774	459	371.215	125	119	107	8.32336	3.05717	9.05e-11	5.53e-10	up	yes	ccdc126	protein_coding
ENSDARG00000098338	644	100	235.951	85	82	57	8.28198	3.04998	0.00284673	0.00594771	up	yes	si:ch73-340n8.4	protein_coding
ENSDARG00000088439	1606	711	708.389	229	207	238	8.26921	3.04775	3.1e-07	1.06e-06	up	yes	gm2a	protein_coding
ENSDARG00000110077	36	40	22.1231	6	8	7	8.26503	3.04702	5.05e-11	3.24e-10	up	yes	CU929402.2	protein_coding
ENSDARG00000020544	243	1052	352.534	108	125	103	8.24441	3.04342	1.04e-05	2.91e-05	up	yes	rem1	protein_coding
ENSDARG00000087048	599	318	278.051	88	93	84	8.24114	3.04284	6.34e-09	2.82e-08	up	yes	si:dkey-165n16.1	protein_coding
ENSDARG00000058257	374	577	272	92	83	85	8.2327	3.04137	8.04e-45	5.21e-43	up	yes	slc39a1	protein_coding
ENSDARG00000002013	1485	633	649.197	192	205	223	8.22613	3.04021	7.64e-07	2.47e-06	up	yes	grb10a	protein_coding
ENSDARG00000044925	579	538	328.759	113	106	95	8.22306	3.03968	1.75e-30	6.85e-29	up	yes	cdk5rap1	protein_coding
ENSDARG00000089019	188	754	257.31	90	90	66	8.21994	3.03913	7e-06	2e-05	up	yes	si:ch211-175m2.5	protein_coding
ENSDARG00000105651	0	506	131.508	45	38	43	8.20656	3.03678	0.184228	0.274433	up	no	BX323060.3	lincRNA
ENSDARG00000078970	0	148	38.484	14	10	13	8.1844	3.03288	0.146399	0.224566	up	no	il7r	protein_coding
ENSDARG00000117644	22	68	24.8864	11	8	5	8.17634	3.03145	3.35e-05	8.82e-05	up	yes	CR450780.3	lincRNA
ENSDARG00000004111	0	140	36.4105	14	12	9	8.17533	3.03128	0.145763	0.223707	up	no	esr1	protein_coding
ENSDARG00000014914	2792	7392	2834.98	929	904	892	8.16822	3.03002	1.4e-11	9.91e-11	up	yes	lamp2	protein_coding
ENSDARG00000043275	210	644	236.195	67	93	67	8.15765	3.02815	1.45e-07	5.22e-07	up	yes	mgmt	protein_coding
ENSDARG00000045552	67	0	21.9008	7	11	3	8.14769	3.02639	0.155809	0.236294	up	no	si:dkey-202b22.6	protein_coding
ENSDARG00000094587	162	461	172.958	67	52	48	8.13917	3.02488	1.79e-08	7.36e-08	up	yes	si:dkey-35m8.1	protein_coding
ENSDARG00000067848	8766	6535	4566.97	1452	1451	1500	8.13775	3.02463	1.57e-19	3.45e-18	up	yes	nmrk2	protein_coding
ENSDARG00000094197	174	265	125.967	44	43	35	8.10534	3.01887	1.45e-28	5.26e-27	up	yes	znfl1l	protein_coding
ENSDARG00000094399	0	83	21.63	10	9	2	8.07394	3.01327	0.158247	0.239601	up	no	si:dkey-78k11.4	protein_coding
ENSDARG00000010312	1101	9770	2906.6	879	958	986	8.06445	3.01158	0.00152563	0.00330249	up	yes	cp	protein_coding
ENSDARG00000078829	0	221	57.5964	18	17	21	8.06438	3.01156	0.161585	0.244088	up	no	ccdc149a	protein_coding
ENSDARG00000019950	1690	894	786.462	255	282	227	8.05696	3.01023	1e-08	4.32e-08	up	yes	carf	protein_coding
ENSDARG00000089158	57	94	43.1875	14	19	9	8.05654	3.01016	3.85e-10	2.09e-09	up	yes	si:dkeyp-104f11.6	protein_coding
ENSDARG00000087331	548	318	262.364	91	95	69	8.05013	3.00901	4.44e-09	2.02e-08	up	yes	si:dkey-77f5.3	protein_coding
ENSDARG00000063191	516	630	333.256	110	127	87	8.04856	3.00873	1.4e-30	5.51e-29	up	yes	extl2	protein_coding
ENSDARG00000097563	13	19	9.21655	1	2	6	8.03089	3.00556	0.000542486	0.00123698	up	yes	si:ch211-151m7.6	protein_coding
ENSDARG00000042840	3918	6667	3023.34	976	959	1018	8.01538	3.00277	8.12e-43	4.96e-41	up	yes	eml1	protein_coding
ENSDARG00000098441	449	175	192.797	52	67	69	8.01537	3.00277	1.01e-05	2.83e-05	up	yes	nars2	protein_coding
ENSDARG00000078707	1448	554	619.241	184	212	209	8.00354	3.00064	5.93e-06	1.71e-05	up	yes	sema7a	protein_coding
ENSDARG00000069996	1224	251	466.801	174	138	145	7.99825	2.99968	0.000958891	0.0021234	up	yes	dnajb14	protein_coding
ENSDARG00000027822	70	69	40.9352	16	11	13	7.99266	2.99868	2.27e-14	2.66e-13	up	yes	tmtops2b	protein_coding
ENSDARG00000000241	4694	11432	4523.14	1478	1486	1466	7.98716	2.99768	1.57e-13	1.61e-12	up	yes	slc40a1	protein_coding
ENSDARG00000068213	2317	1048	1033.47	368	330	315	7.98178	2.99671	3.12e-07	1.07e-06	up	yes	fzd10	protein_coding
ENSDARG00000074876	822	549	412.885	121	156	127	7.98127	2.99662	6.19e-12	4.71e-11	up	yes	abcd1	protein_coding
ENSDARG00000017398	246	161	122.694	34	46	40	7.97855	2.99613	2.69e-10	1.5e-09	up	yes	slc44a5a	protein_coding
ENSDARG00000098923	196	0	64.2881	19	21	23	7.97629	2.99572	0.175609	0.263021	up	no	zgc:173577	protein_coding
ENSDARG00000019195	1177	1159	688.64	205	229	241	7.97341	2.9952	1.88e-40	1.07e-38	up	yes	vps9d1	protein_coding
ENSDARG00000041546	261	1487	473.846	169	154	142	7.97308	2.99514	0.000160495	0.000388853	up	yes	gypc	protein_coding
ENSDARG00000013711	1069	1318	694.809	217	209	256	7.96885	2.99437	1.6e-75	1.84e-73	up	yes	zgc:77486	protein_coding
ENSDARG00000117145	1666	379	645.957	216	223	197	7.93332	2.98792	0.00055759	0.00126953	up	yes	notum1b	protein_coding
ENSDARG00000095437	117	102	65.0373	24	19	21	7.92606	2.9866	1.44e-15	2.04e-14	up	yes	si:dkeyp-117b11.3	protein_coding
ENSDARG00000101135	4888	799	1813.96	605	554	631	7.92021	2.98554	0.00228891	0.00483411	up	yes	si:dkey-85k7.7	protein_coding
ENSDARG00000098712	111	12	39.5783	14	13	12	7.91608	2.98479	0.00967476	0.0188147	up	yes	CR925761.1	processed_transcript
ENSDARG00000062585	1152	0	378.383	124	105	145	7.90893	2.98348	0.22974	0.330975	up	no	brat1	protein_coding
ENSDARG00000077092	263	1134	382.926	128	112	139	7.89764	2.98142	1.36e-05	3.74e-05	up	yes	elk4	protein_coding
ENSDARG00000100149	4908	3818	2611.44	872	798	917	7.88332	2.9788	1.46e-20	3.49e-19	up	yes	axin2	protein_coding
ENSDARG00000019585	1	45	12.1067	2	5	5	7.88316	2.97877	0.053718	0.0914544	up	no	gstk2	protein_coding
ENSDARG00000104303	26	6	10.1114	0	2	8	7.87159	2.97665	0.0811531	0.132436	up	no	FP085399.4	processed_transcript
ENSDARG00000036628	0	96	25.1183	12	6	7	7.87045	2.97645	0.144604	0.222047	up	no	cd74b	protein_coding
ENSDARG00000089814	122	28	47.4251	13	15	19	7.85798	2.97416	0.00126005	0.00275172	up	yes	znf1042	protein_coding
ENSDARG00000090945	0	184	48.1542	19	9	20	7.85508	2.97363	0.167173	0.251668	up	no	si:ch211-170d8.8	protein_coding
ENSDARG00000060668	2	2578	675.39	237	193	242	7.84823	2.97237	0.138468	0.213592	up	no	tm4sf18	protein_coding
ENSDARG00000078172	2202	1206	1039.84	376	342	316	7.84546	2.97186	2.82e-09	1.33e-08	up	yes	CU984600.1	protein_coding
ENSDARG00000060410	1254	1438	788.817	220	262	302	7.84434	2.97165	1.49e-37	7.51e-36	up	yes	thbs2a	protein_coding
ENSDARG00000062329	948	380	411.274	133	138	138	7.83934	2.97073	3.48e-06	1.04e-05	up	yes	b4galt3	protein_coding
ENSDARG00000075737	0	69	18.0674	1	4	13	7.83558	2.97004	0.19169	0.283206	up	no	zgc:165518	protein_coding
ENSDARG00000055722	291	2456	738.917	230	272	234	7.82181	2.9675	0.00155769	0.00336881	up	yes	bco2a	protein_coding
ENSDARG00000103595	184	72	79.3778	24	26	29	7.82174	2.96749	1.69e-05	4.59e-05	up	yes	sfxn5a	protein_coding
ENSDARG00000099715	70	0	23.0331	9	6	8	7.81164	2.96562	0.149113	0.227274	up	no	si:dkey-152b24.7	protein_coding
ENSDARG00000041565	511	995	429.076	141	123	166	7.78301	2.96033	9.81e-18	1.82e-16	up	yes	tnfaip1	protein_coding
ENSDARG00000029587	823	583	423.923	147	138	140	7.76619	2.95721	3.93e-15	5.2e-14	up	yes	msra	protein_coding
ENSDARG00000075984	61	57	35.0174	12	12	11	7.76458	2.95691	5.12e-13	4.76e-12	up	yes	hsbp1l1	protein_coding
ENSDARG00000044801	0	72	18.8855	5	5	9	7.75464	2.95506	0.138296	0.213352	up	no	wdr38	protein_coding
ENSDARG00000074590	148	405	154.996	56	40	60	7.75367	2.95488	2.96e-08	1.18e-07	up	yes	wdpcp	protein_coding
ENSDARG00000076904	115	207	92.2231	37	25	31	7.74027	2.95238	1.61e-15	2.27e-14	up	yes	loxl5b	protein_coding
ENSDARG00000097372	2	206	54.7042	13	19	23	7.73918	2.95218	0.0671741	0.111833	up	no	si:ch211-139d20.3	protein_coding
ENSDARG00000074082	332	168	153.502	49	71	34	7.73428	2.95127	9.8e-06	2.75e-05	up	yes	gpc5c	protein_coding
ENSDARG00000111877	673	637	388.934	156	98	138	7.73354	2.95113	3.71e-18	7.19e-17	up	yes	bcl7ba	protein_coding
ENSDARG00000071879	446	4	148.074	54	52	43	7.73119	2.95069	0.0808549	0.131983	up	no	tgfb5	protein_coding
ENSDARG00000030269	0	299	78.4897	20	36	23	7.70738	2.94624	0.184218	0.274433	up	no	grtp1b	protein_coding
ENSDARG00000028664	0	388	101.854	40	27	36	7.70609	2.946	0.190046	0.281111	up	no	ahsa1a	protein_coding
ENSDARG00000098353	0	256	67.2083	25	17	26	7.70282	2.94539	0.177083	0.26494	up	no	BX322574.1	lincRNA
ENSDARG00000094410	233	232	137.795	37	58	44	7.68962	2.94291	3.61e-17	6.28e-16	up	yes	si:dkey-4c15.14	processed_transcript
ENSDARG00000116815	570	196	239.526	83	87	72	7.6889	2.94278	4.03e-05	0.000104649	up	yes	znf1024	protein_coding
ENSDARG00000095600	0	4	1.04279	0	1	0	7.68216	2.94151	0.375374	0.499899	up	no	AL627088.1	processed_transcript
ENSDARG00000095464	772	55	269.291	104	92	77	7.66628	2.93853	0.0178261	0.0332027	up	yes	gstt2	protein_coding
ENSDARG00000102431	54	0	17.8224	5	8	5	7.66575	2.93843	0.147472	0.225431	up	no	CT027744.2	antisense
ENSDARG00000007807	2710	685	1074.64	392	355	343	7.66318	2.93794	0.000363469	0.000846602	up	yes	cyth3a	protein_coding
ENSDARG00000105689	21	393	110.259	37	46	29	7.63909	2.9334	0.0155131	0.0292029	up	yes	znf1009	protein_coding
ENSDARG00000100296	1298	1509	825.532	277	272	291	7.62975	2.93164	4.53e-128	1.07e-125	up	yes	pja2	protein_coding
ENSDARG00000056101	1572	1118	813.493	287	274	268	7.61704	2.92923	1.48e-15	2.1e-14	up	yes	kcnd3	protein_coding
ENSDARG00000056628	998	260	398.224	130	135	141	7.61078	2.92804	0.000330121	0.000772097	up	yes	tmem170a	protein_coding
ENSDARG00000032037	383	529	265.783	75	101	95	7.60802	2.92752	6.98e-34	3.13e-32	up	yes	bet1l	protein_coding
ENSDARG00000078546	740	761	444.796	144	141	169	7.6012	2.92623	1.37e-41	8.11e-40	up	yes	cars2	protein_coding
ENSDARG00000017928	394	0	130.256	44	45	44	7.59752	2.92553	0.207501	0.303237	up	no	xrcc3	protein_coding
ENSDARG00000061370	379	832	344.265	120	113	119	7.59533	2.92511	3.53e-15	4.7e-14	up	yes	tsen34	protein_coding
ENSDARG00000035391	282	579	245.699	86	63	103	7.57785	2.92179	7.01e-12	5.28e-11	up	yes	ptcd2	protein_coding
ENSDARG00000017365	470	1045	430.566	150	145	146	7.57738	2.9217	5.31e-15	6.9e-14	up	yes	slc23a2	protein_coding
ENSDARG00000040152	820	682	450.7	146	158	157	7.57713	2.92165	2.14e-22	5.71e-21	up	yes	nek4	protein_coding
ENSDARG00000101542	195	100	90.8396	27	34	32	7.55563	2.91755	4.41e-07	1.47e-06	up	yes	si:dkeyp-53d3.5	protein_coding
ENSDARG00000071074	240	209	134.428	54	37	47	7.55283	2.91702	2.15e-16	3.41e-15	up	yes	rccd1	protein_coding
ENSDARG00000055787	86	257	96.1784	31	26	42	7.54747	2.91599	9.28e-07	2.97e-06	up	yes	dzank1	protein_coding
ENSDARG00000033609	1740	3128	1399.93	495	454	490	7.54491	2.9155	1.85e-30	7.19e-29	up	yes	map1lc3a	protein_coding
ENSDARG00000009629	2815	1806	1408.09	468	465	517	7.52342	2.91139	3.55e-12	2.81e-11	up	yes	unc119.1	protein_coding
ENSDARG00000032197	589	1104	486.249	160	166	176	7.50416	2.90769	2.03e-23	5.8e-22	up	yes	klf12b	protein_coding
ENSDARG00000055443	1675	319	639.095	255	178	228	7.49701	2.90631	0.00199364	0.00424761	up	yes	zcchc7	protein_coding
ENSDARG00000104561	0	165	43.5185	9	12	24	7.49193	2.90534	0.177075	0.26494	up	no	znf1081	protein_coding
ENSDARG00000115005	86	181	76.2607	32	26	21	7.49023	2.90501	1.02e-10	6.15e-10	up	yes	CABZ01075628.1	protein_coding
ENSDARG00000095588	0	2	0.43946	0	0	0	7.4844	2.90389	0.514975	0.640005	up	no	pimr100	protein_coding
ENSDARG00000097999	0	2	0.43946	0	0	0	7.4844	2.90389	0.514975	0.640005	up	no	CR376785.1	antisense
ENSDARG00000098068	0	2	0.43946	0	0	0	7.4844	2.90389	0.514975	0.640005	up	no	CU207354.2	lincRNA
ENSDARG00000107507	0	2	0.43946	0	0	0	7.4844	2.90389	0.514975	0.640005	up	no	RF00001	rRNA
ENSDARG00000112755	0	2	0.43946	0	0	0	7.4844	2.90389	0.514975	0.640005	up	no	CR394546.4	protein_coding
ENSDARG00000113353	0	2	0.43946	0	0	0	7.4844	2.90389	0.514975	0.640005	up	no	RF00001	rRNA
ENSDARG00000117511	0	2	0.43946	0	0	0	7.4844	2.90389	0.514975	0.640005	up	no	BX957336.2	lincRNA
ENSDARG00000052454	269	2	89.7043	34	26	33	7.47024	2.90116	0.092996	0.149658	up	no	rhpn1	protein_coding
ENSDARG00000026784	4185	6191	3021.68	1109	1047	978	7.46102	2.89937	1.57e-75	1.82e-73	up	yes	robo1	protein_coding
ENSDARG00000004889	945	380	413.671	148	147	134	7.45635	2.89847	5.99e-06	1.73e-05	up	yes	aga	protein_coding
ENSDARG00000027590	5594	6612	3600.64	1257	1256	1224	7.45154	2.89754	8.08e-264	5.02e-261	up	yes	2024-09-02	protein_coding
ENSDARG00000015355	305	36	110.664	45	34	36	7.44598	2.89646	0.00870645	0.0170421	up	yes	fosl1a	protein_coding
ENSDARG00000078447	182	470	184.495	63	56	73	7.44206	2.8957	1.48e-09	7.25e-09	up	yes	tctn1	protein_coding
ENSDARG00000077826	964	918	562.358	173	202	210	7.42464	2.89232	2.85e-30	1.1e-28	up	yes	efcc1	protein_coding
ENSDARG00000013926	891	635	463.454	175	150	158	7.41753	2.89094	1.9e-14	2.25e-13	up	yes	slc16a9a	protein_coding
ENSDARG00000102994	86	34	37.5185	12	15	12	7.40562	2.88862	7.27e-05	0.00018338	up	yes	znf1034	protein_coding
ENSDARG00000036781	66	37	31.6682	13	8	12	7.40015	2.88756	4.16e-06	1.23e-05	up	yes	si:dkey-170l10.1	protein_coding
ENSDARG00000110808	7	67	20.046	6	7	8	7.39828	2.88719	0.00676472	0.0134778	up	yes	FO203514.1	protein_coding
ENSDARG00000094653	140	70	65.0117	24	23	21	7.36643	2.88096	1.17e-06	3.71e-06	up	yes	si:dkey-149m13.5	protein_coding
ENSDARG00000103308	1340	2792	1183.77	425	408	408	7.36629	2.88094	2.82e-18	5.54e-17	up	yes	mst1	protein_coding
ENSDARG00000061011	437	762	346.841	114	115	135	7.36082	2.87987	2.03e-25	6.45e-24	up	yes	hlfb	protein_coding
ENSDARG00000063661	5	1298	345.07	157	96	110	7.35165	2.87807	0.103018	0.163957	up	no	nuak2	protein_coding
ENSDARG00000099519	1949	2168	1221.45	429	428	425	7.3502	2.87778	1.58e-113	2.98e-111	up	yes	zgc:66475	protein_coding
ENSDARG00000099371	7955	7318	4582.81	1658	1584	1581	7.32993	2.8738	9.8e-39	5.16e-37	up	yes	cygb1	protein_coding
ENSDARG00000109604	19	191	56.8923	24	19	17	7.32873	2.87356	0.00535687	0.0108274	up	yes	znf1026	protein_coding
ENSDARG00000097591	445	0	148.01	58	42	56	7.32768	2.87336	0.220261	0.319861	up	no	proser3	protein_coding
ENSDARG00000093954	1229	786	616.87	237	194	219	7.32335	2.8725	2.66e-11	1.79e-10	up	yes	si:dkey-9i23.16	protein_coding
ENSDARG00000033046	261	2	87.347	29	28	35	7.32191	2.87222	0.0956057	0.153159	up	no	ccni2	protein_coding
ENSDARG00000113899	1869	2510	1287.23	444	440	477	7.29127	2.86617	3e-146	7.99e-144	up	yes	zgc:77650	protein_coding
ENSDARG00000075470	0	203	53.7933	25	17	15	7.28514	2.86496	0.182025	0.271539	up	no	znf989	protein_coding
ENSDARG00000091974	0	178	47.1699	26	16	8	7.28425	2.86478	0.188002	0.279323	up	no	CR356233.1	antisense
ENSDARG00000023003	132	226	103.871	30	37	43	7.28309	2.86455	1.12e-16	1.83e-15	up	yes	ccdc12	protein_coding
ENSDARG00000039174	170	0	56.6215	21	20	19	7.26634	2.86123	0.190537	0.281718	up	no	olfm3b	protein_coding
ENSDARG00000078828	939	160	355.404	134	119	125	7.23875	2.85574	0.00319868	0.00664846	up	yes	npb	protein_coding
ENSDARG00000086746	3953	4433	2493.47	956	871	825	7.23789	2.85557	1.93e-88	2.65e-86	up	yes	prodha	protein_coding
ENSDARG00000058389	1	112	30.0536	10	11	11	7.2344	2.85487	0.0775455	0.127233	up	no	ccl19a.1	protein_coding
ENSDARG00000011652	163	139	91.177	35	24	38	7.23378	2.85475	1.01e-12	8.86e-12	up	yes	ftr52p	protein_coding
ENSDARG00000032951	1993	4221	1784.36	639	652	608	7.23051	2.8541	4.64e-17	7.97e-16	up	yes	nrbp2a	protein_coding
ENSDARG00000101139	1822	6970	2456.74	932	796	889	7.22947	2.85389	4.6e-06	1.35e-05	up	yes	agpat2	protein_coding
ENSDARG00000087388	0	145	38.4905	13	17	11	7.21405	2.85081	0.171921	0.258268	up	no	si:dkey-29b11.3	protein_coding
ENSDARG00000117328	0	14	3.72439	1	2	1	7.19855	2.84771	0.13166	0.203946	up	no	FO681472.1	lincRNA
ENSDARG00000097281	517	129	206.736	76	65	80	7.19501	2.847	0.000710172	0.00159715	up	yes	zgc:174574	protein_coding
ENSDARG00000052695	4624	9642	4105.83	1481	1433	1488	7.16855	2.84168	2.67e-18	5.26e-17	up	yes	nr2f1a	protein_coding
ENSDARG00000035652	5663	12943	5330.4	1954	1810	1955	7.164	2.84077	3.41e-14	3.9e-13	up	yes	sat1a.1	protein_coding
ENSDARG00000100110	81	0	27.0441	14	11	4	7.16065	2.84009	0.185917	0.276634	up	no	si:ch211-237a4.2	protein_coding
ENSDARG00000097298	0	84	22.3295	5	6	13	7.15894	2.83974	0.165389	0.249258	up	no	CR792422.2	antisense
ENSDARG00000014058	0	178	47.3249	21	12	18	7.14679	2.8373	0.181845	0.271301	up	no	rab36	protein_coding
ENSDARG00000040764	468	176	203.244	70	73	76	7.11743	2.83136	2.74e-05	7.29e-05	up	yes	id1	protein_coding
ENSDARG00000103777	375	163	168.734	64	62	56	7.10808	2.82946	4.91e-06	1.43e-05	up	yes	znf1001	protein_coding
ENSDARG00000054023	0	392	104.324	46	24	43	7.10402	2.82864	0.211305	0.308278	up	no	ttll6	protein_coding
ENSDARG00000115506	27	1	9.28939	2	3	5	7.09014	2.82581	0.0683293	0.113553	up	no	si:dkey-122c11.8	protein_coding
ENSDARG00000011072	162	792	265.059	108	92	87	7.08967	2.82572	0.000133245	0.000325731	up	yes	ddx11	protein_coding
ENSDARG00000010956	1058	2479	1013.98	407	351	340	7.0869	2.82516	2.35e-12	1.93e-11	up	yes	sh3glb1b	protein_coding
ENSDARG00000060288	2977	6735	2789.35	993	1000	1027	7.08281	2.82432	2.17e-14	2.55e-13	up	yes	plpbp	protein_coding
ENSDARG00000015161	1085	535	505.448	174	186	187	7.08146	2.82405	2.49e-07	8.65e-07	up	yes	zgc:92664	protein_coding
ENSDARG00000095687	3	0	0.987882	1	0	0	7.08127	2.82401	0.408864	0.533931	up	no	si:dkey-84o3.3	protein_coding
ENSDARG00000097707	3	0	0.987882	1	0	0	7.08127	2.82401	0.408864	0.533931	up	no	BX323807.2	lincRNA
ENSDARG00000112197	3	0	0.987882	1	0	0	7.08127	2.82401	0.408864	0.533931	up	no	RF00001	rRNA
ENSDARG00000086511	3	0	0.989141	0	0	1	7.08125	2.824	0.408807	0.533931	up	no	ptprjb.2	protein_coding
ENSDARG00000099466	3	0	0.989141	0	0	1	7.08125	2.824	0.408807	0.533931	up	no	si:dkey-190j3.2	protein_coding
ENSDARG00000105797	3	0	0.989141	0	0	1	7.08125	2.824	0.408807	0.533931	up	no	si:ch1073-166e24.4	protein_coding
ENSDARG00000097080	3	0	0.992161	0	1	0	7.08116	2.82399	0.408564	0.533702	up	no	si:ch73-181m17.1	protein_coding
ENSDARG00000092653	0	45	11.9889	4	5	4	7.0801	2.82377	0.136419	0.210768	up	no	si:dkey-1h24.6	protein_coding
ENSDARG00000098786	604	86	225.021	82	72	90	7.07242	2.8222	0.00635755	0.0127268	up	yes	rangrf	protein_coding
ENSDARG00000068919	0	173	46.0881	15	17	18	7.06556	2.8208	0.180654	0.269711	up	no	rad51c	protein_coding
ENSDARG00000043644	731	756	446.03	165	147	172	7.06224	2.82013	2.82e-45	1.86e-43	up	yes	vkorc1l1	protein_coding
ENSDARG00000096415	261	289	164.433	65	53	61	7.03263	2.81406	9.37e-38	4.77e-36	up	yes	raf1a	protein_coding
ENSDARG00000028393	1458	47	501.002	207	186	153	7.02701	2.81291	0.0497617	0.0853759	up	no	daam2	protein_coding
ENSDARG00000004262	402	132	169.901	50	70	65	7.01736	2.81093	0.000190942	0.000458535	up	yes	cyp46a1.2	protein_coding
ENSDARG00000087814	149	74	69.6602	28	24	24	7.00535	2.80846	2.04e-06	6.25e-06	up	yes	mfrp	protein_coding
ENSDARG00000092120	322	1	108.287	51	29	39	6.97333	2.80185	0.13643	0.210773	up	no	BX470185.1	lincRNA
ENSDARG00000101774	11	0	3.68827	1	3	0	6.97043	2.80125	0.279895	0.390579	up	no	si:ch211-241j8.2	protein_coding
ENSDARG00000022813	0	17	4.54745	1	3	1	6.96198	2.7995	0.150823	0.229572	up	no	dnd1	protein_coding
ENSDARG00000093641	0	17	4.54745	1	3	1	6.96198	2.7995	0.150823	0.229572	up	no	AL954868.1	processed_transcript
ENSDARG00000061095	494	106	194.074	60	68	85	6.96129	2.79935	0.00203323	0.00432877	up	yes	stk36	protein_coding
ENSDARG00000095449	3	146	40.0198	14	17	13	6.95176	2.79738	0.0536374	0.0913291	up	no	AL929017.2	processed_transcript
ENSDARG00000023062	2717	984	1174.96	447	443	402	6.94853	2.79671	3.87e-05	0.000101008	up	yes	ccn1	protein_coding
ENSDARG00000112977	1622	37	554.407	218	200	192	6.94666	2.79632	0.0628852	0.105561	up	no	CABZ01061591.1	protein_coding
ENSDARG00000043687	150	426	164.218	64	55	62	6.94352	2.79567	4.38e-08	1.7e-07	up	yes	si:ch211-59d15.9	protein_coding
ENSDARG00000116059	98	71	51.8466	25	17	15	6.94222	2.7954	2.88e-08	1.15e-07	up	yes	CT998556.1	protein_coding
ENSDARG00000096954	324	93	133.635	48	53	46	6.93616	2.79414	0.00042333	0.00097939	up	yes	si:dkeyp-67f1.1	protein_coding
ENSDARG00000109848	33	3	11.8728	3	5	5	6.93484	2.79386	0.0309868	0.0553539	up	no	FO681286.1	protein_coding
ENSDARG00000061194	1035	165	391.877	147	132	154	6.91246	2.7892	0.00490415	0.00995472	up	yes	hectd2	protein_coding
ENSDARG00000015638	470	1085	448.112	144	166	185	6.91192	2.78909	1.83e-11	1.27e-10	up	yes	gemin2	protein_coding
ENSDARG00000092636	69	190	74.0266	30	25	27	6.90997	2.78868	1.16e-07	4.23e-07	up	yes	AL935295.1	processed_transcript
ENSDARG00000032221	2583	1149	1175.41	445	463	391	6.90377	2.78738	2.85e-06	8.56e-06	up	yes	phactr4b	protein_coding
ENSDARG00000088140	705	454	358.468	132	123	142	6.88929	2.78436	7.96e-11	4.91e-10	up	yes	hsd17b7	protein_coding
ENSDARG00000112337	176	110	88.5947	37	38	23	6.88417	2.78328	3.28e-07	1.12e-06	up	yes	mindy4b	protein_coding
ENSDARG00000097953	273	512	228.887	83	86	85	6.88038	2.78249	6.19e-20	1.41e-18	up	yes	BX469902.1	lincRNA
ENSDARG00000036282	1270	1889	932.733	371	334	330	6.87943	2.78229	8.42e-62	7.71e-60	up	yes	rnaset2	protein_coding
ENSDARG00000101350	68	584	179.189	73	58	68	6.87906	2.78221	0.0034351	0.00712115	up	yes	arhgap28	protein_coding
ENSDARG00000070494	3956	10366	4105.76	1499	1451	1609	6.87041	2.7804	4.17e-10	2.26e-09	up	yes	pdgfra	protein_coding
ENSDARG00000045027	459	560	304.335	112	110	116	6.86504	2.77927	2.37e-79	2.88e-77	up	yes	rab9a	protein_coding
ENSDARG00000062721	3106	2335	1670.96	603	633	624	6.84465	2.77498	1.11e-16	1.82e-15	up	yes	dennd4a	protein_coding
ENSDARG00000054823	1262	2585	1117.49	454	401	391	6.83878	2.77374	6.04e-17	1.02e-15	up	yes	id3	protein_coding
ENSDARG00000089717	187	1747	531.074	206	203	183	6.83617	2.77319	0.00425878	0.00871656	up	yes	qpct	protein_coding
ENSDARG00000057869	0	531	142.339	62	55	42	6.8208	2.76994	0.228281	0.329091	up	no	cdc42l2	protein_coding
ENSDARG00000009266	234	827	300.55	100	102	134	6.81712	2.76916	7.11e-06	2.03e-05	up	yes	uevld	protein_coding
ENSDARG00000039652	0	788	211.254	85	84	67	6.81623	2.76897	0.240369	0.344765	up	no	si:dkey-235d18.5	protein_coding
ENSDARG00000052610	138	0	46.4892	22	17	13	6.80986	2.76763	0.200788	0.294426	up	no	olig4	protein_coding
ENSDARG00000091252	1	634	170.395	69	58	64	6.79693	2.76488	0.14603	0.224079	up	no	slc22a7b.2	protein_coding
ENSDARG00000017121	2181	4834	2032.84	766	744	773	6.77576	2.76038	1.52e-14	1.83e-13	up	yes	mafba	protein_coding
ENSDARG00000004714	7291	5851	4028.9	1571	1503	1450	6.77546	2.76032	1.92e-20	4.55e-19	up	yes	tcf12	protein_coding
ENSDARG00000077377	1714	717	770.581	303	295	268	6.76653	2.75842	8.52e-06	2.4e-05	up	yes	si:dkey-85n7.6	protein_coding
ENSDARG00000104727	351	178	166.159	76	51	60	6.7631	2.75768	1.93e-06	5.94e-06	up	yes	ino80da	protein_coding
ENSDARG00000093091	1635	1817	1039.78	376	409	386	6.74558	2.75394	3.43e-80	4.26e-78	up	yes	iqsec3b	protein_coding
ENSDARG00000005218	508	0	171.449	55	72	66	6.74417	2.75364	0.243972	0.349243	up	no	wrnip1	protein_coding
ENSDARG00000057276	276	0	93.1861	38	47	20	6.72928	2.75045	0.231018	0.332669	up	no	iqca1	protein_coding
ENSDARG00000095510	500	0	168.895	60	66	65	6.71229	2.7468	0.244052	0.349337	up	no	si:ch211-10d23.5	protein_coding
ENSDARG00000042072	829	154	321.431	140	111	113	6.71055	2.74643	0.00365368	0.00753598	up	yes	fbxl17	protein_coding
ENSDARG00000039563	1418	2459	1140.36	406	410	476	6.70422	2.74507	5.04e-27	1.73e-25	up	yes	loxl3b	protein_coding
ENSDARG00000055889	544	331	272.774	111	94	104	6.70327	2.74486	2.37e-09	1.13e-08	up	yes	zgc:153215	protein_coding
ENSDARG00000117747	89	66	47.817	8	22	24	6.69847	2.74383	6.22e-05	0.000158082	up	yes	CABZ01056843.1	lincRNA
ENSDARG00000099183	257	401	194.734	67	67	87	6.69639	2.74338	5.61e-24	1.65e-22	up	yes	fkbp10a	protein_coding
ENSDARG00000060753	927	1346	675.427	252	277	237	6.69213	2.74246	1.42e-51	1.1e-49	up	yes	pear1	protein_coding
ENSDARG00000111759	65	134	58.0509	22	24	20	6.69142	2.74231	7.69e-11	4.76e-10	up	yes	ccdc62	protein_coding
ENSDARG00000077864	910	124	340.915	128	110	149	6.6908	2.74218	0.00896771	0.0175298	up	yes	rasgrp3	protein_coding
ENSDARG00000038869	0	39	10.4933	5	0	7	6.689	2.74179	0.317288	0.434422	up	no	htr5aa	protein_coding
ENSDARG00000086336	491	650	340.853	130	126	131	6.68877	2.74174	3.79e-82	4.85e-80	up	yes	si:ch211-157b11.12	protein_coding
ENSDARG00000075842	24	425	122.463	43	49	47	6.68605	2.74115	0.0199303	0.0367833	up	yes	pigt	protein_coding
ENSDARG00000094112	169	1485	456.672	187	155	177	6.68429	2.74077	0.00394537	0.00810497	up	yes	slc22a21	protein_coding
ENSDARG00000098954	2407	2068	1370.5	540	480	539	6.67134	2.73798	3.45e-24	1.02e-22	up	yes	stard13b	protein_coding
ENSDARG00000019233	897	157	345.58	138	127	128	6.67134	2.73798	0.00429926	0.0087932	up	yes	nln	protein_coding
ENSDARG00000027009	4287	5612	2960.26	1112	1103	1152	6.67108	2.73792	1.11e-282	7.26e-280	up	yes	zgc:85777	protein_coding
ENSDARG00000036924	350	80	139.901	49	58	52	6.66425	2.73644	0.00181559	0.00388858	up	yes	tatdn1	protein_coding
ENSDARG00000016132	2306	1216	1107.5	445	397	420	6.65714	2.7349	8.83e-08	3.27e-07	up	yes	keap1a	protein_coding
ENSDARG00000044034	1027	1108	645.801	296	204	237	6.6525	2.7339	4.49e-26	1.46e-24	up	yes	tmem86a	protein_coding
ENSDARG00000063594	1004	356	435.691	190	133	175	6.64008	2.7312	0.000120765	0.000296753	up	yes	hipk1a	protein_coding
ENSDARG00000011490	1691	219	631.552	251	243	228	6.6272	2.7284	0.00978728	0.0190222	up	yes	scube3	protein_coding
ENSDARG00000051926	777	839	489.112	187	183	189	6.62576	2.72808	3.57e-64	3.46e-62	up	yes	plag1	protein_coding
ENSDARG00000087046	269	0	91.0895	26	41	37	6.62201	2.72727	0.229493	0.330674	up	no	si:ch211-222k6.2	protein_coding
ENSDARG00000112703	13	13	7.90421	1	4	4	6.61896	2.7266	0.00036848	0.000857509	up	yes	CU013534.1	protein_coding
ENSDARG00000055066	500	688	354.824	126	151	129	6.61837	2.72648	7.75e-46	5.19e-44	up	yes	zdhhc20a	protein_coding
ENSDARG00000115017	63	28	28.8656	8	7	18	6.61757	2.7263	0.000987836	0.00218454	up	yes	znf1033	protein_coding
ENSDARG00000076766	0	39	10.5213	2	8	2	6.60908	2.72445	0.183864	0.273985	up	no	zgc:163061	protein_coding
ENSDARG00000104367	487	550	313.226	126	109	124	6.60582	2.72374	4.84e-56	4.09e-54	up	yes	zgc:194469	protein_coding
ENSDARG00000109525	18	0	6.09242	5	1	1	6.60282	2.72308	0.199198	0.292363	up	no	BX279525.1	protein_coding
ENSDARG00000018010	2118	1511	1125.06	427	435	428	6.60149	2.72279	5.14e-14	5.69e-13	up	yes	crtap	protein_coding
ENSDARG00000099266	2846	2436	1621.19	626	585	649	6.60046	2.72257	2.88e-24	8.56e-23	up	yes	vasna	protein_coding
ENSDARG00000056862	636	522	356.281	141	124	144	6.59393	2.72114	2.62e-18	5.18e-17	up	yes	cep63	protein_coding
ENSDARG00000075417	0	516	139.204	60	54	46	6.58701	2.71962	0.235103	0.3379	up	no	zgc:175107	protein_coding
ENSDARG00000017834	172	441	177.326	65	68	71	6.58357	2.71887	3.2e-09	1.49e-08	up	yes	micall2b	protein_coding
ENSDARG00000002791	34977	62651	28761.1	11410	10619	11046	6.58253	2.71864	3.96e-29	1.47e-27	up	yes	atp1a1a.1	protein_coding
ENSDARG00000004372	2113	1260	1056.32	429	389	397	6.58012	2.71811	1.91e-09	9.23e-09	up	yes	fmnl3	protein_coding
ENSDARG00000012823	227	1839	573.344	217	232	211	6.56994	2.71588	0.003165	0.00658141	up	yes	dlgap4b	protein_coding
ENSDARG00000068967	493	358	263.836	97	93	114	6.56159	2.71405	1.88e-12	1.58e-11	up	yes	zgc:153372	protein_coding
ENSDARG00000114172	0	48	12.9638	4	3	8	6.56135	2.71399	0.166106	0.250267	up	no	znf996	protein_coding
ENSDARG00000075867	0	853	230.284	81	110	74	6.56089	2.71389	0.253321	0.360824	up	no	mrtfaa	protein_coding
ENSDARG00000055938	2274	3028	1589.28	594	610	630	6.55332	2.71223	3.37e-164	1.06e-161	up	yes	tspan14	protein_coding
ENSDARG00000114403	2	1	0.935793	0	1	0	6.54859	2.71118	0.169469	0.254803	up	no	BX276117.1	protein_coding
ENSDARG00000070798	1	589	159.42	57	66	61	6.54653	2.71073	0.151648	0.230679	up	no	pmvk	protein_coding
ENSDARG00000092499	897	4166	1429.81	544	569	539	6.54074	2.70945	0.000118537	0.000291551	up	yes	si:ch211-183d21.1	protein_coding
ENSDARG00000092556	0	576	155.615	61	58	61	6.53565	2.70833	0.240084	0.34447	up	no	si:ch211-214j8.12	protein_coding
ENSDARG00000094193	0	96	25.9414	9	11	10	6.5354	2.70828	0.176724	0.264463	up	no	BX649484.1	processed_transcript
ENSDARG00000116690	0	19	5.13919	3	1	2	6.53364	2.70789	0.150871	0.229631	up	no	BX936298.2	protein_coding
ENSDARG00000014311	712	676	424.503	180	157	155	6.51607	2.704	2.71e-29	1.01e-27	up	yes	pgghg	protein_coding
ENSDARG00000003197	320	0	108.703	45	47	34	6.51026	2.70272	0.238352	0.342267	up	no	wdr21	protein_coding
ENSDARG00000071560	294	0	99.8844	44	36	36	6.50544	2.70165	0.235025	0.337824	up	no	dlx4b	protein_coding
ENSDARG00000086856	3275	4484	2325.28	900	874	926	6.50515	2.70158	8.28e-163	2.54e-160	up	yes	stk35	protein_coding
ENSDARG00000102679	0	341	92.2238	33	42	32	6.49986	2.70041	0.224589	0.324485	up	no	FP074874.1	protein_coding
ENSDARG00000056630	623	506	348.519	142	120	143	6.49719	2.69982	5.09e-17	8.67e-16	up	yes	angptl5	protein_coding
ENSDARG00000102234	229	976	341.841	115	148	134	6.49501	2.69933	8.51e-05	0.00021285	up	yes	si:ch211-71n6.4	protein_coding
ENSDARG00000053425	266	994	359.566	122	156	141	6.46827	2.69338	1.98e-05	5.35e-05	up	yes	serinc2l	protein_coding
ENSDARG00000098022	64	109	51.3227	17	24	19	6.45931	2.69138	1.88e-12	1.58e-11	up	yes	CR936378.1	antisense
ENSDARG00000013730	7042	16189	6781.05	2731	2585	2612	6.44952	2.68919	8.84e-13	7.85e-12	up	yes	slc4a4a	protein_coding
ENSDARG00000100960	78	0	26.542	8	10	13	6.44557	2.68831	0.193748	0.285294	up	no	si:ch211-155m12.5	lincRNA
ENSDARG00000009693	2902	1288	1337.02	529	515	522	6.43327	2.68555	4.87e-06	1.42e-05	up	yes	llgl1	protein_coding
ENSDARG00000029761	2880	2541	1669.27	639	650	667	6.42814	2.6844	3.35e-27	1.16e-25	up	yes	mpp6b	protein_coding
ENSDARG00000012271	279	507	232.456	107	81	85	6.42597	2.68391	6.47e-17	1.09e-15	up	yes	tmem206	protein_coding
ENSDARG00000062483	1	536	145.672	52	60	59	6.41252	2.68089	0.152957	0.232522	up	no	lyve1b	protein_coding
ENSDARG00000043210	130	436	162.567	58	74	59	6.40555	2.67932	7.57e-06	2.16e-05	up	yes	nfic	protein_coding
ENSDARG00000010032	1451	202	549.211	222	192	232	6.40445	2.67908	0.00967285	0.0188124	up	yes	cmtm7	protein_coding
ENSDARG00000025383	352	525	262.423	100	100	109	6.39945	2.67795	6.63e-42	3.95e-40	up	yes	arl2bp	protein_coding
ENSDARG00000098661	48	212	73.8918	27	32	28	6.3975	2.67751	0.000203155	0.000486476	up	yes	AL935300.3	protein_coding
ENSDARG00000096232	0	47	12.7556	2	6	7	6.39643	2.67727	0.178851	0.267324	up	no	BX548046.1	lincRNA
ENSDARG00000024827	329	164	156.607	62	72	50	6.39437	2.6768	5.15e-06	1.5e-05	up	yes	rnf150a	protein_coding
ENSDARG00000033307	2540	4140	1989.13	745	793	804	6.39141	2.67613	1.21e-39	6.61e-38	up	yes	igf2b	protein_coding
ENSDARG00000036965	1608	1635	991.873	418	379	372	6.38407	2.67448	1.15e-46	7.81e-45	up	yes	rnf24	protein_coding
ENSDARG00000057166	323	0	110.13	57	37	36	6.38343	2.67433	0.244752	0.350224	up	no	lrmda	protein_coding
ENSDARG00000042962	44	522	156.682	63	52	70	6.38098	2.67378	0.0116941	0.022474	up	yes	dgcr2	protein_coding
ENSDARG00000043009	2598	4351	2066.93	846	777	816	6.37846	2.67321	1.34e-36	6.58e-35	up	yes	fam43a	protein_coding
ENSDARG00000117767	0	75	20.3657	6	11	7	6.37192	2.67173	0.178615	0.267017	up	no	CABZ01051877.1	lincRNA
ENSDARG00000094538	20	0	6.8183	2	4	2	6.36124	2.66931	0.166807	0.251177	up	no	CT027623.1	antisense
ENSDARG00000052045	445	1041	434.659	187	151	177	6.35285	2.6674	7.64e-11	4.73e-10	up	yes	ggt5a	protein_coding
ENSDARG00000114108	457	240	221.188	97	85	80	6.34269	2.6651	5.83e-07	1.91e-06	up	yes	BX005085.5	protein_coding
ENSDARG00000100946	1051	130	394.264	152	144	172	6.32958	2.66211	0.0131685	0.0250841	up	yes	si:ch211-212k18.9	protein_coding
ENSDARG00000096499	10	0	3.40915	1	2	1	6.3284	2.66184	0.168329	0.253192	up	no	BX324003.1	lincRNA
ENSDARG00000054916	1192	2289	1029.46	409	394	420	6.32491	2.66105	2.91e-20	6.8e-19	up	yes	eif4ebp3	protein_coding
ENSDARG00000097596	0	173	47.034	23	14	19	6.32427	2.6609	0.208125	0.304047	up	no	tac3b	protein_coding
ENSDARG00000006279	475	0	162.29	67	61	65	6.31551	2.6589	0.257699	0.366162	up	no	rragd	protein_coding
ENSDARG00000070452	972	1316	690.09	275	281	265	6.31258	2.65823	1.79e-100	2.82e-98	up	yes	saraf	protein_coding
ENSDARG00000060383	1149	348	487.561	225	175	182	6.29026	2.65312	0.000508865	0.00116428	up	yes	mmaa	protein_coding
ENSDARG00000075972	575	377	299.208	124	115	118	6.28524	2.65197	1.94e-10	1.12e-09	up	yes	csrnp2	protein_coding
ENSDARG00000054103	144	106	78.0636	28	30	35	6.28339	2.65154	2.99e-10	1.65e-09	up	yes	ripply1	protein_coding
ENSDARG00000105568	0	1104	300.543	113	119	127	6.27817	2.65034	0.270762	0.382578	up	no	si:ch211-194p6.10	protein_coding
ENSDARG00000026655	1133	1642	834.873	328	326	345	6.26926	2.6483	7e-74	7.84e-72	up	yes	tspo	protein_coding
ENSDARG00000024537	2694	424	1037.3	395	401	445	6.26654	2.64767	0.00763834	0.0150928	up	yes	emilin1a	protein_coding
ENSDARG00000104431	2321	2231	1401.76	555	557	565	6.26503	2.64732	1.89e-39	1.02e-37	up	yes	slc1a3a	protein_coding
ENSDARG00000100660	440	100	177.838	86	76	51	6.25506	2.64502	0.00350047	0.00724287	up	yes	si:ch73-252i11.1	protein_coding
ENSDARG00000060197	2481	840	1078.28	411	468	413	6.24887	2.64359	0.000198152	0.000475106	up	yes	atp2c1	protein_coding
ENSDARG00000100082	1350	443	582.937	235	241	223	6.246	2.64293	0.000248973	0.000589647	up	yes	ap3b1a	protein_coding
ENSDARG00000089461	443	6	153.315	51	51	82	6.24503	2.64271	0.103972	0.165314	up	no	ciz1b	protein_coding
ENSDARG00000059658	0	217	59.1531	19	25	27	6.23742	2.64095	0.219026	0.318226	up	no	mrm1	protein_coding
ENSDARG00000002021	2553	6210	2567.6	993	1019	1074	6.23122	2.63952	1.03e-10	6.24e-10	up	yes	pygb	protein_coding
ENSDARG00000016964	358	341	215.581	87	86	86	6.22557	2.63821	4.28e-27	1.47e-25	up	yes	MCUR1	protein_coding
ENSDARG00000105748	0	76	20.7292	10	7	8	6.22513	2.6381	0.179911	0.268708	up	no	nmnat1	protein_coding
ENSDARG00000099953	0	183	49.9052	18	22	20	6.22502	2.63808	0.212195	0.309421	up	no	PRLHR	protein_coding
ENSDARG00000088844	773	0	264.862	119	92	108	6.22302	2.63762	0.276545	0.389359	up	no	deaf1	protein_coding
ENSDARG00000093659	1184	1373	780.056	341	285	313	6.22212	2.63741	1.23e-72	1.35e-70	up	yes	entpd5b	protein_coding
ENSDARG00000073952	1404	1553	904.97	382	359	350	6.20599	2.63366	1.16e-78	1.4e-76	up	yes	slc4a7	protein_coding
ENSDARG00000035853	631	151	257.645	90	112	109	6.18858	2.62961	0.00214862	0.00455847	up	yes	cdkn2aip	protein_coding
ENSDARG00000059556	944	464	450.466	212	159	174	6.18684	2.6292	3.2e-06	9.54e-06	up	yes	recql5	protein_coding
ENSDARG00000110372	0	21	5.73648	3	0	4	6.18394	2.62853	0.303551	0.41818	up	no	BX324212.2	protein_coding
ENSDARG00000069780	259	202	143.962	66	54	54	6.18326	2.62837	9e-13	7.98e-12	up	yes	pus7l	protein_coding
ENSDARG00000117693	0	6	1.64007	0	0	2	6.18137	2.62793	0.458681	0.585329	up	no	CR318673.1	lincRNA
ENSDARG00000088799	573	173	243.82	104	94	97	6.17962	2.62752	0.000547181	0.00124692	up	yes	xxylt1	protein_coding
ENSDARG00000022795	204	135	106.824	39	45	45	6.17944	2.62748	4.25e-09	1.95e-08	up	yes	golt1ba	protein_coding
ENSDARG00000110845	0	24	6.56079	2	1	5	6.17224	2.62579	0.185429	0.276082	up	no	pimr107	protein_coding
ENSDARG00000036755	630	0	216.22	84	80	98	6.17062	2.62542	0.272566	0.38471	up	no	prmt9	protein_coding
ENSDARG00000043238	0	184	50.2686	22	18	21	6.16737	2.62466	0.214495	0.312373	up	no	atg16l2	protein_coding
ENSDARG00000012369	323	932	365.513	144	156	143	6.16669	2.6245	1.77e-07	6.3e-07	up	yes	rdh10b	protein_coding
ENSDARG00000015707	845	1367	663.954	269	270	268	6.14831	2.62019	2.84e-38	1.47e-36	up	yes	dvl3a	protein_coding
ENSDARG00000055470	1194	5	411.505	157	172	171	6.14388	2.61915	0.149527	0.227811	up	no	cdc16	protein_coding
ENSDARG00000060921	2624	1940	1431.89	596	559	587	6.13875	2.61795	1.78e-14	2.13e-13	up	yes	pla2g6	protein_coding
ENSDARG00000016350	641	398	329.009	134	135	131	6.13822	2.61782	2.89e-09	1.36e-08	up	yes	cap1	protein_coding
ENSDARG00000091366	0	120	32.8198	19	14	7	6.13491	2.61704	0.210576	0.307317	up	no	si:dkey-84k17.2	protein_coding
ENSDARG00000018643	1249	320	516.679	207	201	221	6.13279	2.61654	0.00140535	0.00305277	up	yes	igf2a	protein_coding
ENSDARG00000014180	1640	120	596.476	249	227	251	6.12629	2.61501	0.0325738	0.0579747	up	no	ildr2	protein_coding
ENSDARG00000079457	0	317	86.753	38	32	36	6.11216	2.61168	0.236634	0.339969	up	no	si:dkey-57h18.1	protein_coding
ENSDARG00000095947	2990	4786	2338.79	984	941	935	6.10079	2.609	1.41e-45	9.33e-44	up	yes	adkb	protein_coding
ENSDARG00000070161	2377	4621	2083.22	882	831	837	6.09358	2.60729	3.23e-19	6.9e-18	up	yes	vamp3	protein_coding
ENSDARG00000114306	74	42	36.9564	4	21	20	6.09186	2.60688	0.0055351	0.0111631	up	yes	BX248108.1	protein_coding
ENSDARG00000078585	949	0	326.641	121	145	134	6.08108	2.60433	0.288513	0.400933	up	no	mon1a	protein_coding
ENSDARG00000030844	1217	1257	763.628	328	316	294	6.06195	2.59978	1.89e-46	1.28e-44	up	yes	klf11a	protein_coding
ENSDARG00000021677	54	54	33.3757	19	10	12	6.06147	2.59967	8.9e-09	3.86e-08	up	yes	phf11	protein_coding
ENSDARG00000003058	862	1379	675.032	250	278	302	6.0577	2.59877	3.3e-30	1.27e-28	up	yes	fgfr1op	protein_coding
ENSDARG00000095459	543	1028	468.961	191	195	191	6.05521	2.59818	2.97e-19	6.37e-18	up	yes	si:ch211-191j22.3	protein_coding
ENSDARG00000069958	136	555	199.052	91	86	68	6.05328	2.59772	0.00012335	0.000302846	up	yes	sh2b3	protein_coding
ENSDARG00000095890	669	1986	775.108	313	318	323	6.0506	2.59708	2.97e-07	1.02e-06	up	yes	znf236	protein_coding
ENSDARG00000102157	19	0	6.54094	3	4	1	6.04848	2.59657	0.192774	0.284448	up	no	si:ch211-117i20.2	protein_coding
ENSDARG00000076330	110	327	127.611	46	64	47	6.04816	2.5965	4.69e-06	1.37e-05	up	yes	dusp12	protein_coding
ENSDARG00000097264	0	625	171.404	71	74	66	6.04646	2.59609	0.262896	0.373019	up	no	si:ch211-40k21.5	protein_coding
ENSDARG00000062707	529	103	210.608	101	75	84	6.03302	2.59288	0.00545234	0.0110125	up	yes	plat	protein_coding
ENSDARG00000043011	242	240	149.261	70	67	47	6.03044	2.59226	1.75e-15	2.44e-14	up	yes	chst14	protein_coding
ENSDARG00000035990	3266	7598	3211.23	1382	1313	1270	6.027	2.59144	1.71e-11	1.18e-10	up	yes	cited4a	protein_coding
ENSDARG00000086853	351	522	264.413	112	115	100	6.01835	2.58937	1.12e-36	5.55e-35	up	yes	dpyda.3	protein_coding
ENSDARG00000102402	0	607	166.64	65	70	71	6.01513	2.58859	0.26326	0.373453	up	no	fut11	protein_coding
ENSDARG00000099510	3601	5298	2697.52	1150	1120	1070	6.00591	2.58638	8.35e-75	9.52e-73	up	yes	cnn3a	protein_coding
ENSDARG00000007129	1266	1570	868.059	347	354	374	6.00272	2.58562	3.33e-134	8.29e-132	up	yes	slc6a16a	protein_coding
ENSDARG00000079323	2763	3528	1922.71	803	780	800	5.99871	2.58465	1.36e-288	9.36e-286	up	yes	rgmb	protein_coding
ENSDARG00000004696	9	1338	370.885	153	147	161	5.978	2.57966	0.11845	0.185776	up	no	eefsec	protein_coding
ENSDARG00000005414	0	175	48.1436	21	22	17	5.95534	2.57418	0.221905	0.321872	up	no	grapa	protein_coding
ENSDARG00000092717	0	73	20.0884	5	11	9	5.9538	2.57381	0.196192	0.288522	up	no	BX569790.1	lincRNA
ENSDARG00000007098	13101	14565	8535.04	3623	3532	3485	5.95371	2.57379	4.94e-124	1.08e-121	up	yes	itm2ba	protein_coding
ENSDARG00000041332	1851	1942	1173.98	497	501	465	5.95328	2.57368	3.71e-55	3.07e-53	up	yes	tmem33	protein_coding
ENSDARG00000098349	937	2936	1131.64	516	443	453	5.95232	2.57345	1.53e-06	4.77e-06	up	yes	hdac4	protein_coding
ENSDARG00000027595	733	1974	796.724	344	327	324	5.94311	2.57122	2.33e-08	9.46e-08	up	yes	selenot1b	protein_coding
ENSDARG00000092154	1401	1503	898.035	357	420	343	5.94274	2.57113	4.48e-35	2.08e-33	up	yes	tex264a	protein_coding
ENSDARG00000069459	199	0	68.808	30	23	33	5.94196	2.57094	0.245476	0.351087	up	no	si:dkey-6n21.13	protein_coding
ENSDARG00000059054	2159	5053	2137.45	842	934	893	5.93861	2.57012	6.35e-11	3.99e-10	up	yes	pdk2b	protein_coding
ENSDARG00000016336	401	30	146.958	74	49	61	5.93137	2.56836	0.0373785	0.0657992	up	no	tmco6	protein_coding
ENSDARG00000035562	55	1768	505.943	219	190	225	5.92103	2.56585	0.0534279	0.091008	up	no	mpdu1a	protein_coding
ENSDARG00000002509	0	310	85.3994	36	39	32	5.9135	2.56401	0.244666	0.350121	up	no	zgc:153911	protein_coding
ENSDARG00000095369	0	188	51.795	26	21	18	5.91231	2.56372	0.227056	0.32756	up	no	zgc:112966	protein_coding
ENSDARG00000058903	1068	478	501.347	211	231	186	5.91138	2.56349	1.93e-05	5.23e-05	up	yes	si:ch211-237c6.4	protein_coding
ENSDARG00000102673	0	55	15.1604	4	8	7	5.9088	2.56286	0.186205	0.277015	up	no	si:dkey-26i24.1	protein_coding
ENSDARG00000075639	1228	271	499.773	208	195	224	5.90797	2.56266	0.00344082	0.00713189	up	yes	si:ch211-89o9.6	protein_coding
ENSDARG00000038979	0	127	35.0059	13	13	18	5.90025	2.56077	0.212611	0.30994	up	no	si:dkey-24c2.9	protein_coding
ENSDARG00000098919	1796	504	760.833	316	333	306	5.89934	2.56055	0.00107986	0.00237937	up	yes	smarcc1b	protein_coding
ENSDARG00000009046	535	0	185.312	78	73	82	5.89204	2.55877	0.279804	0.390535	up	no	nphp1	protein_coding
ENSDARG00000095092	30	0	10.3853	3	5	5	5.89155	2.55865	0.185479	0.276125	up	no	si:ch211-232m8.3	protein_coding
ENSDARG00000114418	0	23	6.34836	1	3	4	5.89012	2.5583	0.184074	0.274268	up	no	BX511178.1	protein_coding
ENSDARG00000069290	9	706	197.799	83	79	87	5.88479	2.55699	0.0947069	0.152074	up	no	bida	protein_coding
ENSDARG00000019949	154	6340	1802.16	663	803	803	5.87493	2.55457	0.0660401	0.110064	up	no	serpinh1b	protein_coding
ENSDARG00000076787	358	115	155.782	61	73	62	5.87374	2.55428	0.000631954	0.00142974	up	yes	angpt4	protein_coding
ENSDARG00000011317	87	72	49.9878	23	14	26	5.87046	2.55347	5.67e-08	2.16e-07	up	yes	adra1ba	protein_coding
ENSDARG00000093042	390	606	302.456	132	114	136	5.86726	2.55269	1.69e-31	6.91e-30	up	yes	si:dkey-104n9.1	protein_coding
ENSDARG00000043757	403	2192	744.626	309	299	332	5.86335	2.55172	0.000913109	0.00202684	up	yes	ptbp3	protein_coding
ENSDARG00000074815	1345	1688	932.322	430	374	374	5.85728	2.55023	3.88e-91	5.54e-89	up	yes	mxra5a	protein_coding
ENSDARG00000040707	413	150	184.606	73	77	83	5.85658	2.55006	0.000219504	0.00052313	up	yes	chchd4b	protein_coding
ENSDARG00000100947	487	256	239.564	121	89	93	5.8511	2.54871	3.13e-06	9.38e-06	up	yes	mafk	protein_coding
ENSDARG00000099699	45	100	43.2465	22	10	23	5.84005	2.54598	2.16e-05	5.8e-05	up	yes	BX649620.1	lincRNA
ENSDARG00000098181	465	466	290.034	120	124	123	5.83563	2.54489	1.53e-33	6.67e-32	up	yes	zgc:113184	protein_coding
ENSDARG00000071425	990	1322	708.935	307	298	294	5.83091	2.54372	1.73e-113	3.25e-111	up	yes	nat9	protein_coding
ENSDARG00000013492	210	168	119.278	52	53	46	5.82691	2.54273	7.67e-13	6.9e-12	up	yes	zbtb34	protein_coding
ENSDARG00000000760	91	193	84.9702	34	36	38	5.8247	2.54218	1.56e-10	9.1e-10	up	yes	znf511	protein_coding
ENSDARG00000095454	84	0	29.1607	8	9	20	5.82299	2.54176	0.230506	0.331986	up	no	si:dkey-19a16.13	protein_coding
ENSDARG00000098608	42	472	145.035	55	66	63	5.82239	2.54161	0.0145319	0.0274686	up	yes	AL840638.1	lincRNA
ENSDARG00000016093	639	199	276.863	111	130	110	5.82049	2.54114	0.000734611	0.00164899	up	yes	qtrt2	protein_coding
ENSDARG00000013222	486	620	340.134	154	141	137	5.81855	2.54066	3.46e-70	3.66e-68	up	yes	FP016062.1	protein_coding
ENSDARG00000042902	214	136	111.88	51	45	46	5.81356	2.53942	2.59e-08	1.05e-07	up	yes	afg1lb	protein_coding
ENSDARG00000080775	16	0	5.55306	2	4	1	5.80568	2.53747	0.200795	0.294426	up	no	RF00571	snoRNA
ENSDARG00000104847	83	208	86.4002	34	43	33	5.80253	2.53668	2.4e-07	8.36e-07	up	yes	ptger1b	protein_coding
ENSDARG00000062874	52	0	18.0671	6	6	11	5.79451	2.53469	0.20868	0.304788	up	no	hcar1-3	protein_coding
ENSDARG00000069450	0	193	53.3923	18	23	27	5.79405	2.53457	0.233746	0.336116	up	no	gja5b	protein_coding
ENSDARG00000074662	193	147	107.702	43	44	50	5.7931	2.53433	2.71e-11	1.82e-10	up	yes	cntf	protein_coding
ENSDARG00000079537	0	119	32.9314	9	13	20	5.78705	2.53283	0.221164	0.32094	up	no	ftr13	protein_coding
ENSDARG00000098987	0	3	0.823057	0	1	0	5.7819	2.53154	0.443668	0.569775	up	no	znf1071	protein_coding
ENSDARG00000100936	0	3	0.823057	0	1	0	5.7819	2.53154	0.443668	0.569775	up	no	CR790368.1	processed_transcript
ENSDARG00000082131	0	3	0.820036	0	0	1	5.78182	2.53152	0.443876	0.569959	up	no	dre-mir-101a	miRNA
ENSDARG00000115369	0	3	0.820036	0	0	1	5.78182	2.53152	0.443876	0.569959	up	no	RF00001	rRNA
ENSDARG00000075625	3563	3592	2233.03	1023	907	921	5.78009	2.53109	3.47e-43	2.15e-41	up	yes	lrig1	protein_coding
ENSDARG00000052121	22	185	58.8745	15	35	25	5.77816	2.53061	0.0140529	0.0266114	up	yes	rag2	protein_coding
ENSDARG00000113780	277	31	104.897	47	37	50	5.77768	2.53049	0.0236094	0.043083	up	yes	zgc:173615	protein_coding
ENSDARG00000006719	3049	2884	1858.54	831	786	756	5.77737	2.53041	2.44e-32	1.03e-30	up	yes	specc1la	protein_coding
ENSDARG00000011876	469	1980	711.186	337	280	292	5.77644	2.53018	0.000158116	0.000383407	up	yes	ednraa	protein_coding
ENSDARG00000074820	127	79	66.0097	24	35	25	5.77614	2.53011	1.79e-06	5.52e-06	up	yes	si:dkey-253d23.9	protein_coding
ENSDARG00000067985	0	266	73.6332	32	35	27	5.77559	2.52997	0.245631	0.35129	up	no	ftr23	protein_coding
ENSDARG00000006040	166	2032	620.656	276	267	252	5.75531	2.52489	0.0168885	0.0316346	up	yes	cyp20a1	protein_coding
ENSDARG00000073684	1508	2545	1230.21	533	494	551	5.74847	2.52318	8.65e-30	3.29e-28	up	yes	quo	protein_coding
ENSDARG00000041065	1584	594	716.042	288	294	336	5.74704	2.52282	0.000160185	0.000388172	up	yes	hspb1	protein_coding
ENSDARG00000029936	1747	926	864.801	380	360	369	5.74613	2.52259	6.61e-07	2.16e-06	up	yes	grtp1a	protein_coding
ENSDARG00000110056	284	249	167.87	57	78	80	5.7419	2.52153	8.11e-13	7.26e-12	up	yes	CU929160.1	protein_coding
ENSDARG00000097886	314	297	191.612	92	68	86	5.73912	2.52083	3.42e-18	6.66e-17	up	yes	CU104777.1	lincRNA
ENSDARG00000100104	295	0	102.742	50	41	41	5.73636	2.52014	0.267851	0.378999	up	no	zgc:101785	protein_coding
ENSDARG00000104573	8144	8862	5293.45	2247	2283	2269	5.73316	2.51933	6.08e-92	8.77e-90	up	yes	slc12a2	protein_coding
ENSDARG00000079221	3	49	14.6519	9	4	6	5.71397	2.51449	0.0454934	0.0785796	up	no	si:ch211-162k9.6	protein_coding
ENSDARG00000092608	506	117	208.821	86	82	101	5.71297	2.51424	0.0037555	0.00773195	up	yes	si:dkey-262g12.12	protein_coding
ENSDARG00000036764	990	1608	791.309	353	340	327	5.71203	2.514	1.07e-34	4.89e-33	up	yes	hax1	protein_coding
ENSDARG00000088741	5435	2327	2540.47	1094	1102	1078	5.70919	2.51329	3.05e-05	8.07e-05	up	yes	BX322530.1	lincRNA
ENSDARG00000092687	3	10	3.82605	3	0	2	5.7086	2.51314	0.0478331	0.0823213	up	no	si:ch211-130h14.6	protein_coding
ENSDARG00000105237	630	1053	512.439	245	208	211	5.67867	2.50555	2.14e-25	6.76e-24	up	yes	mcc	protein_coding
ENSDARG00000091576	36	60	29.2503	17	12	9	5.67688	2.5051	7.41e-08	2.78e-07	up	yes	TMEM216	protein_coding
ENSDARG00000011683	875	252	375.451	157	172	157	5.67295	2.5041	0.00126428	0.00276034	up	yes	prtfdc1	protein_coding
ENSDARG00000103602	0	111	30.8518	9	13	18	5.66726	2.50265	0.221894	0.321872	up	no	pcdh1a3	protein_coding
ENSDARG00000029859	68	26	30.9467	16	15	9	5.6657	2.50225	0.00124492	0.00272126	up	yes	armh1	protein_coding
ENSDARG00000022569	0	1291	358.782	156	170	139	5.66523	2.50214	0.303354	0.417952	up	no	nkx6.1	protein_coding
ENSDARG00000087544	57	51	34.0561	13	17	14	5.66127	2.50113	1.41e-09	6.94e-09	up	yes	BX510934.1	protein_coding
ENSDARG00000034667	133	47	59.4904	22	28	27	5.66009	2.50083	0.000670892	0.00151351	up	yes	CABZ01090041.1	protein_coding
ENSDARG00000099346	12	10	6.95608	4	1	4	5.65717	2.50008	0.00196046	0.00418135	up	yes	znf1079	protein_coding
ENSDARG00000075347	788	595	440.63	189	185	198	5.65539	2.49963	2.12e-13	2.13e-12	up	yes	chfr	protein_coding
ENSDARG00000105321	827	625	462.746	178	211	212	5.64714	2.49752	3.3e-12	2.62e-11	up	yes	aspscr1	protein_coding
ENSDARG00000104221	359	695	318.777	131	119	165	5.64608	2.49725	1.85e-12	1.55e-11	up	yes	sat2b	protein_coding
ENSDARG00000075057	95	419	149.768	57	59	79	5.64333	2.49655	0.000496559	0.00113772	up	yes	si:dkeyp-33b5.4	protein_coding
ENSDARG00000023878	2636	1420	1316.26	606	558	549	5.64104	2.49596	6.1e-07	2e-06	up	yes	stk24b	protein_coding
ENSDARG00000028894	691	968	510.849	258	188	220	5.63753	2.49506	6.92e-30	2.65e-28	up	yes	mrgbp	protein_coding
ENSDARG00000009262	760	690	457.71	198	214	184	5.62902	2.49288	2.43e-21	6.07e-20	up	yes	FAR2	protein_coding
ENSDARG00000099447	353	0	123.43	59	48	54	5.62877	2.49282	0.278998	0.390535	up	no	pcdh1g18	protein_coding
ENSDARG00000078508	1020	1970	904.998	403	350	428	5.62719	2.49241	7.67e-16	1.14e-14	up	yes	si:dkey-266m15.6	protein_coding
ENSDARG00000096310	844	0	295.176	130	128	127	5.62368	2.49152	0.306151	0.421139	up	no	wu:fj64h06	protein_coding
ENSDARG00000056638	884	532	457.256	179	215	202	5.6209	2.4908	8.22e-08	3.06e-07	up	yes	pir	protein_coding
ENSDARG00000079679	317	127	146.247	65	59	67	5.61219	2.48856	0.00013164	0.000322049	up	yes	cep112	protein_coding
ENSDARG00000102021	0	184	51.2554	24	26	17	5.60536	2.48681	0.241123	0.3456	up	no	C14orf28	protein_coding
ENSDARG00000093438	0	677	188.65	81	88	78	5.59392	2.48386	0.286706	0.398824	up	no	CU467110.2	lincRNA
ENSDARG00000105075	0	515	143.556	56	75	57	5.58532	2.48164	0.278891	0.390535	up	no	BX324216.2	protein_coding
ENSDARG00000038900	8116	13273	6542.53	2857	2799	2926	5.58493	2.48154	2.32e-38	1.21e-36	up	yes	acadm	protein_coding
ENSDARG00000018809	2710	1143	1267.97	525	586	552	5.58041	2.48037	5.39e-05	0.000137977	up	yes	abhd3	protein_coding
ENSDARG00000091503	1263	893	691.424	316	279	313	5.57761	2.47965	2.86e-11	1.91e-10	up	yes	CABZ01073954.1	protein_coding
ENSDARG00000045542	645	1721	705.95	298	325	304	5.57489	2.47894	7.01e-08	2.64e-07	up	yes	lamtor4	protein_coding
ENSDARG00000101526	242	43	96.778	37	44	46	5.57091	2.47791	0.0106452	0.0205896	up	yes	si:dkey-82o10.4	protein_coding
ENSDARG00000061890	83	1128	343.785	132	158	162	5.56417	2.47617	0.0237709	0.0433595	up	yes	atp13a2	protein_coding
ENSDARG00000117611	8	305	87.9365	38	33	45	5.55369	2.47345	0.0730666	0.120696	up	no	FP102052.2	lincRNA
ENSDARG00000069430	595	1528	635.127	284	275	278	5.55364	2.47343	1.56e-08	6.51e-08	up	yes	tp53i11a	protein_coding
ENSDARG00000019438	2794	3439	1940.15	865	850	844	5.54447	2.47105	4.54e-255	2.58e-252	up	yes	rnf13	protein_coding
ENSDARG00000057562	324	119	146.878	76	55	63	5.53891	2.4696	0.000422647	0.000977897	up	yes	polr3c	protein_coding
ENSDARG00000021209	437	334	246.575	102	127	96	5.53696	2.4691	1.28e-10	7.58e-10	up	yes	kctd9a	protein_coding
ENSDARG00000043406	2709	2256	1580.55	692	687	708	5.53625	2.46891	6.08e-19	1.27e-17	up	yes	slc8a1b	protein_coding
ENSDARG00000099876	9	13	6.79554	2	3	4	5.53372	2.46825	0.000607874	0.00137861	up	yes	BX908401.1	lincRNA
ENSDARG00000020204	0	690	192.755	97	82	76	5.52828	2.46683	0.290944	0.403881	up	no	nf2a	protein_coding
ENSDARG00000032606	1386	3649	1505.97	665	692	634	5.52715	2.46654	4.12e-08	1.61e-07	up	yes	sept8a	protein_coding
ENSDARG00000098463	0	8	2.2366	3	0	0	5.52247	2.46531	0.508689	0.634013	up	no	gig2g	protein_coding
ENSDARG00000071881	1082	602	548.075	227	242	256	5.5211	2.46496	5.3e-07	1.75e-06	up	yes	arl9	protein_coding
ENSDARG00000000476	440	169	201.689	92	80	95	5.51967	2.46458	0.000215819	0.000515054	up	yes	pms1	protein_coding
ENSDARG00000104936	185	718	265.652	125	115	112	5.51775	2.46408	0.000105846	0.000262089	up	yes	si:ch211-225h24.2	protein_coding
ENSDARG00000037865	915	275	398.208	195	156	177	5.5127	2.46276	0.00124369	0.0027188	up	yes	cln3	protein_coding
ENSDARG00000004160	1123	2692	1147.08	565	468	489	5.50939	2.46189	2.29e-09	1.09e-08	up	yes	reep3b	protein_coding
ENSDARG00000110298	102	472	167.814	88	60	75	5.5081	2.46155	0.00078936	0.00176581	up	yes	mbd4	protein_coding
ENSDARG00000040874	5429	8401	4257.31	1941	1908	1803	5.49954	2.45931	1.64e-48	1.18e-46	up	yes	add3a	protein_coding
ENSDARG00000093550	23	41	19.5694	4	11	11	5.49717	2.45869	9.33e-05	0.000232513	up	yes	BX005438.1	processed_transcript
ENSDARG00000091988	0	43	12.0368	5	7	4	5.49282	2.45755	0.192041	0.283612	up	no	BX469885.1	antisense
ENSDARG00000094618	13	0	4.56644	0	4	2	5.49232	2.45742	0.343211	0.464122	up	no	CR318624.1	processed_transcript
ENSDARG00000034975	205	74	92.7313	34	43	46	5.4922	2.45738	0.000625111	0.00141524	up	yes	gpr157	protein_coding
ENSDARG00000020718	1696	3445	1560.23	707	707	661	5.48715	2.45606	1.1e-14	1.36e-13	up	yes	slc25a22a	protein_coding
ENSDARG00000012642	1126	1057	691.55	301	321	297	5.48712	2.45605	7.39e-27	2.51e-25	up	yes	si:ch211-266d19.4	protein_coding
ENSDARG00000032859	163	265	131.639	57	56	63	5.46216	2.44947	5.13e-21	1.26e-19	up	yes	fam84b	protein_coding
ENSDARG00000004311	452	649	340.966	157	138	161	5.45615	2.44788	1.68e-43	1.06e-41	up	yes	ldlrap1a	protein_coding
ENSDARG00000021022	0	582	163.067	68	68	82	5.45263	2.44695	0.289052	0.401532	up	no	ift57	protein_coding
ENSDARG00000000588	418	0	147.208	67	65	65	5.44305	2.44442	0.29373	0.406926	up	no	grasp	protein_coding
ENSDARG00000061990	647	378	333.776	166	130	151	5.44224	2.4442	3.9e-07	1.32e-06	up	yes	kcnh4b	protein_coding
ENSDARG00000103915	1096	1371	770.345	358	314	360	5.43941	2.44345	4.48e-90	6.26e-88	up	yes	ero1b	protein_coding
ENSDARG00000005586	437	0	153.945	56	75	75	5.43557	2.44243	0.296636	0.410277	up	no	zbtb20	protein_coding
ENSDARG00000111902	55	30	27.7583	10	14	13	5.43538	2.44238	7.17e-05	0.000181066	up	yes	RF00002	rRNA
ENSDARG00000090797	380	1104	443.452	210	170	215	5.43451	2.44215	1.98e-06	6.08e-06	up	yes	fam222a	protein_coding
ENSDARG00000051934	247	186	139.142	49	73	64	5.43382	2.44197	9.62e-09	4.16e-08	up	yes	kxd1	protein_coding
ENSDARG00000054946	0	69	19.3545	8	7	11	5.43272	2.44168	0.210481	0.307197	up	no	mc5rb	protein_coding
ENSDARG00000068828	0	201	56.3883	35	14	27	5.42237	2.43892	0.259883	0.369104	up	no	bloc1s3	protein_coding
ENSDARG00000073716	1497	1118	841.338	386	361	383	5.41855	2.43791	6.3e-13	5.76e-12	up	yes	cpxm1a	protein_coding
ENSDARG00000100357	1240	430	557.899	246	241	263	5.41165	2.43607	0.000481958	0.0011064	up	yes	si:ch73-44m9.3	protein_coding
ENSDARG00000031426	854	433	422.804	201	200	168	5.40082	2.43318	7.36e-06	2.1e-05	up	yes	csrnp1a	protein_coding
ENSDARG00000054849	3785	4715	2659.07	1257	1138	1187	5.4001	2.43299	4.88e-201	2.05e-198	up	yes	bcat2	protein_coding
ENSDARG00000046002	395	1830	653.376	306	295	280	5.39279	2.43103	0.000558694	0.00127182	up	yes	necap2	protein_coding
ENSDARG00000030881	0	348	97.7491	48	37	47	5.39046	2.43041	0.274356	0.3868	up	no	baxb	protein_coding
ENSDARG00000018283	292	805	329.288	154	133	158	5.3839	2.42865	5.29e-07	1.75e-06	up	yes	cyba	protein_coding
ENSDARG00000044642	1094	60	403.148	203	168	174	5.37767	2.42698	0.0623428	0.104711	up	no	sc5d	protein_coding
ENSDARG00000098792	74	543	178.794	81	75	86	5.37132	2.42528	0.00642653	0.0128541	up	yes	znrf2b	protein_coding
ENSDARG00000032552	681	1073	542.294	260	254	220	5.36766	2.42429	8.09e-29	2.96e-27	up	yes	2024-03-05	protein_coding
ENSDARG00000054363	0	410	115.276	52	53	51	5.36629	2.42392	0.281005	0.391876	up	no	si:zfos-464b6.2	protein_coding
ENSDARG00000039513	205	0	72.423	34	34	30	5.36368	2.42322	0.273459	0.385763	up	no	zgc:153119	protein_coding
ENSDARG00000097087	0	63	17.7229	6	9	9	5.3624	2.42288	0.210463	0.307188	up	no	CR812472.1	lincRNA
ENSDARG00000028082	632	210	282.334	118	133	131	5.36167	2.42268	0.000792852	0.00177302	up	yes	mapkapk5	protein_coding
ENSDARG00000059333	2445	1752	1356.92	672	591	577	5.3545	2.42075	4.01e-11	2.62e-10	up	yes	si:ch211-285f17.1	protein_coding
ENSDARG00000097206	49	12	20.6746	15	8	5	5.35383	2.42057	0.0185857	0.0345263	up	yes	BX324206.1	lincRNA
ENSDARG00000113564	0	81	22.7937	7	6	18	5.35081	2.41976	0.238137	0.341977	up	no	znf1107	protein_coding
ENSDARG00000103037	112	1	39.8679	19	21	14	5.34827	2.41907	0.155266	0.235593	up	no	CR848788.1	protein_coding
ENSDARG00000013266	333	0	117.731	67	46	47	5.34621	2.41852	0.292761	0.405778	up	no	colec11	protein_coding
ENSDARG00000091092	257	1001	372.586	182	172	152	5.34468	2.4181	0.000153805	0.000373335	up	yes	zcchc10	protein_coding
ENSDARG00000045754	0	267	75.145	35	38	29	5.3427	2.41757	0.267247	0.378369	up	no	mettl25	protein_coding
ENSDARG00000060070	1267	1298	813.239	385	372	347	5.34238	2.41748	4.08e-40	2.27e-38	up	yes	adcy7	protein_coding
ENSDARG00000097794	415	453	274.268	105	148	119	5.33882	2.41652	7.29e-19	1.52e-17	up	yes	CR626944.1	antisense
ENSDARG00000058658	0	774	217.975	99	85	113	5.32571	2.41297	0.305455	0.42047	up	no	si:dkey-178e17.3	protein_coding
ENSDARG00000006514	1477	1266	879.192	414	399	384	5.32342	2.41235	2.7e-19	5.81e-18	up	yes	her6	protein_coding
ENSDARG00000042980	174	3247	976.179	434	482	413	5.32129	2.41177	0.0416972	0.0726424	up	no	cyp2p7	protein_coding
ENSDARG00000110269	54	0	19.1097	7	9	10	5.31552	2.41021	0.22715	0.327678	up	no	tmem107	protein_coding
ENSDARG00000100529	786	2092	867.871	398	411	375	5.31061	2.40888	1.34e-07	4.84e-07	up	yes	sh3bp5a	protein_coding
ENSDARG00000102525	110	0	38.9432	15	22	16	5.31058	2.40887	0.255134	0.36313	up	no	lck	protein_coding
ENSDARG00000056794	141	0	49.92	23	27	18	5.31051	2.40885	0.264253	0.37478	up	no	arl3a	protein_coding
ENSDARG00000042562	93	716	234.734	87	122	111	5.30909	2.40847	0.00883021	0.01727	up	yes	allc	protein_coding
ENSDARG00000042990	242	76	107.1	42	51	53	5.30533	2.40744	0.00161107	0.00347534	up	yes	cyp2p10	protein_coding
ENSDARG00000077409	596	282	290.53	128	105	164	5.30499	2.40735	7.57e-05	0.000190541	up	yes	cby1	protein_coding
ENSDARG00000101425	98	41	46.2346	18	19	26	5.30451	2.40722	0.000489152	0.00112163	up	yes	si:dkey-1b17.5	protein_coding
ENSDARG00000090368	115	1	41.0036	16	15	25	5.3036	2.40697	0.159948	0.241854	up	no	dre-mir-132-2	miRNA
ENSDARG00000086223	3	385	109.634	45	46	59	5.29505	2.40464	0.140536	0.216438	up	no	si:ch73-144d13.4	protein_coding
ENSDARG00000056211	173	0	61.2907	34	19	31	5.29462	2.40453	0.274244	0.386723	up	no	ogfod2	protein_coding
ENSDARG00000043972	542	586	357.373	155	168	166	5.28416	2.40167	9.75e-43	5.94e-41	up	yes	ppp2r3c	protein_coding
ENSDARG00000021899	384	961	407.302	193	202	163	5.28225	2.40115	7.68e-08	2.87e-07	up	yes	b4galt7	protein_coding
ENSDARG00000021370	215	1077	380.131	178	180	163	5.28027	2.40061	0.00117137	0.00257019	up	yes	actr6	protein_coding
ENSDARG00000040190	4752	3503	2674.05	1212	1225	1232	5.27128	2.39815	1.9e-12	1.59e-11	up	yes	qdpra	protein_coding
ENSDARG00000103106	421	11	152.42	74	80	55	5.26924	2.3976	0.106792	0.169385	up	no	trappc9	protein_coding
ENSDARG00000097615	1301	1721	947.688	369	454	479	5.25944	2.39491	4.37e-31	1.75e-29	up	yes	si:ch211-108d22.2	protein_coding
ENSDARG00000045790	476	238	236.144	113	97	115	5.25231	2.39295	1.35e-05	3.71e-05	up	yes	si:ch211-125a15.1	protein_coding
ENSDARG00000022165	2485	1700	1362.29	645	618	612	5.251	2.39259	3.45e-10	1.89e-09	up	yes	mgst1.2	protein_coding
ENSDARG00000063212	191	500	209.131	82	103	103	5.24686	2.39146	6.64e-07	2.16e-06	up	yes	prmt2	protein_coding
ENSDARG00000028715	2396	21	856.68	373	399	408	5.24395	2.39066	0.157164	0.238112	up	no	mindy3	protein_coding
ENSDARG00000097740	285	159	146.096	68	75	58	5.24273	2.39032	4.49e-06	1.32e-05	up	yes	elob	protein_coding
ENSDARG00000046030	2062	2849	1537.48	666	714	739	5.24185	2.39007	1.02e-75	1.19e-73	up	yes	zgc:110339	protein_coding
ENSDARG00000102608	326	678	307.45	129	142	153	5.24041	2.38968	1.56e-11	1.1e-10	up	yes	zgc:109986	protein_coding
ENSDARG00000018257	1726	1508	1039.12	467	490	475	5.23937	2.38939	1.73e-20	4.11e-19	up	yes	ncoa1	protein_coding
ENSDARG00000070048	182	0	64.6311	22	31	36	5.23904	2.3893	0.27827	0.390535	up	no	zgc:173548	protein_coding
ENSDARG00000088157	0	892	252.13	130	106	112	5.23811	2.38905	0.314302	0.431034	up	no	smoc2	protein_coding
ENSDARG00000105743	28	1	10.2154	4	6	4	5.23792	2.389	0.107622	0.170609	up	no	CABZ01015815.4	lincRNA
ENSDARG00000093383	5	19	7.17213	3	4	3	5.23089	2.38706	0.00649723	0.0129657	up	yes	BX640539.1	processed_transcript
ENSDARG00000067784	145	87	76.0814	34	28	43	5.22814	2.3863	6.64e-06	1.91e-05	up	yes	CABZ01088428.1	protein_coding
ENSDARG00000002745	8782	26406	10589.4	5335	4579	4730	5.22341	2.38499	3.36e-06	1e-05	up	yes	tdh	protein_coding
ENSDARG00000096986	0	89	25.1841	18	7	10	5.21764	2.3834	0.240591	0.34495	up	no	si:dkey-14d8.22	protein_coding
ENSDARG00000054856	173	171	109.904	44	57	51	5.20351	2.37949	1.77e-16	2.82e-15	up	yes	CSKMT	protein_coding
ENSDARG00000020053	2328	2695	1590.93	775	712	719	5.20158	2.37895	2.54e-108	4.36e-106	up	yes	nkd1	protein_coding
ENSDARG00000061471	771	1048	571.277	284	256	254	5.19028	2.37581	5.29e-69	5.54e-67	up	yes	sema5ba	protein_coding
ENSDARG00000094046	0	5	1.42336	0	1	1	5.19001	2.37574	0.290989	0.4039	up	no	si:dkeyp-26a9.7	protein_coding
ENSDARG00000087921	1716	481	746.932	328	355	354	5.18976	2.37567	0.00243067	0.00511734	up	yes	plce1	protein_coding
ENSDARG00000031095	201	361	173.837	91	69	82	5.18894	2.37544	2.66e-14	3.09e-13	up	yes	veph1	protein_coding
ENSDARG00000054789	526	78	209.319	107	93	91	5.18471	2.37426	0.0196658	0.0363415	up	yes	lysmd1	protein_coding
ENSDARG00000096853	0	117	33.1547	8	19	19	5.18369	2.37398	0.25355	0.361111	up	no	BX572077.1	antisense
ENSDARG00000002912	3007	2850	1878.23	899	865	849	5.17864	2.37257	2.7e-30	1.05e-28	up	yes	adipor1a	protein_coding
ENSDARG00000068912	340	816	352.37	182	149	160	5.17708	2.37214	1.66e-08	6.88e-08	up	yes	zgc:153012	protein_coding
ENSDARG00000101817	0	43	12.1939	8	7	2	5.17619	2.37189	0.231744	0.333494	up	no	si:dkey-5i16.5	protein_coding
ENSDARG00000088428	0	385	109.121	52	47	53	5.17514	2.3716	0.289172	0.401678	up	no	si:ch211-189a15.5	protein_coding
ENSDARG00000043220	284	317	190.976	105	85	76	5.1714	2.37055	5.12e-22	1.34e-20	up	yes	kcnh5a	protein_coding
ENSDARG00000036107	10135	17467	8563.47	4134	3935	3871	5.16551	2.36891	2.28e-26	7.52e-25	up	yes	txnipa	protein_coding
ENSDARG00000074169	1880	2154	1280.51	574	583	628	5.16432	2.36858	2.08e-83	2.69e-81	up	yes	gpam	protein_coding
ENSDARG00000063563	1455	2664	1274.03	613	573	592	5.16138	2.36776	9.29e-20	2.08e-18	up	yes	creb3l2	protein_coding
ENSDARG00000038024	782	1066	581.11	269	285	257	5.15878	2.36703	1.16e-63	1.12e-61	up	yes	flr	protein_coding
ENSDARG00000061373	1134	325	496.497	243	221	230	5.14876	2.36423	0.00228261	0.00482196	up	yes	znf142	protein_coding
ENSDARG00000105782	0	103	29.2352	15	9	17	5.14635	2.36355	0.243872	0.349119	up	no	CABZ01081777.1	protein_coding
ENSDARG00000028017	1572	1801	1071.57	497	492	509	5.14481	2.36312	4.52e-101	7.2e-99	up	yes	tp53inp1	protein_coding
ENSDARG00000006240	2087	1966	1302.12	636	599	586	5.14391	2.36286	5.71e-28	2.04e-26	up	yes	slc27a1a	protein_coding
ENSDARG00000074098	656	387	343.743	161	140	180	5.14243	2.36245	7.88e-07	2.54e-06	up	yes	si:ch211-86h15.1	protein_coding
ENSDARG00000099201	38	43	25.7522	14	13	9	5.13651	2.36079	8.33e-09	3.63e-08	up	yes	BX908731.1	protein_coding
ENSDARG00000092816	665	328	330.302	146	165	151	5.13648	2.36078	1.88e-05	5.09e-05	up	yes	si:dkey-93n13.2	protein_coding
ENSDARG00000010085	560	936	465.571	194	219	239	5.13617	2.36069	2.41e-20	5.66e-19	up	yes	p4ha2	protein_coding
ENSDARG00000103748	15	147	47.1075	18	24	24	5.13596	2.36063	0.0205053	0.0377777	up	yes	ovca2	protein_coding
ENSDARG00000036345	538	350	291.259	146	123	139	5.1341	2.36011	2.7e-08	1.09e-07	up	yes	cmtr2	protein_coding
ENSDARG00000074561	1087	353	488.079	236	223	225	5.13027	2.35904	0.00112704	0.0024781	up	yes	slc47a3	protein_coding
ENSDARG00000102101	90	0	32.1212	16	18	11	5.12078	2.35636	0.258587	0.367363	up	no	si:ch73-174h16.5	protein_coding
ENSDARG00000056480	1990	2007	1280.46	598	575	624	5.12066	2.35633	5.83e-40	3.21e-38	up	yes	cpvl	protein_coding
ENSDARG00000102612	38	642	195.976	93	100	82	5.12032	2.35623	0.0423273	0.0736223	up	no	slc15a4	protein_coding
ENSDARG00000113769	0	35	9.95196	2	4	8	5.11889	2.35583	0.227225	0.327768	up	no	znf1139	protein_coding
ENSDARG00000012827	495	274	254.527	115	124	118	5.11843	2.3557	2.29e-06	6.96e-06	up	yes	mettl3	protein_coding
ENSDARG00000098782	760	712	473.623	240	225	200	5.1152	2.35479	3.09e-21	7.7e-20	up	yes	cratb	protein_coding
ENSDARG00000063126	714	880	505.243	212	269	229	5.10547	2.35204	1.2e-32	5.13e-31	up	yes	gusb	protein_coding
ENSDARG00000037639	0	772	219.5	112	102	95	5.10287	2.35131	0.317473	0.434653	up	no	nkx3.2	protein_coding
ENSDARG00000027500	1596	2525	1288.25	621	591	602	5.10192	2.35104	4.04e-39	2.15e-37	up	yes	oxsr1b	protein_coding
ENSDARG00000092780	135	0	48.2294	26	17	25	5.0999	2.35047	0.274311	0.386777	up	no	si:ch1073-170o4.1	protein_coding
ENSDARG00000117089	223	332	174.135	63	95	87	5.0987	2.35013	6e-14	6.55e-13	up	yes	CKS2	protein_coding
ENSDARG00000092826	22	15	12.1186	8	8	1	5.09807	2.34995	0.0166811	0.0312798	up	yes	BX248511.1	processed_transcript
ENSDARG00000093781	414	0	147.937	59	83	66	5.09721	2.34971	0.313687	0.430258	up	no	lrriq1	protein_coding
ENSDARG00000036903	172	16	66.0038	35	28	30	5.09432	2.34889	0.0451504	0.0781316	up	no	irak1bp1	protein_coding
ENSDARG00000004806	1464	432	646.273	273	316	322	5.08724	2.34688	0.00224051	0.00473873	up	yes	grwd1	protein_coding
ENSDARG00000092422	6	0	2.13963	2	1	0	5.08351	2.34582	0.331541	0.451098	up	no	CR854838.1	antisense
ENSDARG00000093518	3	16	5.63377	0	1	7	5.0744	2.34324	0.185828	0.276533	up	no	CT573204.1	lincRNA
ENSDARG00000078383	745	942	534.657	261	234	261	5.07431	2.34321	9.15e-84	1.2e-81	up	yes	mcrip1	protein_coding
ENSDARG00000113027	12	0	4.2848	2	3	1	5.07341	2.34296	0.218114	0.317169	up	no	BX005073.3	protein_coding
ENSDARG00000094888	8	0	2.85267	2	1	1	5.06839	2.34153	0.213236	0.310748	up	no	znf1061	protein_coding
ENSDARG00000089787	2510	2197	1523.78	675	693	788	5.06646	2.34098	3.39e-18	6.6e-17	up	yes	crebzf	protein_coding
ENSDARG00000073813	606	0	216.883	103	105	99	5.06263	2.33989	0.326528	0.445042	up	no	scly	protein_coding
ENSDARG00000093602	0	114	32.4864	8	16	22	5.05688	2.33825	0.260668	0.370118	up	no	si:ch211-93g21.1	protein_coding
ENSDARG00000044935	4045	8787	3952.06	1924	1771	1910	5.05455	2.33758	2e-11	1.37e-10	up	yes	hpdb	protein_coding
ENSDARG00000038964	450	0	161.149	85	59	85	5.04915	2.33604	0.319287	0.436609	up	no	traf4b	protein_coding
ENSDARG00000028389	0	195	55.5872	29	23	27	5.0473	2.33551	0.270995	0.382865	up	no	rab44	protein_coding
ENSDARG00000041137	959	951	614.718	272	298	303	5.03798	2.33284	2.27e-29	8.5e-28	up	yes	dhrs13a.3	protein_coding
ENSDARG00000025615	663	4	238.686	112	122	105	5.03791	2.33283	0.184409	0.274688	up	no	prr15la	protein_coding
ENSDARG00000077686	956	1153	671.312	311	317	326	5.03662	2.33246	8.29e-102	1.34e-99	up	yes	aak1b	protein_coding
ENSDARG00000112449	241	340	183.376	87	85	89	5.03634	2.33238	4.62e-37	2.3e-35	up	yes	BX248122.1	protein_coding
ENSDARG00000043341	41	0	14.6902	6	0	15	5.03225	2.3312	0.429838	0.556891	up	no	npy4r	protein_coding
ENSDARG00000111367	4	0	1.43213	0	2	0	5.03206	2.33115	0.520769	0.643072	up	no	si:ch211-221n20.4	protein_coding
ENSDARG00000099555	2518	1740	1398.76	668	654	668	5.03089	2.33081	5.1e-10	2.72e-09	up	yes	foxo1a	protein_coding
ENSDARG00000093189	51	35	28.2296	12	13	15	5.02721	2.32976	4.62e-06	1.35e-05	up	yes	BX571724.1	processed_transcript
ENSDARG00000045691	532	159	236.046	109	105	122	5.0268	2.32964	0.00232657	0.00491124	up	yes	zcrb1	protein_coding
ENSDARG00000045249	402	160	189.747	76	88	106	5.02432	2.32893	0.000490432	0.00112427	up	yes	nif3l1	protein_coding
ENSDARG00000004196	2317	1964	1391.16	671	642	669	5.02201	2.32827	3.85e-18	7.45e-17	up	yes	tnfsf10l	protein_coding
ENSDARG00000053831	2223	3634	1834.22	862	858	894	5.02161	2.32815	1.92e-32	8.17e-31	up	yes	vtnb	protein_coding
ENSDARG00000022648	306	635	291.202	153	155	108	5.00479	2.32331	1.08e-08	4.64e-08	up	yes	otud3	protein_coding
ENSDARG00000078448	13	375	111.776	64	44	52	5.00455	2.32324	0.0766872	0.125943	up	no	gpr137ba	protein_coding
ENSDARG00000063686	445	257	233.049	123	102	108	5.00334	2.32289	1.65e-06	5.12e-06	up	yes	atp23	protein_coding
ENSDARG00000032234	54	189	73.4162	30	42	33	4.99765	2.32125	0.000276817	0.00065216	up	yes	wnt2bb	protein_coding
ENSDARG00000089924	425	2134	762.27	333	371	386	4.99666	2.32096	0.00171372	0.00368126	up	yes	aldh2.1	protein_coding
ENSDARG00000016774	1231	976	720.687	368	326	337	4.99622	2.32084	1.23e-13	1.28e-12	up	yes	plekho2	protein_coding
ENSDARG00000028053	494	96	204.748	112	91	90	4.9956	2.32066	0.0125596	0.0240048	up	yes	bmp1b	protein_coding
ENSDARG00000116484	154	49	69.2557	33	29	37	4.99507	2.3205	0.00237843	0.00501424	up	yes	BX465198.1	protein_coding
ENSDARG00000078135	785	471	416.361	191	221	183	4.99449	2.32034	6.97e-07	2.26e-06	up	yes	mrc2	protein_coding
ENSDARG00000024717	1217	2294	1092.46	513	539	511	4.99439	2.32031	1.17e-16	1.9e-15	up	yes	selenbp1	protein_coding
ENSDARG00000002249	569	1196	546.139	268	264	250	4.9918	2.31956	9.6e-12	7.04e-11	up	yes	tbxas1	protein_coding
ENSDARG00000101009	1386	1363	887.249	427	393	451	4.98706	2.31819	5.79e-30	2.23e-28	up	yes	cited4b	protein_coding
ENSDARG00000032618	254	480	228.549	111	110	107	4.98112	2.31647	1e-14	1.25e-13	up	yes	mgst1.1	protein_coding
ENSDARG00000097533	386	2059	727.412	369	316	359	4.97969	2.31606	0.0023996	0.00505398	up	yes	BX571880.1	lincRNA
ENSDARG00000074623	549	152	240.702	112	124	109	4.97654	2.31514	0.00360357	0.00744085	up	yes	tbc1d31	protein_coding
ENSDARG00000110433	123	43	56.4657	30	22	29	4.97397	2.3144	0.00175716	0.00376993	up	yes	znf997	protein_coding
ENSDARG00000117284	0	270	77.2498	39	39	33	4.96691	2.31235	0.288404	0.400803	up	no	CU627988.1	lincRNA
ENSDARG00000098855	266	668	286.891	131	134	148	4.9587	2.30996	1.39e-07	5.01e-07	up	yes	oxsm	protein_coding
ENSDARG00000002405	2258	1505	1242.77	631	559	599	4.95721	2.30953	6.07e-09	2.71e-08	up	yes	si:ch211-225b11.1	protein_coding
ENSDARG00000104097	2	453	130.428	53	55	80	4.95017	2.30748	0.184165	0.274372	up	no	tmem222b	protein_coding
ENSDARG00000087666	301	202	166.073	81	80	78	4.94966	2.30733	2.21e-08	9.01e-08	up	yes	fibpb	protein_coding
ENSDARG00000094899	0	373	106.819	49	50	55	4.9464	2.30638	0.301462	0.415873	up	no	si:ch1073-143l10.2	protein_coding
ENSDARG00000079327	2953	1474	1484.75	680	728	732	4.94448	2.30582	1.69e-05	4.6e-05	up	yes	hmcn2	protein_coding
ENSDARG00000014218	567	380	312.88	153	161	137	4.94009	2.30454	2.36e-08	9.56e-08	up	yes	mecp2	protein_coding
ENSDARG00000016112	0	220	63.0249	32	29	30	4.94006	2.30453	0.281696	0.392693	up	no	bbs12	protein_coding
ENSDARG00000028259	934	557	495.708	228	240	247	4.9388	2.30416	4.38e-07	1.47e-06	up	yes	aldh3a2a	protein_coding
ENSDARG00000090581	418	293	234.346	113	110	115	4.93792	2.3039	1.96e-09	9.44e-09	up	yes	wdr4	protein_coding
ENSDARG00000077339	265	306	183.026	87	89	88	4.93602	2.30335	3.78e-39	2.02e-37	up	yes	ptrh2	protein_coding
ENSDARG00000113609	447	306	248.559	114	101	144	4.93448	2.3029	1.35e-07	4.86e-07	up	yes	TMEM164	protein_coding
ENSDARG00000078924	243	339	184.651	88	78	101	4.93398	2.30275	9.35e-27	3.14e-25	up	yes	tmco4	protein_coding
ENSDARG00000045172	347	0	124.966	71	45	65	4.9272	2.30077	0.318467	0.435739	up	no	minpp1b	protein_coding
ENSDARG00000097082	0	566	162.268	87	70	78	4.92267	2.29944	0.317973	0.435223	up	no	im:7152348	protein_coding
ENSDARG00000117069	322	315	206.253	89	104	105	4.92172	2.29916	4.4e-20	1.01e-18	up	yes	CABZ01060373.1	protein_coding
ENSDARG00000079542	1134	1084	719.25	376	331	334	4.92044	2.29879	2.37e-25	7.47e-24	up	yes	stard13a	protein_coding
ENSDARG00000073881	960	216	407.801	181	203	206	4.91832	2.29817	0.00827774	0.0162651	up	yes	slc41a2b	protein_coding
ENSDARG00000093431	0	48	13.7745	6	6	8	4.91481	2.29714	0.22083	0.320562	up	no	iqcb1	protein_coding
ENSDARG00000076014	273	315	188.817	88	88	98	4.89877	2.29242	1.11e-36	5.48e-35	up	yes	ERC1	protein_coding
ENSDARG00000063021	134	122	83.3112	39	31	51	4.89579	2.29154	2.3e-09	1.1e-08	up	yes	rpain	protein_coding
ENSDARG00000092331	10	16	8.20355	5	1	6	4.88978	2.28977	0.00462973	0.00943028	up	yes	pimr136	protein_coding
ENSDARG00000063924	160505	203191	116253	58013	54598	56485	4.88978	2.28977	0	0	up	yes	mt-cyb	protein_coding
ENSDARG00000077664	1004	1746	863.9	420	408	430	4.88412	2.2881	2.06e-22	5.52e-21	up	yes	zgc:110239	protein_coding
ENSDARG00000036888	384	0	138.585	77	56	69	4.88274	2.28769	0.323597	0.441439	up	no	zgc:153935	protein_coding
ENSDARG00000025788	604	577	383.901	198	175	187	4.86844	2.28346	5.92e-24	1.74e-22	up	yes	chp2	protein_coding
ENSDARG00000078159	417	1	150.915	59	83	78	4.86432	2.28224	0.232784	0.334842	up	no	zgc:175284	protein_coding
ENSDARG00000088690	0	212	60.955	22	28	39	4.86391	2.28212	0.288608	0.401043	up	no	ddias	protein_coding
ENSDARG00000096834	704	325	347.729	179	152	177	4.86269	2.28176	8.46e-05	0.000211665	up	yes	si:ch211-155k24.9	protein_coding
ENSDARG00000077934	4837	13181	5537.2	2756	2593	2740	4.8626	2.28173	7.48e-07	2.42e-06	up	yes	tegt	protein_coding
ENSDARG00000094854	219	368	184.989	117	73	81	4.85779	2.2803	2.87e-10	1.6e-09	up	yes	ms4a17a.9	protein_coding
ENSDARG00000004529	5	138	41.5274	26	15	20	4.84794	2.27737	0.0846722	0.137817	up	no	zgc:173742	protein_coding
ENSDARG00000071719	0	244	70.209	38	25	40	4.84785	2.27734	0.293848	0.407016	up	no	si:dkey-20i20.2	protein_coding
ENSDARG00000088072	368	90	158.912	98	59	76	4.84726	2.27717	0.00905357	0.0176911	up	yes	usp43b	protein_coding
ENSDARG00000043566	372	457	265.993	150	108	132	4.84429	2.27628	1.63e-25	5.2e-24	up	yes	nepro	protein_coding
ENSDARG00000056601	456	915	428.289	230	203	195	4.84273	2.27582	4.44e-12	3.45e-11	up	yes	plekha3	protein_coding
ENSDARG00000093496	138	226	114.992	67	44	58	4.83916	2.27476	3.21e-12	2.56e-11	up	yes	si:zfos-905g2.1	protein_coding
ENSDARG00000074844	86	1463	452.297	202	232	229	4.8363	2.2739	0.0496506	0.0852077	up	no	CABZ01061495.1	protein_coding
ENSDARG00000061682	515	900	445.482	214	202	238	4.83513	2.27355	2.36e-18	4.69e-17	up	yes	bicc1a	protein_coding
ENSDARG00000109671	11	3	4.82748	3	3	1	4.82801	2.27143	0.0479028	0.0824304	up	no	CR550302.3	protein_coding
ENSDARG00000114048	1	41	12.184	9	5	4	4.82563	2.27072	0.122152	0.190963	up	no	CR626887.3	protein_coding
ENSDARG00000008239	225	373	188.947	94	89	95	4.82521	2.27059	8.59e-21	2.07e-19	up	yes	mocs3	protein_coding
ENSDARG00000079012	828	1375	695.856	352	336	335	4.82424	2.2703	1.51e-26	5e-25	up	yes	cbfa2t3	protein_coding
ENSDARG00000039724	0	318	91.6845	34	46	55	4.80688	2.2651	0.306534	0.421622	up	no	OSBPL8	protein_coding
ENSDARG00000099743	319	462	248.8	117	108	142	4.8061	2.26487	3.35e-23	9.41e-22	up	yes	zgc:113019	protein_coding
ENSDARG00000060338	0	350	100.926	48	38	63	4.80357	2.26411	0.310258	0.42616	up	no	trmt12	protein_coding
ENSDARG00000044827	633	2265	882.532	454	405	443	4.80253	2.26379	0.000132813	0.000324799	up	yes	wnt7aa	protein_coding
ENSDARG00000051793	0	310	89.4019	46	37	49	4.80145	2.26347	0.304223	0.419039	up	no	zgc:113426	protein_coding
ENSDARG00000097001	56	0	20.2881	11	5	14	4.79699	2.26213	0.269125	0.380574	up	no	FP245462.1	processed_transcript
ENSDARG00000074819	181	554	225.465	106	110	117	4.79495	2.26151	2.07e-05	5.58e-05	up	yes	si:dkeyp-23e4.3	protein_coding
ENSDARG00000055569	180	234	132.79	61	75	60	4.79253	2.26079	3.34e-23	9.41e-22	up	yes	ghdc	protein_coding
ENSDARG00000105338	13	0	4.70765	6	0	1	4.79177	2.26056	0.415122	0.540885	up	no	CR931782.2	antisense
ENSDARG00000038424	551	567	363.381	168	166	203	4.78575	2.25875	5.07e-24	1.49e-22	up	yes	c4b	protein_coding
ENSDARG00000024654	395	1022	438.248	215	221	212	4.78566	2.25872	3.65e-07	1.24e-06	up	yes	pgm3	protein_coding
ENSDARG00000039299	344	436	250.612	148	114	109	4.7821	2.25764	3.03e-23	8.56e-22	up	yes	rdh14a	protein_coding
ENSDARG00000008931	203	259	148.395	80	50	90	4.77997	2.257	3.53e-10	1.93e-09	up	yes	renbp	protein_coding
ENSDARG00000059049	505	1252	544.668	311	240	256	4.77981	2.25695	3.24e-07	1.11e-06	up	yes	zgc:174904	protein_coding
ENSDARG00000074286	377	90	162.743	89	75	77	4.77528	2.25559	0.00828063	0.0162696	up	yes	hint3	protein_coding
ENSDARG00000068705	271	1110	418.889	219	184	218	4.77467	2.2554	0.00061082	0.00138469	up	yes	tmem168a	protein_coding
ENSDARG00000093014	11	5	5.42955	4	4	0	4.76378	2.25211	0.0884361	0.143256	up	no	CR383662.1	lincRNA
ENSDARG00000017388	1408	895	769.835	323	381	438	4.75996	2.25095	6.76e-07	2.2e-06	up	yes	gstt1b	protein_coding
ENSDARG00000077317	1016	609	545.313	269	236	307	4.74302	2.24581	1.7e-06	5.25e-06	up	yes	snx29	protein_coding
ENSDARG00000105255	1109	3251	1343.44	666	626	709	4.74143	2.24532	7.36e-06	2.1e-05	up	yes	zbtb4	protein_coding
ENSDARG00000086512	0	413	119.47	65	57	56	4.74039	2.245	0.318299	0.435601	up	no	prodhb	protein_coding
ENSDARG00000094485	61	0	22.1685	14	12	7	4.73602	2.24368	0.269278	0.380738	up	no	si:dkey-27h10.2	protein_coding
ENSDARG00000101963	310	112	145.078	73	75	68	4.73461	2.24325	0.00118399	0.00259675	up	yes	tmem141	protein_coding
ENSDARG00000071487	120	70	63.8398	35	30	30	4.73314	2.2428	1.16e-05	3.21e-05	up	yes	zgc:152948	protein_coding
ENSDARG00000034060	1420	0	516.449	281	242	248	4.72768	2.24113	0.372209	0.496367	up	no	elac2	protein_coding
ENSDARG00000088959	434	485	298.196	161	141	143	4.72442	2.24014	1.21e-39	6.62e-38	up	yes	pdxka	protein_coding
ENSDARG00000013842	575	170	258.401	133	123	130	4.71993	2.23876	0.00343991	0.00713055	up	yes	tbc1d19	protein_coding
ENSDARG00000093081	113	15	45.4439	27	15	26	4.71603	2.23757	0.0425486	0.0739776	up	no	si:ch73-92i20.1	protein_coding
ENSDARG00000015628	313	166	161.965	73	79	90	4.71263	2.23653	2.69e-05	7.15e-05	up	yes	psmd10	protein_coding
ENSDARG00000043740	0	129	37.376	15	14	27	4.71171	2.23625	0.280713	0.391531	up	no	efcab11	protein_coding
ENSDARG00000080732	2	0	0.711784	1	0	0	4.69516	2.23117	0.513243	0.638336	up	no	RF00001	rRNA
ENSDARG00000052696	2	0	0.713043	0	0	1	4.69512	2.23116	0.513155	0.63829	up	no	bdh2	protein_coding
ENSDARG00000081648	2	0	0.713043	0	0	1	4.69512	2.23116	0.513155	0.63829	up	no	RF00410	snoRNA
ENSDARG00000110131	2	0	0.713043	0	0	1	4.69512	2.23116	0.513155	0.63829	up	no	pimr79	protein_coding
ENSDARG00000096674	2	0	0.716063	0	1	0	4.69504	2.23114	0.512944	0.638179	up	no	CR450698.1	lincRNA
ENSDARG00000110802	2	0	0.716063	0	1	0	4.69504	2.23114	0.512944	0.638179	up	no	znf1149	protein_coding
ENSDARG00000092199	918	371	441.965	229	210	224	4.69472	2.23104	0.000421895	0.000976418	up	yes	si:ch211-250c4.4	protein_coding
ENSDARG00000029124	873	757	537.625	250	254	303	4.68869	2.22918	1.63e-14	1.95e-13	up	yes	adamts15a	protein_coding
ENSDARG00000016095	201	0	73.2444	35	33	42	4.68831	2.22907	0.313069	0.429456	up	no	htr6	protein_coding
ENSDARG00000035649	344	1022	421.836	216	195	223	4.68783	2.22892	1.35e-05	3.73e-05	up	yes	ext1c	protein_coding
ENSDARG00000017988	617	1153	559.474	286	285	270	4.68385	2.22769	1.52e-15	2.15e-14	up	yes	dse	protein_coding
ENSDARG00000073893	825	357	404.27	194	217	196	4.68305	2.22745	0.000245727	0.000582277	up	yes	dnase2	protein_coding
ENSDARG00000010445	727	851	512.056	256	269	245	4.67534	2.22507	4.38e-60	3.91e-58	up	yes	trabd	protein_coding
ENSDARG00000039304	788	306	376.137	190	177	199	4.67532	2.22507	0.000642617	0.0014521	up	yes	six1a	protein_coding
ENSDARG00000042116	259	544	252.415	125	135	120	4.67447	2.2248	3.84e-10	2.09e-09	up	yes	trim35-40	protein_coding
ENSDARG00000101687	1745	1556	1088.17	572	521	546	4.6699	2.22339	1.06e-19	2.36e-18	up	yes	CU929259.1	protein_coding
ENSDARG00000095304	31	21	17.3768	7	10	9	4.66649	2.22234	0.000109768	0.000271287	up	yes	si:ch211-207c6.2	protein_coding
ENSDARG00000097060	22	54	23.7414	15	10	11	4.66479	2.22181	7.24e-05	0.000182591	up	yes	CR388369.1	antisense
ENSDARG00000099840	3	1017	296.499	145	162	140	4.66008	2.22035	0.217384	0.316263	up	no	lpar1	protein_coding
ENSDARG00000044628	7	1383	404.288	193	197	220	4.65909	2.22005	0.193349	0.284835	up	no	dtd1	protein_coding
ENSDARG00000060210	0	555	161.219	78	93	72	4.6589	2.21999	0.334669	0.454714	up	no	d2hgdh	protein_coding
ENSDARG00000013704	308	166	160.611	67	85	90	4.65702	2.21941	3.95e-05	0.000102725	up	yes	cers2a	protein_coding
ENSDARG00000051955	620	690	426.704	222	200	222	4.65518	2.21884	1.9e-47	1.33e-45	up	yes	brms1	protein_coding
ENSDARG00000033956	0	196	56.9527	30	30	26	4.65463	2.21867	0.295464	0.40883	up	no	oxtr	protein_coding
ENSDARG00000117358	214	0	78.1306	51	43	24	4.65182	2.2178	0.32293	0.440759	up	no	CABZ01117607.1	lincRNA
ENSDARG00000117760	56	0	20.4495	13	6	12	4.64168	2.21465	0.273748	0.386129	up	no	CU929144.1	lincRNA
ENSDARG00000091967	224	160	128.312	68	63	63	4.63832	2.2136	1.31e-08	5.54e-08	up	yes	ttf1	protein_coding
ENSDARG00000008852	236	1	86.5371	41	46	44	4.63289	2.21191	0.223453	0.323127	up	no	elp4	protein_coding
ENSDARG00000094308	24	4	9.91998	8	4	3	4.62258	2.2087	0.0589028	0.0995286	up	no	si:dkey-247i3.6	protein_coding
ENSDARG00000009748	155	350	158.655	74	94	73	4.61609	2.20667	2.1e-07	7.37e-07	up	yes	dffb	protein_coding
ENSDARG00000041394	48	844	263.379	142	117	142	4.60999	2.20476	0.059437	0.100367	up	no	dnajb1b	protein_coding
ENSDARG00000061466	392	478	282.63	154	132	144	4.60875	2.20438	8.57e-48	6.06e-46	up	yes	cpne5a	protein_coding
ENSDARG00000078835	300	134	148.782	62	78	86	4.60807	2.20416	0.000405476	0.000939918	up	yes	mrpl58	protein_coding
ENSDARG00000003827	432	71	178.773	101	91	80	4.60603	2.20353	0.0255633	0.0463893	up	yes	snapc1b	protein_coding
ENSDARG00000029729	1062	740	604.329	298	301	321	4.60183	2.20221	5.34e-09	2.4e-08	up	yes	clybl	protein_coding
ENSDARG00000070839	679	1982	826.53	425	418	418	4.5919	2.19909	9.58e-06	2.69e-05	up	yes	evi5b	protein_coding
ENSDARG00000105589	0	144	41.9859	15	23	26	4.59133	2.19891	0.290669	0.403584	up	no	CT030144.1	unprocessed_pseudogene
ENSDARG00000075173	418	1157	490.481	267	234	248	4.59012	2.19853	4.13e-06	1.22e-05	up	yes	si:ch1073-322p19.1	protein_coding
ENSDARG00000018593	374	1184	482.251	240	248	248	4.58938	2.1983	4.38e-05	0.000113318	up	yes	parp16	protein_coding
ENSDARG00000092162	27	0	9.88471	3	7	5	4.58616	2.19729	0.252718	0.360069	up	no	mhc1zaa	protein_coding
ENSDARG00000009557	382	204	199.41	95	112	97	4.58581	2.19718	2.87e-05	7.61e-05	up	yes	wrap73	protein_coding
ENSDARG00000094771	9	9	5.91359	2	2	5	4.58489	2.19689	0.00550792	0.0111163	up	yes	si:dkey-280e8.1	protein_coding
ENSDARG00000074730	547	31	209.473	114	102	104	4.58355	2.19647	0.0894503	0.144719	up	no	pkmyt1	protein_coding
ENSDARG00000100738	25	0	9.15657	3	2	9	4.57584	2.19404	0.278588	0.390535	up	no	osmr	protein_coding
ENSDARG00000094142	34	0	12.4583	5	7	7	4.57233	2.19293	0.252195	0.359496	up	no	CR391990.1	lincRNA
ENSDARG00000058479	25	0	9.15959	3	3	8	4.56897	2.19187	0.261699	0.371502	up	no	zgc:110425	protein_coding
ENSDARG00000014181	1371	1405	912.907	472	459	467	4.56593	2.19091	3.4e-39	1.82e-37	up	yes	foxp1b	protein_coding
ENSDARG00000042859	550	647	390.726	187	197	215	4.55839	2.18852	3.58e-47	2.48e-45	up	yes	slc5a6a	protein_coding
ENSDARG00000039343	3652	6605	3269.82	1696	1614	1710	4.55433	2.18724	1.84e-18	3.68e-17	up	yes	ahcyl2	protein_coding
ENSDARG00000057042	276	149	144.777	80	75	67	4.55422	2.1872	2.8e-05	7.43e-05	up	yes	tm2d1	protein_coding
ENSDARG00000077073	1249	3351	1437.4	770	683	755	4.55305	2.18683	1.8e-06	5.53e-06	up	yes	tanc1a	protein_coding
ENSDARG00000110183	237	130	124.984	56	57	79	4.54428	2.18405	6.66e-05	0.000168745	up	yes	CABZ01070631.1	protein_coding
ENSDARG00000042409	799	609	471.341	280	219	226	4.54421	2.18403	1.23e-09	6.13e-09	up	yes	RALGDS	protein_coding
ENSDARG00000091001	58	32	30.6159	20	12	15	4.54133	2.18311	0.000351874	0.000820546	up	yes	mycbp	protein_coding
ENSDARG00000114345	0	42	12.2971	7	7	5	4.5258	2.17817	0.239206	0.343323	up	no	si:dkey-28d5.5	protein_coding
ENSDARG00000054827	0	195	57.0627	38	36	14	4.52339	2.1774	0.316348	0.433521	up	no	ssuh2.4	protein_coding
ENSDARG00000038397	430	0	158.094	76	73	95	4.52237	2.17708	0.35112	0.472711	up	no	rpap2	protein_coding
ENSDARG00000016649	1178	794	665.571	358	372	297	4.51771	2.17559	1.53e-07	5.49e-07	up	yes	akr7a3	protein_coding
ENSDARG00000041237	2	452	133.097	85	66	55	4.50995	2.17311	0.210451	0.307186	up	no	med18	protein_coding
ENSDARG00000102080	372	67	156.471	86	74	82	4.50873	2.17272	0.0226016	0.0413626	up	yes	mif4gda	protein_coding
ENSDARG00000069012	1	0	0.276098	0	0	0	4.50817	2.17254	0.632366	0.739995	up	no	ifnphi2	protein_coding
ENSDARG00000069058	1	0	0.276098	0	0	0	4.50817	2.17254	0.632366	0.739995	up	no	lgals9l4	protein_coding
ENSDARG00000069773	1	0	0.276098	0	0	0	4.50817	2.17254	0.632366	0.739995	up	no	nitr1b	protein_coding
ENSDARG00000069799	1	0	0.276098	0	0	0	4.50817	2.17254	0.632366	0.739995	up	no	si:dkey-228l14.1	protein_coding
ENSDARG00000075780	1	0	0.276098	0	0	0	4.50817	2.17254	0.632366	0.739995	up	no	si:ch211-57m13.5	protein_coding
ENSDARG00000089894	1	0	0.276098	0	0	0	4.50817	2.17254	0.632366	0.739995	up	no	zmp:0000001289	protein_coding
ENSDARG00000092085	1	0	0.276098	0	0	0	4.50817	2.17254	0.632366	0.739995	up	no	BX294006.1	processed_transcript
ENSDARG00000092542	1	0	0.276098	0	0	0	4.50817	2.17254	0.632366	0.739995	up	no	BX005068.1	processed_transcript
ENSDARG00000094326	1	0	0.276098	0	0	0	4.50817	2.17254	0.632366	0.739995	up	no	or124-2	protein_coding
ENSDARG00000094878	1	0	0.276098	0	0	0	4.50817	2.17254	0.632366	0.739995	up	no	si:dkey-84o3.6	protein_coding
ENSDARG00000094995	1	0	0.276098	0	0	0	4.50817	2.17254	0.632366	0.739995	up	no	HTRA2	protein_coding
ENSDARG00000095648	1	0	0.276098	0	0	0	4.50817	2.17254	0.632366	0.739995	up	no	BX545856.2	unprocessed_pseudogene
ENSDARG00000096065	1	0	0.276098	0	0	0	4.50817	2.17254	0.632366	0.739995	up	no	si:dkey-156k2.7	protein_coding
ENSDARG00000096743	1	0	0.276098	0	0	0	4.50817	2.17254	0.632366	0.739995	up	no	si:dkey-22l1.1	protein_coding
ENSDARG00000097046	1	0	0.276098	0	0	0	4.50817	2.17254	0.632366	0.739995	up	no	CR936518.1	antisense
ENSDARG00000099914	1	0	0.276098	0	0	0	4.50817	2.17254	0.632366	0.739995	up	no	BX323064.1	TR_V_pseudogene
ENSDARG00000100037	1	0	0.276098	0	0	0	4.50817	2.17254	0.632366	0.739995	up	no	CU929317.1	protein_coding
ENSDARG00000100281	1	0	0.276098	0	0	0	4.50817	2.17254	0.632366	0.739995	up	no	si:dkeyp-6a3.1	protein_coding
ENSDARG00000100711	1	0	0.276098	0	0	0	4.50817	2.17254	0.632366	0.739995	up	no	CR855206.1	antisense
ENSDARG00000101834	1	0	0.276098	0	0	0	4.50817	2.17254	0.632366	0.739995	up	no	RF00003	snRNA
ENSDARG00000101966	1	0	0.276098	0	0	0	4.50817	2.17254	0.632366	0.739995	up	no	BX664606.2	processed_transcript
ENSDARG00000103091	1	0	0.276098	0	0	0	4.50817	2.17254	0.632366	0.739995	up	no	si:dkey-19h16.8	protein_coding
ENSDARG00000105329	1	0	0.276098	0	0	0	4.50817	2.17254	0.632366	0.739995	up	no	CABZ01066384.1	processed_transcript
ENSDARG00000105330	1	0	0.276098	0	0	0	4.50817	2.17254	0.632366	0.739995	up	no	CU210845.1	unprocessed_pseudogene
ENSDARG00000105335	1	0	0.276098	0	0	0	4.50817	2.17254	0.632366	0.739995	up	no	si:dkey-241l7.2	protein_coding
ENSDARG00000105534	1	0	0.276098	0	0	0	4.50817	2.17254	0.632366	0.739995	up	no	FP015866.3	lincRNA
ENSDARG00000106809	1	0	0.276098	0	0	0	4.50817	2.17254	0.632366	0.739995	up	no	RF00001	rRNA
ENSDARG00000108175	1	0	0.276098	0	0	0	4.50817	2.17254	0.632366	0.739995	up	no	BX571760.1	protein_coding
ENSDARG00000110196	1	0	0.276098	0	0	0	4.50817	2.17254	0.632366	0.739995	up	no	RF00003	snRNA
ENSDARG00000111055	1	0	0.276098	0	0	0	4.50817	2.17254	0.632366	0.739995	up	no	RF00003	snRNA
ENSDARG00000111217	1	0	0.276098	0	0	0	4.50817	2.17254	0.632366	0.739995	up	no	RF00003	snRNA
ENSDARG00000111586	1	0	0.276098	0	0	0	4.50817	2.17254	0.632366	0.739995	up	no	RF00276	snoRNA
ENSDARG00000112109	1	0	0.276098	0	0	0	4.50817	2.17254	0.632366	0.739995	up	no	si:dkey-58b18.5	protein_coding
ENSDARG00000112430	1	0	0.276098	0	0	0	4.50817	2.17254	0.632366	0.739995	up	no	RF00003	snRNA
ENSDARG00000113496	1	0	0.276098	0	0	0	4.50817	2.17254	0.632366	0.739995	up	no	CR786566.1	protein_coding
ENSDARG00000114833	1	0	0.276098	0	0	0	4.50817	2.17254	0.632366	0.739995	up	no	CR749777.1	protein_coding
ENSDARG00000115357	1	0	0.276098	0	0	0	4.50817	2.17254	0.632366	0.739995	up	no	RF00001	rRNA
ENSDARG00000116247	1	0	0.276098	0	0	0	4.50817	2.17254	0.632366	0.739995	up	no	RF00003	snRNA
ENSDARG00000116576	1	0	0.276098	0	0	0	4.50817	2.17254	0.632366	0.739995	up	no	si:dkey-27d5.9	protein_coding
ENSDARG00000099395	382	188	195.609	81	118	103	4.5054	2.17166	0.000225483	0.000536498	up	yes	cables1	protein_coding
ENSDARG00000043403	0	474	138.861	65	69	81	4.50186	2.17052	0.339769	0.46035	up	no	paox1	protein_coding
ENSDARG00000007377	2952	0	1086.62	557	575	550	4.50142	2.17038	0.405992	0.530924	up	no	odc1	protein_coding
ENSDARG00000091833	530	881	453.285	232	248	222	4.50118	2.1703	5.78e-21	1.41e-19	up	yes	sv2	protein_coding
ENSDARG00000079881	1025	535	534.075	258	326	242	4.4986	2.16948	7.19e-05	0.000181363	up	yes	tcaim	protein_coding
ENSDARG00000078404	931	381	454.36	242	220	242	4.498	2.16928	0.000547324	0.00124703	up	yes	cdh26.1	protein_coding
ENSDARG00000070743	530	360	300.583	175	137	154	4.49606	2.16866	1.36e-07	4.92e-07	up	yes	tmem45a	protein_coding
ENSDARG00000000747	0	229	67.1194	33	38	33	4.49422	2.16807	0.31285	0.429179	up	no	lcmt2	protein_coding
ENSDARG00000052247	202	217	137.977	70	63	81	4.48736	2.16587	7.66e-20	1.73e-18	up	yes	alkbh4	protein_coding
ENSDARG00000068176	699	1669	746.887	364	398	397	4.48735	2.16586	8.92e-08	3.31e-07	up	yes	uqcc1	protein_coding
ENSDARG00000043021	143	638	239.769	116	136	120	4.48724	2.16583	0.00192885	0.00411797	up	yes	slc26a11	protein_coding
ENSDARG00000039268	78	10	31.6487	16	18	15	4.48464	2.16499	0.0475272	0.0818434	up	no	emc4	protein_coding
ENSDARG00000017781	1440	2656	1309.51	683	671	680	4.48389	2.16475	1.52e-16	2.44e-15	up	yes	hsd17b10	protein_coding
ENSDARG00000086324	148	89	80.5812	46	38	41	4.483	2.16447	9.18e-06	2.58e-05	up	yes	si:dkey-274m17.3	protein_coding
ENSDARG00000061794	1591	4922	2029.87	1028	1070	1055	4.48138	2.16394	3.54e-05	9.28e-05	up	yes	jam3b	protein_coding
ENSDARG00000089162	646	662	432.132	216	217	238	4.48061	2.16369	8.65e-30	3.29e-28	up	yes	afap1l1a	protein_coding
ENSDARG00000032746	147	0	54.1735	26	36	22	4.47843	2.16299	0.318175	0.435454	up	no	tnfsf10l3	protein_coding
ENSDARG00000097992	0	35	10.2815	3	7	6	4.47029	2.16037	0.246788	0.35281	up	no	BX005450.1	antisense
ENSDARG00000099651	1632	559	765.835	411	398	383	4.46934	2.16006	0.00206046	0.00438318	up	yes	bin3	protein_coding
ENSDARG00000053291	6148	15025	6677.23	3467	3436	3494	4.46791	2.1596	1.09e-07	3.98e-07	up	yes	pnrc2	protein_coding
ENSDARG00000061461	0	324	95.1017	47	54	47	4.46764	2.15951	0.328116	0.446927	up	no	dsela	protein_coding
ENSDARG00000076255	3	55	17.2709	10	9	8	4.46553	2.15883	0.076684	0.125943	up	no	znf1084	protein_coding
ENSDARG00000104228	362	0	133.536	65	71	72	4.46253	2.15786	0.349114	0.470496	up	no	lypla1	protein_coding
ENSDARG00000114067	656	2181	882.406	418	469	488	4.46171	2.1576	0.000132741	0.000324652	up	yes	tspan17	protein_coding
ENSDARG00000098153	0	1188	349.023	188	185	172	4.45052	2.15398	0.372748	0.49696	up	no	lhfpl2b	protein_coding
ENSDARG00000037506	334	1010	420.089	206	228	222	4.44996	2.15379	3.56e-05	9.32e-05	up	yes	prps1b	protein_coding
ENSDARG00000040727	111	289	125.948	64	64	69	4.44877	2.15341	3.58e-06	1.07e-05	up	yes	tfb1m	protein_coding
ENSDARG00000101366	635	0	234.465	117	139	110	4.44608	2.15253	0.36862	0.492336	up	no	gpr1	protein_coding
ENSDARG00000090730	215	0	79.3848	43	44	37	4.44525	2.15226	0.332174	0.451794	up	no	cfbl	protein_coding
ENSDARG00000057227	257	227	161.557	74	93	85	4.44516	2.15223	3.88e-12	3.05e-11	up	yes	si:dkey-222b8.4	protein_coding
ENSDARG00000008811	336	68	144.046	70	77	78	4.4431	2.15157	0.0184748	0.0343301	up	yes	cmtm3	protein_coding
ENSDARG00000062362	597	800	455.669	250	227	236	4.44306	2.15155	1.01e-63	9.75e-62	up	yes	tpcn1	protein_coding
ENSDARG00000015823	879	1634	805.198	455	402	404	4.43778	2.14984	1.23e-14	1.51e-13	up	yes	vps26b	protein_coding
ENSDARG00000020218	2971	2181	1738.81	918	870	934	4.43653	2.14943	4.16e-10	2.25e-09	up	yes	amfra	protein_coding
ENSDARG00000054641	806	691	500.883	271	249	264	4.43551	2.1491	2.45e-15	3.35e-14	up	yes	tent5ab	protein_coding
ENSDARG00000103977	47	707	225.356	107	128	118	4.42899	2.14698	0.0563055	0.0954861	up	no	terf2ip	protein_coding
ENSDARG00000099969	0	314	92.3884	52	45	48	4.42525	2.14576	0.329797	0.448983	up	no	zgc:152863	protein_coding
ENSDARG00000087530	433	642	349.056	183	174	191	4.42503	2.14569	3.93e-35	1.84e-33	up	yes	wu:fe05a04	protein_coding
ENSDARG00000045355	373	386	251.389	129	125	140	4.42379	2.14528	9.07e-27	3.05e-25	up	yes	eloca	protein_coding
ENSDARG00000011410	397	121	182.348	99	90	97	4.42341	2.14516	0.00453961	0.00925146	up	yes	aadat	protein_coding
ENSDARG00000035771	262	2498	831.962	439	406	461	4.42229	2.14479	0.0277396	0.050036	up	no	MEPCE	protein_coding
ENSDARG00000101242	468	282	256.051	140	129	133	4.41642	2.14288	2.44e-06	7.39e-06	up	yes	zcchc14	protein_coding
ENSDARG00000036678	343	13	130.681	61	75	69	4.41584	2.14269	0.124759	0.194713	up	no	trmt10a	protein_coding
ENSDARG00000056932	1780	341	758.771	405	387	400	4.41527	2.1425	0.0202946	0.0374161	up	yes	tfip11	protein_coding
ENSDARG00000068264	3	864	255.466	133	152	116	4.41505	2.14243	0.227422	0.327961	up	no	grhpra	protein_coding
ENSDARG00000076919	1337	1399	906.48	467	489	468	4.41146	2.14126	2.42e-39	1.3e-37	up	yes	igdcc4	protein_coding
ENSDARG00000098874	760	1396	692.363	347	351	391	4.41015	2.14083	7.34e-15	9.38e-14	up	yes	exoc6b	protein_coding
ENSDARG00000028088	222	158	128.614	60	62	80	4.40999	2.14077	3.84e-07	1.3e-06	up	yes	galk1	protein_coding
ENSDARG00000113258	0	30	8.8445	9	4	1	4.40391	2.13879	0.299543	0.413662	up	no	BX546453.1	protein_coding
ENSDARG00000007257	1055	1731	900.649	500	464	455	4.40108	2.13786	8.26e-25	2.54e-23	up	yes	rab5ab	protein_coding
ENSDARG00000031317	5391	11227	5304.98	2727	2723	2911	4.39631	2.13629	6.25e-11	3.93e-10	up	yes	ppdpfb	protein_coding
ENSDARG00000015176	129	895	311.812	177	153	163	4.38221	2.13166	0.0137203	0.0260383	up	yes	ror1	protein_coding
ENSDARG00000105144	195	0	72.2672	28	42	44	4.38072	2.13117	0.335488	0.455613	up	no	znf1130	protein_coding
ENSDARG00000062129	303	1826	650.954	329	322	378	4.38053	2.1311	0.00866098	0.0169569	up	yes	mxra8b	protein_coding
ENSDARG00000070555	1556	547	738.201	381	388	398	4.37648	2.12977	0.00202125	0.00430432	up	yes	ldlrad4a	protein_coding
ENSDARG00000010169	105	727	253.475	137	137	127	4.37496	2.12927	0.0137692	0.0261254	up	yes	myd88	protein_coding
ENSDARG00000114964	12	0	4.43835	3	1	3	4.37405	2.12897	0.258135	0.366761	up	no	pimr80	protein_coding
ENSDARG00000038793	0	105	31.0022	9	20	20	4.36848	2.12713	0.2992	0.413232	up	no	ccdc24	protein_coding
ENSDARG00000045842	1086	264	480.799	267	238	257	4.36472	2.12589	0.0112183	0.0216339	up	yes	zgc:113263	protein_coding
ENSDARG00000058425	278	856	355.92	169	189	206	4.36437	2.12577	7.57e-05	0.000190552	up	yes	rab35b	protein_coding
ENSDARG00000086518	69	27	33.5524	13	20	20	4.35711	2.12337	0.00388983	0.00799637	up	yes	si:ch211-155o21.3	protein_coding
ENSDARG00000005476	4333	319	1704.81	918	887	911	4.33307	2.11539	0.0828751	0.135103	up	no	nav3	protein_coding
ENSDARG00000031533	275	143	144.492	74	80	76	4.32947	2.11419	7.32e-05	0.000184538	up	yes	ap5m1	protein_coding
ENSDARG00000030804	263	83	122.297	70	56	69	4.3285	2.11387	0.00500586	0.0101478	up	yes	fam120b	protein_coding
ENSDARG00000099986	162	0	60.2248	35	33	28	4.3273	2.11347	0.330511	0.449907	up	no	si:ch211-207i20.2	protein_coding
ENSDARG00000037406	407	763	377.186	205	195	202	4.32695	2.11335	7.01e-14	7.61e-13	up	yes	wdr19	protein_coding
ENSDARG00000002582	260	1469	531.459	283	281	284	4.32468	2.11259	0.00698289	0.0138775	up	yes	tbx15	protein_coding
ENSDARG00000004451	958	228	423.794	212	241	223	4.32046	2.11118	0.0128828	0.0245864	up	yes	tnfrsfa	protein_coding
ENSDARG00000102678	1	206	61.3684	30	34	34	4.31899	2.11069	0.217355	0.316239	up	no	znf1181	protein_coding
ENSDARG00000077532	412	0	153.279	78	72	95	4.31601	2.1097	0.364772	0.48802	up	no	pign	protein_coding
ENSDARG00000098209	0	338	100.113	53	58	49	4.31178	2.10828	0.341246	0.461775	up	no	si:ch211-199b20.3	protein_coding
ENSDARG00000097685	312	0	116.11	78	49	59	4.31077	2.10794	0.356934	0.4795	up	no	si:ch211-235i11.3	protein_coding
ENSDARG00000078130	0	226	66.9607	26	41	40	4.30711	2.10672	0.328689	0.447567	up	no	CR391986.1	protein_coding
ENSDARG00000062231	668	529	405.316	199	221	228	4.30694	2.10666	9.06e-11	5.54e-10	up	yes	znf362b	protein_coding
ENSDARG00000042933	257	1299	480.578	265	223	282	4.30571	2.10625	0.00480329	0.00976289	up	yes	bloc1s6	protein_coding
ENSDARG00000014646	8135	12839	6836.15	3783	3542	3636	4.29703	2.10334	1.28e-34	5.85e-33	up	yes	aoc2	protein_coding
ENSDARG00000109481	228	98	113.95	44	82	56	4.29639	2.10313	0.0026796	0.00560976	up	yes	CABZ01092745.1	protein_coding
ENSDARG00000092362	0	1126	333.909	193	173	170	4.29097	2.1013	0.382979	0.508057	up	no	hsp70.2	protein_coding
ENSDARG00000017860	0	312	92.5969	46	44	59	4.27857	2.09713	0.341421	0.46194	up	no	rgs5b	protein_coding
ENSDARG00000029018	1198	1590	918.857	471	524	483	4.27523	2.096	7.18e-59	6.31e-57	up	yes	cdkn1ba	protein_coding
ENSDARG00000099003	438	928	438.906	208	255	243	4.27445	2.09574	1.11e-08	4.74e-08	up	yes	cyp2aa1	protein_coding
ENSDARG00000037551	1628	1185	959.068	500	544	499	4.27171	2.09481	4.15e-09	1.9e-08	up	yes	pm20d1.1	protein_coding
ENSDARG00000089129	45	0	16.7819	10	9	8	4.26788	2.09352	0.282719	0.393929	up	no	baxa	protein_coding
ENSDARG00000010524	1376	261	591.011	349	299	305	4.26511	2.09258	0.0243835	0.0443841	up	yes	si:ch211-282j22.3	protein_coding
ENSDARG00000100439	290	287	193.458	95	87	130	4.26203	2.09154	5.97e-11	3.77e-10	up	yes	zgc:153383	protein_coding
ENSDARG00000035127	0	503	149.432	80	81	80	4.26162	2.0914	0.359207	0.482008	up	no	rxrab	protein_coding
ENSDARG00000077396	2379	2826	1727.44	935	895	956	4.26129	2.09129	2.92e-127	6.74e-125	up	yes	tlcd2	protein_coding
ENSDARG00000112843	1	1	0.655416	1	0	0	4.26045	2.09101	0.316656	0.433829	up	no	BX908796.3	protein_coding
ENSDARG00000091272	1	1	0.656674	0	0	1	4.26044	2.091	0.316586	0.433784	up	no	dre-mir-221	miRNA
ENSDARG00000053246	1	1	0.659695	0	1	0	4.26042	2.09099	0.31642	0.433598	up	no	depdc7b	protein_coding
ENSDARG00000071198	92	108	66.4333	31	43	33	4.25922	2.09059	1.73e-12	1.47e-11	up	yes	fopnl	protein_coding
ENSDARG00000055349	1070	920	672.851	369	351	366	4.25595	2.08948	2.91e-15	3.94e-14	up	yes	pknox2	protein_coding
ENSDARG00000020488	584	691	423.39	215	241	227	4.25578	2.08942	8.34e-47	5.7e-45	up	yes	arhgap17a	protein_coding
ENSDARG00000079126	52	60	37.2428	17	24	19	4.25572	2.0894	1.49e-09	7.29e-09	up	yes	znfl1i	protein_coding
ENSDARG00000101762	1616	2242	1269.86	661	712	677	4.25549	2.08933	5.32e-62	4.91e-60	up	yes	fah	protein_coding
ENSDARG00000099609	835	89	338.245	176	181	189	4.25477	2.08908	0.0612821	0.103142	up	no	tpbga	protein_coding
ENSDARG00000067777	56	125	58.1251	27	37	30	4.25274	2.08839	4.18e-06	1.23e-05	up	yes	zgc:158640	protein_coding
ENSDARG00000098361	967	2022	962.329	554	486	516	4.25113	2.08785	4.87e-10	2.61e-09	up	yes	nudcd3	protein_coding
ENSDARG00000015757	2097	3721	1889.64	990	1016	1048	4.24976	2.08738	8.3e-18	1.56e-16	up	yes	tmem50a	protein_coding
ENSDARG00000092125	5	0	1.86051	2	0	1	4.24401	2.08543	0.380494	0.505583	up	no	CU468041.1	processed_transcript
ENSDARG00000008904	1919	2574	1482.97	814	789	798	4.24148	2.08457	2.33e-123	5.03e-121	up	yes	smarca2	protein_coding
ENSDARG00000058354	2325	2000	1463.79	814	735	821	4.24076	2.08432	4.02e-15	5.32e-14	up	yes	selenot1a	protein_coding
ENSDARG00000093931	683	149	299.636	149	165	171	4.23691	2.08301	0.0182128	0.033865	up	yes	rflnb	protein_coding
ENSDARG00000087461	0	398	118.424	71	59	62	4.23635	2.08282	0.352994	0.475014	up	no	si:dkey-21c1.4	protein_coding
ENSDARG00000104758	0	147	43.7453	33	22	16	4.23611	2.08274	0.319615	0.436959	up	no	zgc:194981	protein_coding
ENSDARG00000068050	105	1	39.5593	21	27	16	4.22889	2.08028	0.218791	0.318045	up	no	agbl4	protein_coding
ENSDARG00000061762	0	453	134.876	88	74	57	4.22579	2.07922	0.360015	0.48295	up	no	trim108	protein_coding
ENSDARG00000036038	0	577	171.794	95	84	100	4.22568	2.07918	0.366946	0.490476	up	no	harbi1	protein_coding
ENSDARG00000095536	127	23	54.3457	26	35	27	4.22184	2.07787	0.0333151	0.0592375	up	no	si:ch211-193i15.2	protein_coding
ENSDARG00000005023	931	740	569.141	275	350	300	4.20905	2.07349	1.71e-09	8.29e-09	up	yes	fkbp9	protein_coding
ENSDARG00000113961	3	147	44.9522	19	35	19	4.20883	2.07342	0.157527	0.238621	up	no	nudt15	protein_coding
ENSDARG00000015966	622	1088	557.342	313	294	301	4.20775	2.07305	8.81e-18	1.65e-16	up	yes	yaf2	protein_coding
ENSDARG00000035521	730	1940	851.817	426	474	487	4.20556	2.0723	6.47e-06	1.86e-05	up	yes	sfrp1a	protein_coding
ENSDARG00000042854	951	1618	838.69	459	430	478	4.20475	2.07202	7.64e-20	1.73e-18	up	yes	ephx1	protein_coding
ENSDARG00000018825	577	428	343.709	201	177	182	4.2024	2.07121	4.43e-09	2.02e-08	up	yes	tmem248	protein_coding
ENSDARG00000096904	146	39	66.3005	40	33	35	4.20035	2.07051	0.0119968	0.0230184	up	yes	si:dkeyp-100a5.4	protein_coding
ENSDARG00000070155	1542	1475	1017.8	554	547	559	4.19572	2.06892	2.36e-24	7.05e-23	up	yes	tuba8l3	protein_coding
ENSDARG00000091249	16	164	54.9385	36	18	36	4.1955	2.06884	0.052539	0.0896226	up	no	CR381686.1	transcribed_unprocessed_pseudogene
ENSDARG00000053609	118	1132	381.925	195	215	213	4.19526	2.06876	0.034468	0.0611126	up	no	gatd1	protein_coding
ENSDARG00000046019	361	105	166.595	87	70	115	4.19517	2.06873	0.0105196	0.0203652	up	yes	snai1b	protein_coding
ENSDARG00000074895	1	448	134.023	83	62	74	4.19486	2.06862	0.261491	0.371226	up	no	tysnd1	protein_coding
ENSDARG00000101490	28	73	32.3258	17	17	19	4.19186	2.06759	7.95e-05	0.000199366	up	yes	si:ch73-281i18.6	protein_coding
ENSDARG00000076781	821	0	307.826	149	196	157	4.18958	2.06681	0.395773	0.521303	up	no	trim45	protein_coding
ENSDARG00000016238	1384	1651	1011.75	564	557	532	4.18575	2.06549	3.16e-94	4.63e-92	up	yes	arl6ip5b	protein_coding
ENSDARG00000071697	1164	1783	968.868	549	537	498	4.18533	2.06534	4.27e-32	1.78e-30	up	yes	zgc:66433	protein_coding
ENSDARG00000039008	894	475	477.072	293	204	284	4.18362	2.06475	0.000145514	0.000353903	up	yes	zgc:85858	protein_coding
ENSDARG00000069009	176	489	212.047	111	110	126	4.18339	2.06467	2.4e-05	6.42e-05	up	yes	si:ch211-147a11.3	protein_coding
ENSDARG00000115101	172	180	118.225	63	73	57	4.1811	2.06388	1.79e-15	2.49e-14	up	yes	LHFPL6	protein_coding
ENSDARG00000101212	366	165	186.538	110	103	92	4.17959	2.06336	0.000546641	0.00124591	up	yes	CU681841.1	protein_coding
ENSDARG00000105575	545	366	313.722	171	175	167	4.17814	2.06286	2.47e-07	8.58e-07	up	yes	si:dkey-6n21.12	protein_coding
ENSDARG00000060103	313	796	355.249	186	181	215	4.17605	2.06214	3.68e-06	1.09e-05	up	yes	cpeb3	protein_coding
ENSDARG00000069331	1073	174	454.608	253	255	236	4.17587	2.06208	0.0358307	0.063258	up	no	trip6	protein_coding
ENSDARG00000030591	0	262	78.2623	44	53	31	4.17456	2.06162	0.345146	0.4664	up	no	lrrc42	protein_coding
ENSDARG00000070603	678	956	540.129	294	296	295	4.17452	2.06161	1.81e-53	1.46e-51	up	yes	hspa12a	protein_coding
ENSDARG00000104698	0	61	18.2279	8	3	19	4.1738	2.06136	0.323377	0.441185	up	no	CR925761.4	lincRNA
ENSDARG00000060526	1094	435	540.534	289	303	293	4.1726	2.06095	0.00125356	0.00273854	up	yes	bmp3	protein_coding
ENSDARG00000088100	0	466	139.226	61	78	89	4.17076	2.06031	0.365097	0.488405	up	no	KCNIP4	protein_coding
ENSDARG00000093137	0	8	2.40299	1	1	2	4.16679	2.05894	0.240856	0.345309	up	no	BX294189.1	antisense
ENSDARG00000011925	2627	2396	1702.49	920	976	895	4.16516	2.05837	2.91e-18	5.7e-17	up	yes	spns1	protein_coding
ENSDARG00000098177	19	5	8.60391	6	5	3	4.16412	2.05801	0.0388636	0.0682066	up	no	si:dkey-28i19.3	protein_coding
ENSDARG00000102486	0	4	1.1981	2	0	0	4.16002	2.05659	0.558784	0.680838	up	no	si:ch73-359m17.11	protein_coding
ENSDARG00000052020	275	460	240.934	139	136	121	4.15872	2.05614	1.21e-16	1.96e-15	up	yes	cmtm4	protein_coding
ENSDARG00000055162	1197	592	626.76	392	335	303	4.15574	2.0551	0.000214965	0.00051311	up	yes	zhx2a	protein_coding
ENSDARG00000114187	0	8	2.40601	1	2	1	4.15413	2.05455	0.242571	0.347484	up	no	BX927212.1	protein_coding
ENSDARG00000098876	71	15	31.1416	19	21	11	4.15398	2.05449	0.0353167	0.0623843	up	no	si:dkey-199m13.5	protein_coding
ENSDARG00000099414	0	6	1.80142	2	1	0	4.15313	2.0542	0.369857	0.493786	up	no	BX914205.1	unprocessed_pseudogene
ENSDARG00000094258	262	273	180.085	94	89	113	4.14992	2.05309	7.22e-18	1.36e-16	up	yes	commd9	protein_coding
ENSDARG00000040024	977	872	628.076	347	333	353	4.14822	2.05249	7.14e-17	1.2e-15	up	yes	gpd1l	protein_coding
ENSDARG00000039350	166	523	218.941	102	137	121	4.14746	2.05223	0.000283056	0.000666257	up	yes	ssbp1	protein_coding
ENSDARG00000055398	537	1372	612.596	370	342	297	4.14372	2.05092	5.09e-06	1.48e-05	up	yes	foxc1b	protein_coding
ENSDARG00000038235	93	430	163.709	97	80	93	4.14261	2.05054	0.00408143	0.00837033	up	yes	pkdccb	protein_coding
ENSDARG00000058996	61	637	213.624	118	114	120	4.1421	2.05036	0.0416972	0.0726424	up	no	jam2a	protein_coding
ENSDARG00000105391	2	194	58.8476	27	33	37	4.13765	2.04881	0.194379	0.286127	up	no	strc	protein_coding
ENSDARG00000098420	363	489	283.048	157	152	158	4.13644	2.04839	1.15e-46	7.81e-45	up	yes	SNTA1	protein_coding
ENSDARG00000045626	34	198	72.1164	43	45	31	4.13487	2.04784	0.0140248	0.0265601	up	yes	nek8	protein_coding
ENSDARG00000010658	1862	740	922.199	556	462	504	4.13375	2.04745	0.00141501	0.00307256	up	yes	insig1	protein_coding
ENSDARG00000009839	281	397	224.67	143	119	109	4.13313	2.04724	1.63e-20	3.87e-19	up	yes	fam117bb	protein_coding
ENSDARG00000096226	0	16	4.8017	3	1	4	4.13267	2.04707	0.265845	0.376691	up	no	znf1072	protein_coding
ENSDARG00000089860	101	400	157.907	84	84	93	4.12664	2.04497	0.00157366	0.00339773	up	yes	atxn7l1	protein_coding
ENSDARG00000076280	683	1054	573.183	318	308	322	4.12232	2.04346	1.37e-31	5.67e-30	up	yes	ppp1r1b	protein_coding
ENSDARG00000017748	1486	759	787.138	431	451	419	4.11921	2.04237	0.000103708	0.000257186	up	yes	arhgap29b	protein_coding
ENSDARG00000025718	747	387	397.422	221	193	244	4.11429	2.04064	0.000127108	0.000311606	up	yes	cxxc1b	protein_coding
ENSDARG00000071673	869	1600	807.274	451	428	458	4.11369	2.04043	1.47e-14	1.78e-13	up	yes	ctdspla	protein_coding
ENSDARG00000036086	1011	0	380.969	210	200	221	4.11123	2.03957	0.407202	0.532239	up	no	itga11a	protein_coding
ENSDARG00000102671	53	198	79.386	58	29	45	4.11072	2.03939	0.004093	0.00839238	up	yes	dpyda.1	protein_coding
ENSDARG00000042025	19	777	240.219	130	129	139	4.10994	2.03912	0.141044	0.217143	up	no	si:dkeyp-118h3.6	protein_coding
ENSDARG00000093998	0	14	4.20617	4	3	0	4.10523	2.03746	0.411929	0.537368	up	no	si:ch73-7i4.2	protein_coding
ENSDARG00000068934	416	0	156.821	82	82	96	4.10476	2.0373	0.381353	0.506594	up	no	cyp1b1	protein_coding
ENSDARG00000071463	36	3	14.453	12	3	9	4.10385	2.03698	0.134874	0.208554	up	no	zgc:154125	protein_coding
ENSDARG00000058285	796	1389	717.02	420	385	385	4.10264	2.03655	2.99e-17	5.27e-16	up	yes	cpt1b	protein_coding
ENSDARG00000117324	464	0	174.967	81	104	105	4.10037	2.03576	0.385785	0.511181	up	no	LO018196.1	lincRNA
ENSDARG00000026635	0	78	23.418	12	7	20	4.09975	2.03553	0.310989	0.427074	up	no	asb1	protein_coding
ENSDARG00000086183	194	96	101.921	58	51	60	4.09967	2.03551	0.000302225	0.000709268	up	yes	vkorc1	protein_coding
ENSDARG00000027082	0	731	219.419	115	130	119	4.09816	2.03498	0.385033	0.510315	up	no	hmbox1a	protein_coding
ENSDARG00000045983	283	38	118.133	64	67	65	4.09575	2.03413	0.0526915	0.0898533	up	no	zbtb43	protein_coding
ENSDARG00000008322	123	1388	463.195	260	240	270	4.09279	2.03308	0.0485524	0.0834382	up	no	ambra1a	protein_coding
ENSDARG00000018600	934	2033	962.916	555	501	545	4.0924	2.03295	9.06e-09	3.93e-08	up	yes	retsat	protein_coding
ENSDARG00000020834	1371	36	528.173	277	284	317	4.08934	2.03187	0.167751	0.252425	up	no	si:dkey-230p4.1	protein_coding
ENSDARG00000025593	1974	567	915.196	500	521	500	4.08912	2.03179	0.00849068	0.016651	up	yes	plekhj1	protein_coding
ENSDARG00000095707	81	43	43.4464	25	28	19	4.08693	2.03102	0.000581281	0.00132117	up	yes	BX322665.2	lincRNA
ENSDARG00000018681	2	495	149.46	98	71	80	4.08607	2.03071	0.244782	0.35023	up	no	saal1	protein_coding
ENSDARG00000002026	1105	845	670.882	393	368	355	4.08506	2.03036	7.44e-10	3.87e-09	up	yes	qkib	protein_coding
ENSDARG00000098247	204	234	147.255	93	74	78	4.08436	2.03011	8.29e-22	2.13e-20	up	yes	det1	protein_coding
ENSDARG00000004843	2363	650	1087.81	630	630	552	4.07678	2.02743	0.0104488	0.0202371	up	yes	foxp1a	protein_coding
ENSDARG00000095705	392	816	393.444	209	219	228	4.07525	2.02689	2.16e-09	1.04e-08	up	yes	CDPF1	protein_coding
ENSDARG00000056250	448	539	331.24	185	185	182	4.07346	2.02625	3.74e-54	3.05e-52	up	yes	add3b	protein_coding
ENSDARG00000079217	0	775	233.083	123	125	141	4.06841	2.02446	0.38936	0.514847	up	no	bbs9	protein_coding
ENSDARG00000060109	396	434	280.187	176	144	148	4.06297	2.02253	6.27e-25	1.95e-23	up	yes	aggf1	protein_coding
ENSDARG00000075805	244	685	298.474	152	172	175	4.05837	2.0209	4e-05	0.000103891	up	yes	si:dkey-219c3.2	protein_coding
ENSDARG00000079046	435	298	254.177	137	135	153	4.05412	2.01939	3.66e-07	1.24e-06	up	yes	rabl6a	protein_coding
ENSDARG00000043339	166	181	117.269	57	70	69	4.05007	2.01795	4.9e-17	8.39e-16	up	yes	abraxas1	protein_coding
ENSDARG00000062315	3949	4632	2890.43	1684	1597	1566	4.04117	2.01477	2.94e-107	4.99e-105	up	yes	sik2b	protein_coding
ENSDARG00000016543	179	142	110.511	52	65	68	4.03862	2.01386	6.92e-08	2.61e-07	up	yes	mrm3a	protein_coding
ENSDARG00000035552	332	590	303.597	182	162	166	4.03828	2.01374	2.22e-14	2.6e-13	up	yes	agtr2	protein_coding
ENSDARG00000013628	3757	4773	2860.96	1686	1532	1584	4.03813	2.01369	2.06e-146	5.55e-144	up	yes	cd164	protein_coding
ENSDARG00000087277	834	1702	829.09	490	464	439	4.03261	2.01171	5.04e-10	2.69e-09	up	yes	selenoj	protein_coding
ENSDARG00000086601	8	0	3.02082	1	3	1	4.03212	2.01154	0.290539	0.403426	up	no	dre-mir-26a-2	miRNA
ENSDARG00000099397	72	74	49.5412	26	28	29	4.031	2.01114	2.55e-11	1.72e-10	up	yes	cfap410	protein_coding
ENSDARG00000062008	168	765	294.369	163	158	174	4.02908	2.01045	0.00404231	0.00829756	up	yes	hs2st1b	protein_coding
ENSDARG00000056587	408	0	154.632	74	85	101	4.02398	2.00862	0.388032	0.513665	up	no	cyp2r1	protein_coding
ENSDARG00000011498	572	291	304.528	163	169	180	4.02361	2.00849	0.00016568	0.000400595	up	yes	si:ch211-212o1.2	protein_coding
ENSDARG00000104058	202	1	76.8585	36	54	39	4.02279	2.0082	0.264243	0.37478	up	no	si:dkey-31c13.1	protein_coding
ENSDARG00000002396	2219	2060	1462.48	895	759	808	4.02226	2.00801	8.16e-18	1.54e-16	up	yes	cry-dash	protein_coding
ENSDARG00000055991	1139	0	431.753	215	256	255	4.0219	2.00788	0.418064	0.544039	up	no	hmbsb	protein_coding
ENSDARG00000087453	0	118	35.6076	18	17	25	4.02159	2.00777	0.323421	0.441223	up	no	si:ch73-57f22.2	protein_coding
ENSDARG00000040640	0	163	49.1851	33	20	30	4.02083	2.00749	0.338251	0.458652	up	no	si:ch73-44m9.3	protein_coding
ENSDARG00000076437	0	181	54.6241	33	32	27	4.01866	2.00671	0.340466	0.461111	up	no	zgc:163143	protein_coding
ENSDARG00000042272	227	206	148.187	76	97	76	4.0176	2.00633	1.9e-10	1.09e-09	up	yes	tmem231	protein_coding
ENSDARG00000055346	0	1	0.21973	0	0	0	4.01641	2.00591	0.659527	0.764175	up	no	si:dkey-83f18.2	protein_coding
ENSDARG00000092286	0	1	0.21973	0	0	0	4.01641	2.00591	0.659527	0.764175	up	no	CU861651.1	processed_transcript
ENSDARG00000093326	0	1	0.21973	0	0	0	4.01641	2.00591	0.659527	0.764175	up	no	BX640512.1	processed_transcript
ENSDARG00000094468	0	1	0.21973	0	0	0	4.01641	2.00591	0.659527	0.764175	up	no	BX957308.1	processed_transcript
ENSDARG00000094842	0	1	0.21973	0	0	0	4.01641	2.00591	0.659527	0.764175	up	no	BX927394.2	processed_transcript
ENSDARG00000095605	0	1	0.21973	0	0	0	4.01641	2.00591	0.659527	0.764175	up	no	CR846087.3	protein_coding
ENSDARG00000096765	0	1	0.21973	0	0	0	4.01641	2.00591	0.659527	0.764175	up	no	pimr124	protein_coding
ENSDARG00000097342	0	1	0.21973	0	0	0	4.01641	2.00591	0.659527	0.764175	up	no	AL845550.1	lincRNA
ENSDARG00000100819	0	1	0.21973	0	0	0	4.01641	2.00591	0.659527	0.764175	up	no	BX548164.1	protein_coding
ENSDARG00000101553	0	1	0.21973	0	0	0	4.01641	2.00591	0.659527	0.764175	up	no	CABZ01111555.1	protein_coding
ENSDARG00000102543	0	1	0.21973	0	0	0	4.01641	2.00591	0.659527	0.764175	up	no	CR762475.2	sense_overlapping
ENSDARG00000102579	0	1	0.21973	0	0	0	4.01641	2.00591	0.659527	0.764175	up	no	BX323855.2	antisense
ENSDARG00000104433	0	1	0.21973	0	0	0	4.01641	2.00591	0.659527	0.764175	up	no	RF00001	rRNA
ENSDARG00000111340	0	1	0.21973	0	0	0	4.01641	2.00591	0.659527	0.764175	up	no	dre-mir-430b-10	miRNA
ENSDARG00000111421	0	1	0.21973	0	0	0	4.01641	2.00591	0.659527	0.764175	up	no	RF00026	snRNA
ENSDARG00000112183	0	1	0.21973	0	0	0	4.01641	2.00591	0.659527	0.764175	up	no	pimr154	protein_coding
ENSDARG00000113976	0	1	0.21973	0	0	0	4.01641	2.00591	0.659527	0.764175	up	no	pimr162	protein_coding
ENSDARG00000114355	0	1	0.21973	0	0	0	4.01641	2.00591	0.659527	0.764175	up	no	RF00002	rRNA
ENSDARG00000116254	0	1	0.21973	0	0	0	4.01641	2.00591	0.659527	0.764175	up	no	pimr104	protein_coding
ENSDARG00000116762	0	1	0.21973	0	0	0	4.01641	2.00591	0.659527	0.764175	up	no	pimr205	protein_coding
ENSDARG00000117224	0	1	0.21973	0	0	0	4.01641	2.00591	0.659527	0.764175	up	no	BX324006.2	lincRNA
ENSDARG00000117331	0	1	0.21973	0	0	0	4.01641	2.00591	0.659527	0.764175	up	no	BX324006.3	lincRNA
ENSDARG00000117364	0	1	0.21973	0	0	0	4.01641	2.00591	0.659527	0.764175	up	no	CU928222.3	lincRNA
ENSDARG00000117586	0	1	0.21973	0	0	0	4.01641	2.00591	0.659527	0.764175	up	no	CR589944.3	lincRNA
ENSDARG00000011298	412	805	399.397	234	214	226	4.01147	2.00413	4.02e-11	2.62e-10	up	yes	atf7a	protein_coding
ENSDARG00000012039	493	0	187.032	85	118	112	4.00943	2.0034	0.395622	0.521174	up	no	ttc26	protein_coding
ENSDARG00000020279	930	0	352.828	199	200	196	4.00932	2.00336	0.413208	0.538768	up	no	efcab7	protein_coding
ENSDARG00000102463	348	172	183.919	94	99	117	4.00873	2.00315	0.000360098	0.000839199	up	yes	cox18	protein_coding
ENSDARG00000077407	299	565	284.13	166	143	171	4.00828	2.00298	4.44e-11	2.88e-10	up	yes	si:dkey-184p18.2	protein_coding
ENSDARG00000028131	432	680	369.391	226	204	194	4.00609	2.0022	1.43e-21	3.62e-20	up	yes	hccsa.1	protein_coding
ENSDARG00000060306	2643	963	1293.86	766	731	687	4.00478	2.00172	0.00302737	0.00631199	up	yes	tfcp2	protein_coding
ENSDARG00000056961	683	458	397.68	224	219	229	3.99684	1.99886	4.58e-07	1.53e-06	up	yes	ccdc30	protein_coding
ENSDARG00000061268	329	862	385.485	210	210	232	3.9967	1.99881	9.96e-06	2.79e-05	up	yes	ago2	protein_coding
ENSDARG00000019556	804	1326	706.446	359	391	446	3.98944	1.99619	5.08e-16	7.73e-15	up	yes	clcn7	protein_coding
ENSDARG00000104396	810	306	400.201	207	229	241	3.98942	1.99618	0.00272895	0.00570942	up	yes	trim25	protein_coding
ENSDARG00000113226	0	35	10.5946	5	5	8	3.98763	1.99553	0.27322	0.385535	up	no	CR384055.1	protein_coding
ENSDARG00000059308	538	143	247.638	129	147	143	3.98663	1.99517	0.0136935	0.0259988	up	yes	golt1bb	protein_coding
ENSDARG00000058102	1100	3222	1393	776	734	853	3.98025	1.99286	7.26e-05	0.000183131	up	yes	sardh	protein_coding
ENSDARG00000060805	1291	666	692.436	405	387	383	3.97539	1.9911	0.000128207	0.000314152	up	yes	map1sa	protein_coding
ENSDARG00000101034	0	303	91.7389	51	44	61	3.97028	1.98924	0.365609	0.48894	up	no	si:dkey-206d17.12	protein_coding
ENSDARG00000078736	443	157	216.021	125	112	130	3.96948	1.98895	0.00417967	0.00855933	up	yes	doc2a	protein_coding
ENSDARG00000090820	0	167	50.573	24	25	37	3.96846	1.98858	0.343668	0.464643	up	no	slc2a10	protein_coding
ENSDARG00000097966	14	0	5.32306	4	5	0	3.96361	1.98682	0.448202	0.574327	up	no	BX936420.1	antisense
ENSDARG00000101728	0	27	8.19161	4	4	6	3.9605	1.98568	0.262804	0.372928	up	no	si:dkeyp-80d11.12	protein_coding
ENSDARG00000043361	602	349	334.844	195	169	206	3.95985	1.98544	3.29e-05	8.66e-05	up	yes	nck2b	protein_coding
ENSDARG00000068461	320	147	166.349	101	101	81	3.95619	1.98411	0.000893189	0.00198414	up	yes	zgc:162939	protein_coding
ENSDARG00000054835	0	341	103.346	45	55	76	3.95586	1.98399	0.373129	0.497417	up	no	ugt5f1	protein_coding
[truncated: 24,830 more rows]
