# Supplementary material for: Meningeal lymphatic supporting cells govern the formation and maintenance of zebrafish mural lymphatic endothelial cells
Source: Nat Commun. 2024 Jul 2;15:5547. doi: 10.1038/s41467-024-49818-5 (PMC11220022; doi:10.1038/s41467-024-49818-5)
Supplement: Supplementary file 13 — Source Data [file 41467_2024_49818_MOESM13_ESM.xlsx]

## Sheet: Fig. 3
Fig. 3e
		55 hpf whole fish			5 dpf whole fish			55 hpf epd+ cells		5 dpf epd+ cells
		1	2	3	1	2	3	1	2	1	2
	lcp1	3.25278	3.44034	3.31057	3.12651	3.20868	3.28351	0	0	0	3.3529
	ikzf1	1.03521	1.123	1.07469	0.764648	1.26107	1.1959	0	0	0	0
	mpeg1.2	0.455769	0.652822	0.736728	1.323	1.3397	1.39815	0	0	4.7573	0
	mpeg1.1	1.93124	1.96082	2.16192	1.86348	2.01408	2.28304	0	0	0	0
	coro1a	2.96804	2.58396	2.76931	2.67935	2.63485	2.40372	0	1.88185	0	0
	csf1ra	2.48227	2.66562	2.51216	2.65973	2.57326	2.42667	0.794698	0	0	0
	spi1b	1.16185	0.926279	1.1051	1.14248	0.883656	0.753527	2.39865	0	0	0
	adam10a	4.26666	4.23656	4.23302	4.48014	4.51322	4.48048	5.3079	5.05823	3.22948	5.27411
	nkx2.2b	1.82745	1.77383	2.00179	0.711998	0.732971	0.603568	0.0728316	0	0.100472	0
	s100b	1.42653	1.63449	1.54651	2.08146	2.39183	2.48047	0.0817341	0	0	0
	gfap	6.53388	6.53501	6.53903	6.39474	6.55605	6.47915	2.08927	4.62889	0	1.60028
	nkx2.2a	2.79813	2.7619	2.70965	1.6567	1.6296	1.63211	2.49588	4.09347	0	0
	aldh1l1	3.91587	3.80444	3.84692	4.65312	4.72523	4.75935	2.60739	2.45531	3.46077	3.55844
	neurod1	5.60203	5.64475	5.5485	5.40346	5.25855	5.25356	2.69698	6.83858	5.731	2.9133
	elavl3	7.60676	7.55639	7.56393	6.42127	6.48699	6.49861	6.09416	6.56334	3.95055	3.75983
	pecam1	2.0061	2.0722	1.94485	1.90157	1.99045	1.70922	0	0	0	0
	mrc1b	1.59864	1.3735	1.41403	2.14562	2.13437	2.09748	0	0	0.0539147	0
	tek	1.44933	1.4254	1.37461	1.54832	1.50288	1.53544	0	0	0	0
	sox7	1.8231	1.88642	1.84905	1.88706	1.764	1.81097	0	0.829171	0	1.61272
	fli1a	4.07681	4.11489	4.12887	3.50408	3.60898	3.35032	1.31392	1.70674	3.09048	2.25912
	cdh5	3.38322	3.39819	3.52019	3.36301	3.3612	3.35523	2.09114	0	0	0
	kdrl	3.34355	3.439	3.53676	3.54203	3.62468	3.53504	6.00087	5.03365	3.4042	2.30438
	cspg4	3.16837	3.23015	3.17428	2.91794	2.90279	2.95108	0	0.0873535	0	0
	rgs5a	1.09024	1.1896	1.22705	4.25127	4.20282	4.30882	0	0	0	0.785794
	tagln	2.24058	1.9254	2.27344	5.74404	5.80539	5.81145	0	0	0	0.140643
	notch3	5.97732	5.74924	5.89965	4.00699	3.97062	3.94387	1.2282	3.85204	0	1.12816
	abcc9	3.05428	3.09731	3.08609	3.18231	3.26126	3.20707	1.65548	1.27215	0	2.41417
	pdgfrb	2.01179	1.99683	1.98022	2.71479	2.72317	2.70976	4.72319	4.35606	2.39292	2.97265
	mrc1a	3.61642	3.63115	3.69142	2.83957	2.98003	2.94646	0	0	0	0
	stab2	2.62071	2.59879	2.70087	1.31934	1.54908	1.54808	0	0	0	0.209292
	stab1	1.95631	2.029	1.99653	1.83506	1.9375	1.86867	0	0.0948179	2.00369	0
	sox18	3.46058	3.54414	3.45737	3.00748	2.68275	2.75119	0	3.32566	0	0
	lyve1b	2.70758	2.52047	2.58055	1.97853	2.17662	2.1361	0.0960487	3.66319	0.132106	5.23683
	prox1a	4.66997	4.71084	4.67729	4.08468	4.22268	4.14918	0.259292	4.14457	0	0
	flt4	2.15915	2.27768	2.21006	1.91384	1.8191	1.94763	2.64517	0	0.0320393	0.672129
	dpt	0.160656	0.0964231	0.302347	0.795079	1.33664	1.10852	0	0	0	0
	dcn	6.18807	6.17809	6.1533	5.81166	5.77284	5.78264	9.20824	9.42755	7.04207	6.18557
	lama1	3.46766	3.38592	3.45733	1.6674	1.63584	1.57105	5.35579	4.50602	3.54861	5.06554
	col1a2	8.14894	8.07165	8.07247	7.75868	7.75786	7.70214	9.69318	9.2767	8.58229	8.1219
	col1a1b	8.34012	8.27296	8.27176	7.98439	8.01408	7.96641	8.11299	8.15482	7.42203	7.01134
	col1a1a	8.93226	8.87298	8.82947	8.58856	8.58685	8.53345	8.97125	8.92264	7.76371	6.87743
	pdgfra	4.29913	4.395	4.39829	4.13807	4.144	4.25854	7.82475	7.84087	6.23476	7.12997
	slc13a4	3.24091	3.24251	3.28504	2.8992	3.05883	3.15523	4.43919	3.72439	7.83532	9.85956
	soul5	1.43079	1.67148	1.14903	4.50446	4.52872	4.51655	5.01461	4.71053	10.3786	10.8118
	slc7a2	1.81109	1.54467	1.6492	3.30584	3.39205	3.43576	8.22967	7.92831	9.57857	9.22672
	igfbp2a	4.86833	4.8664	4.71213	5.25171	5.31708	5.24585	9.39864	8.22611	8.999	9.16105
	nid1b	4.73206	4.7247	4.74045	4.1727	4.20805	4.20443	10.1437	9.83782	10.1345	9.73611
	apof	3.05193	3.18446	3.06296	3.94203	3.89344	4.01239	10.6151	9.81317	10.4163	10.8988
	ggctb	2.33164	2.17202	2.32813	3.67799	3.80909	3.61046	10.8787	10.0152	12.4711	12.9687
	epd	1.54946	1.66937	1.60565	6.41393	6.4277	6.44942	10.9544	10.0377	14.7291	16.2318
Fig. 3f
		55 hpf whole fish			5 dpf whole fish			55 hpf epd+ cells		5 dpf epd+ cells
		1	2	3	1	2	3	1	2	1	2
	egf	2.00292	2.12011	1.99725	1.69874	1.59389	1.51291	0	0	0	0
	bdnf	1.78291	1.79036	1.80588	3.07212	3.09102	3.07039	0	0	0	0
	fgf2	2.66858	2.63253	2.33877	2.00089	2.2444	2.29153	0	0	0	0.347879
	ntf3	1.38012	1.77338	1.13074	2.25329	2.48113	2.14977	0	0	0	0.305667
	ngfa	0.922954	1.22544	0.946368	1.66544	1.72321	1.4788	0.224983	0	0	0
	artnb	1.3914	1.71636	1.65169	1.44321	1.4771	1.0873	0.534506	0	0	0
	ngfb	1.63564	1.79618	1.70583	1.49764	1.09452	1.13494	2.05566	2.13971	0.270414	0
	cntf	1.7758	1.59604	1.89493	1.85945	1.92255	2.03934	2.12054	2.79017	4.39264	3.57072
	gdnfa	1.36367	1.22471	1.24437	1.77898	1.80377	1.47798	2.68552	1.60342	0.073399	0
	egfl7	2.16999	2.02884	2.18748	2.1704	2.12499	1.8504	0	0	0	3.09271
	mmp9	1.87878	1.79792	1.81332	1.94067	1.97179	1.94254	0	0	1.63498	0
	angpt2a	0.644947	0.693686	0.456169	0.468617	0.772247	1.2562	0	0	0.366482	0
	pgfb	0.543114	0.487833	0.611432	1.40195	1.38661	1.15814	0	0	0	0
	pdgfaa	2.518	2.96811	2.90704	1.88995	1.64075	1.70966	0	3.30577	0	0
	vegfba	0.538126	0.450548	0.406409	1.14571	0.926038	0.969891	0	0	0.17187	0
	vegfbb	0	0.374544	0.169908	0	0.375626	0	0	0	0	0
	dll4	1.96983	1.93744	1.8046	2.06628	1.9949	2.10814	0.0802981	0.887821	0.0674125	1.99823
	pdgfab	2.65262	2.67457	2.70387	2.64058	2.54158	2.7154	2.09026	2.42843	4.44937	0
	vegfaa	2.84781	2.80257	2.84865	2.59622	2.52993	2.50683	2.50568	3.88636	1.24762	0.915838
	vegfab	2.88804	2.69062	2.55665	2.97674	3.02758	2.93361	3.55569	2.77289	4.81898	0
	vegfc	1.27806	1.55079	1.48031	1.62465	1.50554	1.23933	4.21156	3.71804	4.83415	3.0344
	vegfd	0.740048	1.06649	0.943235	1.06434	1.16038	1.03082	6.69487	7.05466	7.6217	7.26344
	ccbe1	1.42397	1.10857	1.30021	1.17494	1.47949	1.38511	7.01299	7.27692	6.02719	7.23845
	mmp2	5.76653	5.78483	5.72041	6.11511	6.20434	6.15187	8.09177	7.82055	7.05733	7.95024

## Sheet: Fig. 4
Fig. 4d				Fig. 4e
	The number of epd+ cells on TeO at 72 hpf/0 dpt				The number of muLECs in bilateral loop at 5 dpf/2 dpt
	DMSO, NTR+	Mtz, NTR+			Mtz, NTR-	DMSO, NTR+	Mtz, NTR+
	144	0			18	18	2
	146	1			15	16	0
	141	1			16	17	0
	143	2			16	16	0
	145	1			16	17	2
	137	0			17	14	0
	147	2			16	17	1
	111	1			17	16	0
	131	0			16	17	3
	107	0			15	14	0
	125	1			15	17	0
	140	2			17	16	0
	140	1			14	16	2
	123	0			16	15	2
	131	0			17	14	2
	133	0			16	16	0
	p<0.0001				p=0.8745
						p<0.0001

## Sheet: Fig. 6
Fig. 6c					Fig. 6m						Fig. 6n
		Percentage of fish (%)				The percentage of muLECs endocytose dye (%)						The percentage of muLEC-derived vessels draining fluid (%)
		DMSO, NTR+	Mtz, NTR+			ICV injection		DA injection				ICV injection	DA injection
	muLEC-derived vessels with lymphocytes (Absence)	100	30			Mtz, NTR-	DMSO, NTR+	Mtz, NTR-	DMSO, NTR+			87.1628	0
	muLEC-derived vessels with lymphocytes (Presence )	0	70			100	100	0	0			58.3791	0
						100	100	0	0			67.3141	0
						100	100	0	0			80.6042	0
						100	100	0	0			68.075	0
						100	100	0	0			82.4173	0
						100	100	0	0			83.8718	0
						100	100	0	0			78.6742	0
						100	100	0	0			78.5999	0
						100	100	0	0			75.6592	0
						100	100	0	0			100	11.1017
						100	100	0	0			82.7362	0
						100	100	0	0
												p<0.0001

## Sheet: Fig. 7
Fig. 7o						Fig. 7p						Fig. 7q				Fig. 7r
	The number of muLECs in bilateral loop at 6 dpf/0 dpt						The number of muLECs in bilateral loop at 11 dpf/5 dpt						The ratio of muLEC recovery (%)				The number of mLSCs on TeO at 6 dpf/0 dpt
	Mtz, NTR-	DMSO, NTR+	Mtz, muLEC ablation	Mtz, muLEC and mLSC ablation			Mtz, NTR-	DMSO, NTR+	Mtz, muLEC ablation	Mtz, muLEC and mLSC ablation			Mtz, muLEC ablation	Mtz, muLEC and mLSC ablation			DMSO, NTR+	Mtz, NTR+
	18	16	0	1			21	20	3	1			14.6341	0			177	6
	18	16	2	1			20	19	11	1			48.6487	0			169	17
	15	17	3	0			19	22	10	0			40	0			160	20
	16	18	2	1			19	21	9	1			37.8378	0			155	21
	19	17	3	0			18	20	10	0			40	0			145	18
	19	19	2	0			18	21	7	0			27.027	0			148	7
	15	15	4	0			20	22	12	0			48.4849	0			160	19
	16	15	1	2			20	20	6	2			25.641	0			150	5
	17	19	2	2			22	20	8	2			32.4324	0			153	8
	17	18	2	2			22	19	7	2			27.027	0			154	13
	19	18	3	3			19	18	10	3			40	0			151	8
	16	17	3	3			21	20	8	3			28.5714	0			171	12
	17	19	2	3			22	21	5	3			16.2162	0			146	2
	18	15	0	2			19	22	3	2			14.6341	0			162	7
	19	19	0	1			22	21	3	2			14.6341	5.12821			151	6
	17	18	0	1			21	22	3	2			14.6341	5.12821			155	12
	p>0.9999						p=0.5089		p<0.0001				p<0.0001				p<0.0001
		p<0.0001
		p<0.0001
			p=0.3051

## Sheet: Supplementary Fig. 2
Supplementary Fig. 2h
	Proportion to total muLECs (%)
	Midbrain		Boundary
	muLECs around meningeal vessels	muLECs around epd-positive cells	muLECs around meningeal vessels	muLECs around epd-positive cells
	47.4	100	0	100
	38.1	100	0	100
	35.3	100	0	100
	42.1	100	0	100
	47.1	100	0	100
	35	100	0	100
	42.9	100	0	100
	42.1	100	0	100
	p<0.0001

## Sheet: Supplementary Fig. 7
Supplementary Fig. 7a				Supplementary Fig. 7b
	The number of mLSCs on TeO				The number of muLECs in bilateral loop
	DMSO, NTR+	Mtz, NTR+			Mtz, NTR-	DMSO, NTR+	Mtz, NTR+
	144	4			18	16	17
	133	8			15	18	17
	156	6			16	19	15
	149	2			14	15	16
	179	4			17	19	18
	170	7			17	18	18
	146	3			18	17	19
	135	8			19	18	18
	170	5			18	17	19
	145	4			18	18	19
	169	3			19	18	17
	156	5			18	18	18
	133	4			17	18	18
	154	4			18	17	18
	170	7			17	19	17
	180	3			19	17	18
	p<0.0001				p=0.5783
						p>0.9999

## Sheet: Supplementary Fig. 8
Supplementary Fig. 8a																	Supplementary Fig. 8e
	The percentage of dispersed cells (%)																		The percentage of fish (%)
	Mtz, NTR-					DMSO, NTR+					Mtz, NTR+								Mtz, NTR-	DMSO, NTR+	Mtz, NTR+
	6 dpf/0 dpt	10 dpf//4 dpt	14 dpf/8 dpt	17 dpf/11 dpt	20 dpf/14 dpt	6 dpf/0 dpt	10 dpf//4 dpt	14 dpf/8 dpt	17 dpf/11 dpt	20 dpf/14 dpt	6 dpf/0 dpt	10 dpf//4 dpt	14 dpf/8 dpt	17 dpf/11 dpt	20 dpf/14 dpt			muLECs/muLEC-derived vessels connect to MLVs at 20 dpf/ 14 dpt 9 (Unconnected)	100	100	30.7692
	100	100	100	100	100	100	100	100	100	100	27.2727	13.6364	0	0	0			muLECs/muLEC-derived vessels connect to MLVs at 20 dpf/ 14 dpt 9 (Connected)	0	0	69.2308
	100	100	100	100	100	100	100	100	100	100	27.2727	13.6364	4.16667	0	1.42857
	100	100	100	100	100	100	100	100	100	100	45.8333	28	6.89655	5.08475	0
	100	100	100	100	100	100	100	100	100	100	23.0769	13.7931	0	0	1.21951
	100	100	100	100	100	100	100	100	100	100	32	16	8.33333	0	0
	100	100	100	100	100	100	100	100	100	100	15.3846	17.3913	4.7619	0	0
	100	100	100	100	100	100	100	100	100	100	52.1739	14.2857	0	3.77359	0
	100	100	100	100	100	100	100	100	100	100	46.1538	15.7895	0	2.94118	3.84615
	100	100	100	100	100	100	100	100	100	100	32	16.6667	0	0	0
	100	100	100	100	100	100	100	100	100	100	40	25	5.26316	0	0
	100	100	100	100	100	100	100	100	100	100	35.7143	20	0	0	0
	100	100	100	100	100	100	100	100	100	100	42.3077	26.9231	6.45161	0	0
	100	100	100	100	100	100	100	100	100	100	30	6.45161	0	0	0
	100	100	100	100	100	100	100	100	100	100	29.6296	25	0	0	0
	100	100	100	100	100	100	100	100	100	100	57.1429	13.6364	0	0	0
	100	100	100	100	100	100	100	100	100	100	61.9048	12	13.3333	0	0
						p<0.0001
							p<0.0001
								p<0.0001
									p<0.0001
										p<0.0001
Supplementary Fig. 8b
	The percentage of cell clusters (%)
	Mtz, NTR-					DMSO, NTR+					Mtz, NTR+
	6 dpf/0 dpt	10 dpf//4 dpt	14 dpf/8 dpt	17 dpf/11 dpt	20 dpf/14 dpt	6 dpf/0 dpt	10 dpf//4 dpt	14 dpf/8 dpt	17 dpf/11 dpt	20 dpf/14 dpt	6 dpf/0 dpt	10 dpf//4 dpt	14 dpf/8 dpt	17 dpf/11 dpt	20 dpf/14 dpt
	0	0	0	0	0	0	0	0	0	0	72.7273	86.3636	100	23.0769	16.6667
	0	0	0	0	0	0	0	0	0	0	72.7273	86.3636	95.8333	31.4286	21.4286
	0	0	0	0	0	0	0	0	0	0	54.1667	72	93.1034	27.1186	8.69565
	0	0	0	0	0	0	0	0	0	0	76.9231	86.2069	100	26.9231	6.09756
	0	0	0	0	0	0	0	0	0	0	68	84	91.6667	36.8421	23.7624
	0	0	0	0	0	0	0	0	0	0	84.6154	82.6087	95.2381	30.5556	38.8889
	0	0	0	0	0	0	0	0	0	0	47.8261	85.7143	100	39.6226	30.1587
	0	0	0	0	0	0	0	0	0	0	53.8462	84.2105	100	32.3529	44.2308
	0	0	0	0	0	0	0	0	0	0	68	83.3333	100	44.8276	12.3077
	0	0	0	0	0	0	0	0	0	0	60	75	94.7368	46.6667	4.34783
	0	0	0	0	0	0	0	0	0	0	64.2857	80	100	37.5	4.81928
	0	0	0	0	0	0	0	0	0	0	57.6923	73.0769	93.5484	27.7778	5.60748
	0	0	0	0	0	0	0	0	0	0	70	93.5484	100	33.3333	0
	0	0	0	0	0	0	0	0	0	0	70.3704	75	100	25.9259	10.7692
	0	0	0	0	0	0	0	0	0	0	42.8571	86.3636	100	51.8519	14.2857
	0	0	0	0	0	0	0	0	0	0	38.0952	88	86.6667	23.5294	0
						p<0.0001
							p<0.0001
								p<0.0001
									p<0.0001
										p=0.0020
Supplementary Fig. 8c
	The percentage of tubular-like structures (%)
	Mtz, NTR-					DMSO, NTR+					Mtz, NTR+
	6 dpf/0 dpt	10 dpf//4 dpt	14 dpf/8 dpt	17 dpf/11 dpt	20 dpf/14 dpt	6 dpf/0 dpt	10 dpf//4 dpt	14 dpf/8 dpt	17 dpf/11 dpt	20 dpf/14 dpt	6 dpf/0 dpt	10 dpf//4 dpt	14 dpf/8 dpt	17 dpf/11 dpt	20 dpf/14 dpt
	0	0	0	0	0	0	0	0	0	0	0	0	0	76.9231	0
	0	0	0	0	0	0	0	0	0	0	0	0	0	68.5714	14.2857
	0	0	0	0	0	0	0	0	0	0	0	0	0	67.7966	59.4203
	0	0	0	0	0	0	0	0	0	0	0	0	0	61.5385	48.7805
	0	0	0	0	0	0	0	0	0	0	0	0	0	63.1579	0
	0	0	0	0	0	0	0	0	0	0	0	0	0	52.7778	33.3333
	0	0	0	0	0	0	0	0	0	0	0	0	0	56.6038	26.9841
	0	0	0	0	0	0	0	0	0	0	0	0	0	64.7059	19.2308
	0	0	0	0	0	0	0	0	0	0	0	0	0	55.1724	43.0769
	0	0	0	0	0	0	0	0	0	0	0	0	0	53.3333	25
	0	0	0	0	0	0	0	0	0	0	0	0	0	62.5	26.506
	0	0	0	0	0	0	0	0	0	0	0	0	0	72.2222	33.6449
	0	0	0	0	0	0	0	0	0	0	0	0	0	66.6667	41.8605
	0	0	0	0	0	0	0	0	0	0	0	0	0	74.0741	18.4615
	0	0	0	0	0	0	0	0	0	0	0	0	0	48.1481	35.7143
	0	0	0	0	0	0	0	0	0	0	0	0	0	76.4706	52.0833
Supplementary Fig. 8d
	The percentage of lumenized vessels (%)
	Mtz, NTR-					DMSO, NTR+					Mtz, NTR+
	6 dpf/0 dpt	10 dpf//4 dpt	14 dpf/8 dpt	17 dpf/11 dpt	20 dpf/14 dpt	6 dpf/0 dpt	10 dpf//4 dpt	14 dpf/8 dpt	17 dpf/11 dpt	20 dpf/14 dpt	6 dpf/0 dpt	10 dpf//4 dpt	14 dpf/8 dpt	17 dpf/11 dpt	20 dpf/14 dpt
	0	0	0	0	0	0	0	0	0	0	0	0	0	0	83.3333
	0	0	0	0	0	0	0	0	0	0	0	0	0	0	62.8571
	0	0	0	0	0	0	0	0	0	0	0	0	0	0	31.8841
	0	0	0	0	0	0	0	0	0	0	0	0	0	11.5385	43.9024
	0	0	0	0	0	0	0	0	0	0	0	0	0	0	76.2376
	0	0	0	0	0	0	0	0	0	0	0	0	0	16.6667	27.7778
	0	0	0	0	0	0	0	0	0	0	0	0	0	0	42.8571
	0	0	0	0	0	0	0	0	0	0	0	0	0	0	32.6923
	0	0	0	0	0	0	0	0	0	0	0	0	0	0	44.6154
	0	0	0	0	0	0	0	0	0	0	0	0	0	0	70.6522
	0	0	0	0	0	0	0	0	0	0	0	0	0	0	68.6747
	0	0	0	0	0	0	0	0	0	0	0	0	0	0	60.7477
	0	0	0	0	0	0	0	0	0	0	0	0	0	0	58.1395
	0	0	0	0	0	0	0	0	0	0	0	0	0	0	70.7692
	0	0	0	0	0	0	0	0	0	0	0	0	0	0	50
	0	0	0	0	0	0	0	0	0	0	0	0	0	0	47.9167

## Sheet: Supplementary Fig. 9
Supplementary Fig. 9c				Supplementary Fig. 9d
	The number of BECs in MsV				Mean diameter of MsV (µm)
	DMSO	Mtz			DMSO	Mtz
	19	18			6.07	5.77
	17	18			5.84	6.29
	18	19			5.85	5.63
	19	18			5.66	5.78
	17	19			6.2	6.1
	19	17			5.48	5.98
	20	19			5.51	6.17
	19	16			5	6.45
	19	16			6.5	5.61
	20	21			6.66	6.5
	17	19			5.44	6.33
	17	20			5.57	6.37
	16	18			5.7	6.21
	17	18			6.2	6.4
	18	16			6.42	5.59
	20	21			6.31	5.6
	p=0.9033				p=0.3059
